# Supplementary material for: Kinase Gene Expression Profiling of Metastatic Clear Cell Renal Cell Carcinoma Tissue Identifies Potential New Therapeutic Targets
Source: PLoS One. 2016 Aug 30;11(8):e0160924. doi: 10.1371/journal.pone.0160924 (PMC5004806; doi:10.1371/journal.pone.0160924)
Supplement: S1 Table — (XLS) [file pone.0160924.s001.xls]

## Sheet: Human Immunology Panel
			nCounter Human Kinase Panel Gene List
Official Symbol	Accession	Alias / Prev Symbol	GO Annotation*	Target Sequence	Official Full Name
AAK1	NM_014911.2	KIAA1048, DKFZp686K16132	Membrane,Leading Edge,Plasma Membrane,Protein Amino Acid Autophosphorylation,Protein Stabilization,Protein Amino Acid Phosphorylation,Phosphorylation,Nucleotide Binding,Protein Kinase Activity,Kinase Activity,Protein Serine Threonine Kinase Activity,Transferase Activity Transferring Phosphorus Containing Groups,Atp Binding	AAGCTGTTGCCCGCCTGCATCAGTGCAAAACTCCTATTATCCACCGGGACCTGAAGGTTGAAAACATCCTCTTGCATGACCGAGGCCACTATGTCCTGTG	AP2 associated kinase 1 (AAK1)
AATK	NM_001080395.2	AATYK, AATYK1, KIAA0641, LMR1, LMTK1, p35BP	Membrane,Cytoplasm,Integral To Membrane,Mitochondrion,Protein Amino Acid Autophosphorylation,Protein Amino Acid Phosphorylation,Phosphorylation,Apoptosis Go,Nucleotide Binding,Protein Kinase Activity,Kinase Activity,Protein Serine Threonine Kinase Activity,Protein Tyrosine Kinase Activity,Transferase Activity Transferring Phosphorus Contai	GGCGCCCGTGTCGGTCCTGTTTCCGCTGCCCTTATCTCAAAGTCCGTGGCTGTTTCCCCTTCACTGACTCAGCTAGACCCGTAAGCCCACCCTTCCCACA	apoptosis-associated tyrosine kinase (AATK)
ABL1	NM_007313.2	ABL, JTK7, c-ABL, p150	Organelle Part,Nuclear Part,Organelle Lumen,Nuclear Lumen,Non Membrane Bound Organelle,Nucleus,Membrane Enclosed Lumen,Intracellular Non Membrane Bound Organelle,Intracellular Organelle Part,Nucleolus,Dna Metabolic Process,Rna Metabolic Process,Dna Repair,Cell Development,Biopolymer Metabolic Process,Regulation Of Molecular Function,Signal	GGCCAGTCCTGGTCCTGGCTGCACTCTTGAACTGGGCGAATGTCTTATTTAATTACCGTGAGTGACATAGCCTCATGTTCTGTGGGGGTCATCAGGGAGG	v-abl Abelson murine leukemia viral oncogene homolog 1 (ABL1)
ABL2	NM_007314.3	ABLL, ARG	Biopolymer Metabolic Process,Regulation Of Molecular Function,Signal Transduction,Positive Regulation Of Catalytic Activity,Post Translational Protein Modification,Cellular Protein Metabolic Process,Biopolymer Modification,Regulation Of Catalytic Activity,Peptidyl Tyrosine Phosphorylation,Protein Metabolic Process,Peptidyl Amino Acid Modif	CTTTGGCTTAAGTAGATTGATGACTGGAGACACTTATACTGCTCATGCTGGAGCCAAATTTCCTATTAAGTGGACAGCACCAGAGAGTCTTGCCTACAAT	v-abl Abelson murine leukemia viral oncogene homolog 2 (arg, Abelson-related gene) (ABL2)
ACVR1	NM_001105.2	ACVRLK2, SKR1, ALK2, ACVR1A	Intrinsic To Plasma Membrane,Intrinsic To Membrane,Membrane Part,Membrane,Integral To Membrane,Integral To Plasma Membrane,Receptor Complex,Macromolecular Complex,Protein Complex,Plasma Membrane Part,Plasma Membrane,System Development,Enzyme Linked Receptor Protein Signaling Pathway,Cell Development,Negative Regulation Of Apoptosis,Biopoly	AGATATGAGGAAGGTAGTCTGTGTGGATCAACAAAGGCCAAACATACCCAACAGATGGTTCTCAGACCCGACATTAACCTCTCTGGCCAAGCTAATGAAA	activin A receptor
ACVR1B	NM_004302.3	ACVRLK4, ALK4, SKR2, ActRIB	Intrinsic To Plasma Membrane,Cell Surface,Intrinsic To Membrane,Membrane Part,Membrane,Integral To Membrane,Integral To Plasma Membrane,Plasma Membrane Part,Plasma Membrane,Regulation Of Biological Quality,Positive Regulation Of Cell Differentiation,System Development,Positive Regulation Of Signal Transduction,Enzyme Linked Receptor Protei	CGGGAGAGACTCGCTCACTCCCATGTTGGGTTTGAGACAGACACCTTTTCTATTTACCTCCTAATGGCATGGAGACTCTGAGAGCGAATTGTGTGGAGAA	activin A receptor, type IB (ACVR1B)
ACVR1C	NM_145259.2	ACVRLK7, ALK7	Intrinsic To Plasma Membrane,Intrinsic To Membrane,Membrane Part,Membrane,Integral To Membrane,Integral To Plasma Membrane,Receptor Complex,Macromolecular Complex,Protein Complex,Plasma Membrane Part,Plasma Membrane,Cell Development,Programmed Cell Death,Regulation Of Developmental Process,Regulation Of Apoptosis,Regulation Of Programmed C	GGAATTTTGCCACCATGTGACTTATTGGGGCAGAGAAAACTCAGGGTTGTCTTTGAGTCTGCACAAAAGCACCAGGGAACCTGCTTAGCAAATCGTCTGA	activin A receptor, type IC (ACVR1C)
ACVR2A	NM_001616.3	ACVR2, ACTRII	Intrinsic To Plasma Membrane,Intrinsic To Membrane,Membrane Part,Membrane,Cytoplasm,Integral To Membrane,Integral To Plasma Membrane,Plasma Membrane Part,Plasma Membrane,Regulation Of Biological Quality,Positive Regulation Of Cell Differentiation,System Development,Positive Regulation Of Signal Transduction,Enzyme Linked Receptor Protein S	ACATGGCTCCAGAGGTATTAGAGGGTGCTATAAACTTCCAAAGGGATGCATTTTTGAGGATAGATATGTATGCCATGGGATTAGTCCTATGGGAACTGGC	activin A receptor
ACVR2B	NM_001106.2	ActR-IIB	Intrinsic To Plasma Membrane,Cell Surface,Intrinsic To Membrane,Membrane Part,Membrane,Cytoplasm,Integral To Membrane,Integral To Plasma Membrane,Plasma Membrane Part,Plasma Membrane,Positive Regulation Of Signal Transduction,Enzyme Linked Receptor Protein Signaling Pathway,Signal Transduction,Nucleobasenucleosidenucleotide And Nucleic Aci	GGGAGATCTTCAGCACACCTGGCATGAAGCACGAGAACCTGCTACAGTTCATTGCTGCCGAGAAGCGAGGCTCCAACCTCGAAGTAGAGCTGTGGCTCAT	activin A receptor
ACVRL1	NM_000020.1	ACVRLK1, ORW2, HHT2, ALK1, HHT	Intrinsic To Plasma Membrane,Cell Surface,Intrinsic To Membrane,Membrane Part,Membrane,Integral To Membrane,Integral To Plasma Membrane,Plasma Membrane Part,Plasma Membrane,Regulation Of Biological Quality,System Development,Enzyme Linked Receptor Protein Signaling Pathway,Biopolymer Metabolic Process,Focal Adhesion Formation,Signal Transd	TCTGCCCGACTCACCGCGCTGCGGATCAAGAAGACACTACAAAAAATTAGCAACAGTCCAGAGAAGCCTAAAGTGATTCAATAGCCCAGGAGCACCTGAT	activin A receptor type II-like 1 (ACVRL1)
ADCK1	NM_020421.2	FLJ39600	Extracellular Region,Mitochondrion,Protein Amino Acid Phosphorylation,Phosphorylation,Nucleotide Binding,Protein Kinase Activity,Kinase Activity,Protein Serine Threonine Kinase Activity,Transferase Activity Transferring Phosphorus Containing Groups,Atp Binding	AATTTGACAGAGAACACCTTCCCTTTCCTTGCCATGTCACCCTCCAGAGGAAGTCACACCTCAGCGAGGTGGTTTGGCATCTGGGGCCAACTCCATTACA	aarF domain containing kinase 1 (ADCK1)
ADCK2	NM_052853.3	MGC20727	Membrane,Integral To Membrane,Mitochondrion,Phosphorylation,Nucleotide Binding,Kinase Activity,Protein Serine Threonine Kinase Activity,Transferase Activity Transferring Phosphorus Containing Groups,Atp Binding	ATTGGCAGCCGAGTCCTGGGAGTTTTGCCAGGCATCAAGTGGCTTAGCTTGCCTGAGATTGTGGAGGAATTTGAGAAGCTGATGGTCCAACAGATTGACC	aarF domain containing kinase 2 (ADCK2)
ADCK3	NM_020247.3	CABC1, COQ8, SCAR9	Mitochondrion,Phosphorylation,Nucleotide Binding,Kinase Activity,Protein Serine Threonine Kinase Activity,Transferase Activity Transferring Phosphorus Containing Groups,Atp Binding	GAACTTCGGCGGCCCAGAAGGGGAGTTCCACTTCTCAGTCCCGCATGCAGCCGGAGCCTCCACAGACTTCTCTTCAGCCTCCGCTCCCGACCAGTCAGCG	chaperone, ABC1 activity of bc1 complex like (S. pombe) (CABC1)
ADCK4	NM_024876.3		Membrane,Integral To Membrane,Mitochondrion,Protein Amino Acid Phosphorylation,Phosphorylation,Kinase Activity,Protein Serine Threonine Kinase Activity,Transferase Activity Transferring Phosphorus Containing Groups	AGGGAAGCGGTTAACTTATCTTTGCCAACATTTGAGGGAGCCTTGGGCCGCTGCATGTCGTTATGCAGATCAGACTCATCAGGGGGAGCCCTCACCTCTG	aarF domain containing kinase 4 (ADCK4)
ADCK5	NM_174922.3	FLJ35454	Membrane,Integral To Membrane,Mitochondrion,Phosphorylation,Kinase Activity,Protein Serine Threonine Kinase Activity,Transferase Activity Transferring Phosphorus Containing Groups	GCTGAGCAGATATTTTACACCGGCTTCATCCACTCGGACCCACATCCTGGCAACGTTCTGGTGCGGAAAGGCCCGGACGGGAAAGCGGAGCTGGTGCTGC	aarF domain containing kinase 5 (ADCK5)
ADRBK1	NM_001619.2	GRK2, BARK1	Cytoplasm,Cell Fraction,Soluble Fraction,Signal Transduction	CCGAGGGGACGTGTTCCAGAAATTCATTGAGAGCGATAAGTTCACACGGTTTTGCCAGTGGAAGAATGTGGAGCTCAACATCCACCTGACCATGAATGAC	adrenergic, beta, receptor kinase 1 (ADRBK1)
ADRBK2	NM_005160.2	GRK3, BARK2	Signal Transduction	ATTGACCGAATGACACTCACCGTGAATGTGGAACTTCCAGACACCTTCTCTCCTGAACTGAAGTCCCTTTTGGAGGGCTTGCTTCAGCGAGACGTTAGCA	adrenergic, beta, receptor kinase 2 (ADRBK2)
AKT1	NM_001014431.1	RAC, PKB, PRKBA, AKT	Membrane,Cytoplasm,Plasma Membrane,Regulation Of Biological Quality,Nuclear Import,Protein Autoprocessing,Establishment Of Protein Localization,Enzyme Linked Receptor Protein Signaling Pathway,Cell Development,Insulin Receptor Signaling Pathway,Establishment Of Localization,Biopolymer Metabolic Process,Signal Transduction,Cell Surface Rece	TGTTCTCCGGGTGTGGCCTCAGCCCTCAGAACAATCCGATTCACGTAGGGAAATGTTAAGGACTTCTGCAGCTATGCGCAATGTGGCATTGGGGGGCCGG	v-akt murine thymoma viral oncogene homolog 1 (AKT1)
AKT2	NM_001626.2		Biopolymer Metabolic Process,Cellular Protein Metabolic Process,Biopolymer Modification,Protein Metabolic Process,Protein Modification Process,Cellular Macromolecule Metabolic Process,Phosphotransferase Activity Alcohol Group As Acceptor,Protein Kinase Activity,Kinase Activity,Protein Serine Threonine Kinase Activity,Transferase Activity T	CGTGGTCCAGAAGAAGCTCCTGCCACCCTTCAAACCTCAGGTCACGTCCGAGGTCGACACAAGGTACTTCGATGATGAATTTACCGCCCAGTCCATCACA	v-akt murine thymoma viral oncogene homolog 2 (AKT2)
AKT3	NM_181690.1	PKBG, RAC-gamma, PRKBG	Biopolymer Metabolic Process,Signal Transduction,Post Translational Protein Modification,Cellular Protein Metabolic Process,Biopolymer Modification,Protein Metabolic Process,Protein Modification Process,Protein Amino Acid Phosphorylation,Cellular Macromolecule Metabolic Process,Phosphorylation	GGAATATGTTAATGGGGGCGAGCTGTTTTTCCATTTGTCGAGAGAGCGGGTGTTCTCTGAGGACCGCACACGTTTCTATGGTGCAGAAATTGTCTCTGCC	v-akt murine thymoma viral oncogene homolog 3 (protein kinase B, gamma) (AKT3)
ALK	NM_004304.3	CD246	Intrinsic To Plasma Membrane,Intrinsic To Membrane,Membrane Part,Membrane,Integral To Membrane,Integral To Plasma Membrane,Plasma Membrane Part,Plasma Membrane,System Development,Nervous System Development,Glycoprotein Metabolic Process,Biopolymer Metabolic Process,Protein Amino Acid N Linked Glycosylation,Biosynthetic Process,Multicellula	TAACTCCTCGGTTCTAGGGCTAAACGGCAATTCCGGAGCCGCAGGTGGTGGAGGTGGCTGGAATGATAACACTTCCTTGCTCTGGGCCGGAAAATCTTTG	anaplastic lymphoma kinase (Ki-1) (ALK)
ALPK1	NM_025144.2	Lak, FLJ22670, KIAA1527	Protein Amino Acid Phosphorylation,Phosphorylation,Kinase Activity,Protein Serine Threonine Kinase Activity,Transferase Activity Transferring Phosphorus Containing Groups,Atp Binding	TGAGGAAAGAGATCCTTGAGGCTCGCACCTTGCAACCTGATGACTTTGAAAAGCTGTTGGCAGGAGTGAGGCATGATTGGCTGTTTCAGAGACTAGAGAA	alpha-kinase 1 (ALPK1)
ALPK2	NM_052947.2	HAK	Protein Amino Acid Phosphorylation,Protein Serine Threonine Kinase Activity,Transferase Activity Transferring Phosphorus Containing Groups,Atp Binding	AGGCTGCTGAAAATGATTATCCAGGAATTCAAGGAGAAACCAGAGACAGCCACCAAGCAAGAGAGGAATTTGCCAGTGACAATCTGCTCAACATGGATGA	heart alpha-kinase (HAK)
ALPK3	NM_020778.2	MAK, KIAA1330, Midori	Nucleus,System Development,Multicellular Organismal Development,Anatomical Structure Development,Heart Development,Organ Development	TAGGCCATATCTTAGGGGCGTCTGGCCTTTTTCATTCCTGGGACCCACAGCTCGAGGTCTGGTTTCCATGCCCTATCCCTTACGATGAGCGCCCTATTTT	alpha-kinase 3 (ALPK3)
AMHR2	NM_020547.1	MISR2, MISRII	Signal Transduction,Reproductive Process,Reproduction,Hormone Binding,Receptor Signaling Protein Activity,Receptor Activity	AGATTTGGCCAGGGGCAGCTGTGCTGGCTTATGCTCTTCTCCTTCTGCTGCTGCCATCCTCCAGCAAGATGCTAGGGTCTTTGGGGCTTTGGGCATTACT	anti-Mullerian hormone receptor
ANKK1	NM_178510.1	X-kinase	Protein Amino Acid Phosphorylation,Phosphorylation,Nucleotide Binding,Protein Kinase Activity,Kinase Activity,Protein Serine Threonine Kinase Activity,Transferase Activity Transferring Phosphorus Containing Groups,Atp Binding	TGTCATCTGGGAGCTACTCACTCAGAAGAAACCATACTCAGGGTTCAACATGATGATGATTATTATCCGAGTGGCGGCAGGCATGCGGCCCTCCCTACAG	ankyrin repeat and kinase domain containing 1 (ANKK1)
ARAF	NM_001654.1	ARAF1	Biopolymer Metabolic Process,Cellular Protein Metabolic Process,Biopolymer Modification,Protein Metabolic Process,Protein Modification Process,Cellular Macromolecule Metabolic Process	GTCACCAGCAGAGCAGCGCGAGCGGAAGTCCTTGGCCGATGACAAGAAGAAAGTGAAGAACCTGGGGTACCGGGACTCAGGCTATTACTGGGAGGTACCA	v-raf murine sarcoma 3611 viral oncogene homolog (ARAF)
ATM	NM_000051.3	ATA, ATDC, ATC, ATD, TEL1, TELO1	Dna Metabolic Process,Dna Repair,Mitotic Cell Cycle Checkpoint,Biopolymer Metabolic Process,Meiosis I,Signal Transduction,Nucleobasenucleosidenucleotide And Nucleic Acid Metabolic Process,Response To Endogenous Stimulus,M Phase,Regulation Of Mitosis,Cell Cycle Process,Meiotic Cell Cycle,Mitotic Cell Cycle,Cell Cycle Phase,Cell Cycle Checkp	ACGCTAAGTCGCTGGCCATTGGTGGACATGGCGCAGGCGCGTTTGCTCCGACGGGCCGAATGTTTTGGGGCAGTGTTTTGAGCGCGGAGACCGCGTGATA	ataxia telangiectasia mutated (includes complementation groups A, C and D) (ATM)
ATR	NM_001184.2	FRP1, SCKL, SCKL1, MEC1	Dna Metabolic Process,Dna Repair,Negative Regulation Of Nucleobasenucleosidenucleotide And Nucleic Acid Metabolic Process,Negative Regulation Of Cellular Metabolic Process,Negative Regulation Of Dna Metabolic Process,Biopolymer Metabolic Process,Regulation Of Dna Replication,Signal Transduction,Nucleobasenucleosidenucleotide And Nucleic Ac	AAGACTTGGTTTACCTCCATAGAAGAAATGTGATGGGTCATGCTGTGGAATGGCCAGTGGTCATGAGCCGATTTTTAAGTCAATTAGATGAACACATGGG	ataxia telangiectasia and Rad3 related (ATR)
AURKA	NM_003600.2	STK15, STK6, BTAK, AurA, STK7, ARK1	Organelle Part,Microtubule Cytoskeleton,Non Membrane Bound Organelle,Cytoskeletal Part,Nucleus,Spindle,Cytoskeleton,Intracellular Non Membrane Bound Organelle,Intracellular Organelle Part,Regulation Of Biological Quality,Biopolymer Metabolic Process,M Phase,Cell Cycle Process,Mitotic Cell Cycle,Cell Cycle Phase,Post Translational Protein M	AGCTCCAGTTGGAGGTCCAAAACGTGTTCTCGTGACTCAGCAATTTCCTTGTCAGAATCCATTACCTGTAAATAGTGGCCAGGCTCAGCGGGTCTTGTGT	aurora kinase A (AURKA)
AURKB	NM_004217.2	STK12, Aik2, IPL1, AurB, AIM-1, ARK2, STK5	Cytoplasm,Nucleus,Spindle,Cytoskeleton,Chromosomepericentric Region,Chromosome,Cytokinesis,Cell Division,Negative Regulation Of Transcription From Rna Polymerase Ii Promoter,Mitosis,Cell Cycle Go 0007049,Protein Amino Acid Phosphorylation,Phosphorylation,Nucleotide Binding,Protein Kinase Activity,Kinase Activity,Protein Serine Threonine Ki	AGATGCTCTAATGTACTGCCATGGGAAGAAGGTGATTCACAGAGACATAAAGCCAGAAAATCTGCTCTTAGGGCTCAAGGGAGAGCTGAAGATTGCTGAC	aurora kinase B (AURKB)
AURKC	NM_001015878.1	STK13, AurC, ARK3	Organelle Part,Microtubule Cytoskeleton,Cytoplasmic Part,Cytoplasm,Non Membrane Bound Organelle,Cytoskeletal Part,Nucleus,Cytoskeleton,Microtubule Organizing Center,Intracellular Non Membrane Bound Organelle,Centrosome,Intracellular Organelle Part,Cytokinesis,Biopolymer Metabolic Process,Post Translational Protein Modification,Cellular Pro	AAGCGAGAAATTAGATGAACAGCGCACAGCCACGATAATAGAGGAGTTGGCAGATGCCCTGACCTACTGCCATGACAAGAAAGTGATTCACAGAGATATT	aurora kinase C (AURKC)
AXL	NM_021913.2	UFO, JTK11	Intrinsic To Plasma Membrane,Intrinsic To Membrane,Membrane Part,Membrane,Integral To Membrane,Integral To Plasma Membrane,Plasma Membrane Part,Plasma Membrane,Signal Transduction,Transmembrane Receptor Protein Kinase Activity,Phosphotransferase Activity Alcohol Group As Acceptor,Protein Kinase Activity,Kinase Activity,Protein Tyrosine Kin	AGCTGGAGGATTTCCTGAGTGAAGCGGTCTGCATGAAGGAATTTGACCATCCCAACGTCATGAGGCTCATCGGTGTCTGTTTCCAGGGTTCTGAACGAGA	AXL receptor tyrosine kinase (AXL)
BCKDK	NM_005881.1		Organelle Part,Mitochondrial Part,Cytoplasmic Part,Cytoplasm,Organelle Lumen,Mitochondrial Matrix,Mitochondrial Lumen,Membrane Enclosed Lumen,Intracellular Organelle Part,Macromolecular Complex,Mitochondrion,Protein Complex,Carboxylic Acid Metabolic Process,Amino Acid Metabolic Process,Cellular Catabolic Process,Organic Acid Metabolic Proc	CCTTCTGAAAAGTGCTCGGTACCTGCAGCAAGAACTTCCAGTGAGGATTGCTCACCGCATCAAGGGCTTCCGCTGCCTTCCTTTCATCATTGGCTGCAAC	branched chain ketoacid dehydrogenase kinase (BCKDK)
BCR	NM_004327.3	D22S11, BCR1, D22S662, CML, PHL, ALL	Biopolymer Metabolic Process,Post Translational Protein Modification,Cellular Protein Metabolic Process,Biopolymer Modification,Protein Metabolic Process,Protein Modification Process,Protein Amino Acid Phosphorylation,Cellular Macromolecule Metabolic Process,Phosphorylation,Phosphotransferase Activity Alcohol Group As Acceptor,Gtpase Regul	TTCGTGGACAACTACGGAGTTGCCATGGAAATGGCTGAGAAGTGCTGTCAGGCCAATGCTCAGTTTGCAGAAATCTCCGAGAACCTGAGAGCCAGAAGCA	breakpoint cluster region (BCR)
BLK	NM_001715.2	MGC10442	Signal Transduction,Protein Kinase Cascade,Intracellular Signaling Cascade	AGCTTCTTGCTCCAATCAACAAGGCCGGCTCCTTTCTTATCAGAGAGAGTGAAACCAACAAAGGTGCCTTCTCCCTGTCTGTGAAGGATGTCACCACCCA	B lymphoid tyrosine kinase (BLK)
BMP2K	NM_017593.3	DKFZp434K0614, BIKe	Nucleus,Protein Amino Acid Phosphorylation,Phosphorylation,Nucleotide Binding,Protein Kinase Activity,Kinase Activity,Protein Serine Threonine Kinase Activity,Transferase Activity Transferring Phosphorus Containing Groups,Phosphatase Regulator Activity,Atp Binding	ACAGAAACCTCAATTGCACCAAGACAAAGACCAAAGGCCAACTCTGCTACTACTGCCACTCCCAGTGTGCTGACCATTCAAAGTTCAGCAACACCTGTTA	BMP2 inducible kinase (BMP2K)
BMPR1A	NM_004329.2	ACVRLK3, ALK3, CD292	Intrinsic To Membrane,Membrane Part,Membrane,Integral To Membrane,Enzyme Linked Receptor Protein Signaling Pathway,Biopolymer Metabolic Process,Signal Transduction,Cell Surface Receptor Linked Signal Transduction Go 0007166,Post Translational Protein Modification,Cellular Protein Metabolic Process,Biopolymer Modification,Protein Metabolic	AAATGAAGTTGATGTGCCCTTGAATACCAGGGTGGGCACCAAACGCTACATGGCTCCCGAAGTGCTGGACGAAAGCCTGAACAAAAACCACTTCCAGCCC	bone morphogenetic protein receptor
BMPR1B	NM_001203.1	ALK6, CDw293	Receptor Complex,Macromolecular Complex,Protein Complex,Positive Regulation Of Cell Differentiation,System Development,Biopolymer Metabolic Process,Female Gamete Generation,Reproductive Process,Gamete Generation,Skeletal Development,Anatomical Structure Morphogenesis,Sexual Reproduction,Regulation Of Developmental Process,Rhythmic Process,	GTTTCACGATGATAGAAGAGGATGACTCTGGGTTGCCTGTGGTCACTTCTGGTTGCCTAGGACTAGAAGGCTCAGATTTTCAGTGTCGGGACACTCCCAT	bone morphogenetic protein receptor
BMPR2	NM_001204.5	PPH1, BRK-3, T-ALK, BMPR3, BMPR-II	Intrinsic To Plasma Membrane,Intrinsic To Membrane,Membrane Part,Membrane,Integral To Membrane,Integral To Plasma Membrane,Plasma Membrane Part,Plasma Membrane,Enzyme Linked Receptor Protein Signaling Pathway,Signal Transduction,Cell Surface Receptor Linked Signal Transduction Go 0007166,Cell Proliferation Go 0008283,Transmembrane Receptor	AGGTTCTCGTGTCTAGGGAAAAACAGAGACCCAAGTTCCCAGAAGCCTGGAAAGAAAATAGCCTGGCAGTGAGGTCACTCAAGGAGACAATCGAAGACTG	bone morphogenetic protein receptor
BMX	NM_203281.1	ETK, PSCTK3	System Development,Biopolymer Metabolic Process,Tissue Development,Mesoderm Development,Multicellular Organismal Development,Post Translational Protein Modification,Cellular Protein Metabolic Process,Biopolymer Modification,Protein Metabolic Process,Anatomical Structure Development,Protein Modification Process,Protein Amino Acid Phosphoryl	CAGTATGATGTTGCTGTTAAGATGATCAAGGAGGGCTCCATGTCAGAAGATGAATTCTTTCAGGAGGCCCAGACTATGATGAAACTCAGCCATCCCAAGC	BMX non-receptor tyrosine kinase (BMX)
BRAF	NM_004333.3	BRAF1	System Development,Cell Development,Negative Regulation Of Apoptosis,Biopolymer Metabolic Process,Programmed Cell Death,Anatomical Structure Morphogenesis,Negative Regulation Of Cellular Process,Regulation Of Developmental Process,Multicellular Organismal Development,Organ Morphogenesis,Post Translational Protein Modification,Cellular Prot	GTACCTGCAAGGTGTGGAGTTACAGTCCGAGACAGTCTAAAGAAAGCACTGATGATGAGAGGTCTAATCCCAGAGTGCTGTGCTGTTTACAGAATTCAGG	v-raf murine sarcoma viral oncogene homolog B1 (BRAF)
BRD2	NM_005104.2	KIAA9001, RING3, D6S113E, NAT, FSRG1	Gamete Generation,Sexual Reproduction,Reproduction,Phosphotransferase Activity Alcohol Group As Acceptor,Protein Kinase Activity,Kinase Activity,Protein Serine Threonine Kinase Activity,Transferase Activity Transferring Phosphorus Containing Groups	CCGGAGGTGTCCAATCCCAAAAAGCCAGGACGAGTTACCAACCAGCTGCAATACCTACACAAGGTAGTGATGAAGGCTCTGTGGAAACATCAGTTCGCAT	bromodomain containing 2 (BRD2)
BRD3	NM_007371.3	RP11-374P20.3, FLJ23227, FLJ41328, KIAA0043, ORFX, RING3L	Nucleus	CCCAGAAAACCGTGTGAGATTCGTACCGAAGAACCTTGTGGAATCCCTTTGCTTAGGCCCAACCTGGTCGATAGCTCGAGAAAGAATTTTTTCCAAGGAA	bromodomain containing 3 (BRD3)
BRD4	NM_014299.2	CAP, HUNK1, HUNKI, MCAP	Cytoplasm,Nucleus,Condensed Nuclear Chromosome,Nuclear Chromatin,Nucleolus,Chromosome Segregation,Protein Amino Acid Phosphorylation,Positive Regulation Of Dna Binding,Dna Binding	AGGCAAAAGGAAGAGGACGTGGGAGGAAAGAAACAGGGACAGCAAAACCTGGCGTTTCCACGGTACCAAACACAACTCAAGCATCGACTCCTCCGCAGAC	bromodomain containing 4 (BRD4)
BRDT	NM_207189.1	BRD6, CT9	Nucleus,Phosphotransferase Activity Alcohol Group As Acceptor,Protein Kinase Activity,Kinase Activity,Protein Serine Threonine Kinase Activity,Transcription Coactivator Activity,Transcription Activator Activity,Transcription Factor Binding,Transferase Activity Transferring Phosphorus Containing Groups,Transcription Cofactor Activity	CTGCCTGAAGGAAGAACAGGCGTCACACAGATAGGATATTGTGTGCAAGACACAACCTCTGCCAATACTACCCTTGTTCATCAGACCACACCTTCACATG	bromodomain, testis-specific (BRDT)
BRSK1	NM_032430.1	KIAA1811	Cytoplasm,Nucleus,Mitotic Cell Cycle Checkpoint,Biopolymer Metabolic Process,Signal Transduction,Response To Endogenous Stimulus,M Phase,Dna Integrity Checkpoint,Response To Light Stimulus,Regulation Of Mitosis,Cell Cycle Process,Mitotic Cell Cycle,Cell Cycle Phase,Cell Cycle Checkpoint Go 0000075,Response To Stress,Post Translational Prot	GCCTCCTGAGGGGAATGATCGAAGTGGAGCCCGAAAAAAGGCTCAGTCTGGAGCAAATTCAGAAACATCCTTGGTACCTAGGCGGGAAACACGAGCCAGA	BR serine/threonine kinase 1 (BRSK1)
BRSK2	NM_003957.1	C11orf7, STK29, PEN11B	System Development,Nervous System Development,Cell Development,Biopolymer Metabolic Process,Anatomical Structure Morphogenesis,Generation Of Neurons,Multicellular Organismal Development,Post Translational Protein Modification,Cellular Protein Metabolic Process,Biopolymer Modification,Protein Metabolic Process,Establishment And Or Maintenan	CCGCTGGGGCAGGGCCAGGTTTTGTGTTTTAGTCCCTTGCTCCTGCTTCTTTCTACACACACATCTAAAGACGGTGCGGCTCGCTCTGTCATGGGTTCCG	BR serine/threonine kinase 2 (BRSK2)
BTK	NM_000061.1	AGMX1, IMD1, ATK, XLA, PSCTK1	Membrane Part,Membrane,Cytoplasm,Lipid Raft,Plasma Membrane Part,Plasma Membrane,System Development,Cell Development,Biopolymer Metabolic Process,Signal Transduction,Programmed Cell Death,Induction Of Apoptosis By Extracellular Signals,Tissue Development,Calcium Mediated Signaling,Regulation Of Developmental Process,Mesoderm Development,Mu	TGATCTGGTTCAGAAATATCACCCTTGCTTCTGGATCGATGGGCAGTATCTCTGCTGCTCTCAGACAGCCAAAAATGCTATGGGCTGCCAAATTTTGGAG	Bruton agammaglobulinemia tyrosine kinase (BTK)
BUB1	NM_004336.2	BUB1L, hBUB1, BUB1A	Organelle Part,Microtubule Cytoskeleton,Spindle Pole,Cytoplasmic Part,Cytoplasm,Non Membrane Bound Organelle,Cytoskeletal Part,Spindle,Cytoskeleton,Chromosomepericentric Region,Microtubule Organizing Center,Kinetochore,Intracellular Non Membrane Bound Organelle,Intracellular Organelle Part,Macromolecular Complex,Chromosomal Part,Protein Co	CCCGGAAAATGTCCTTCAGATGCTTGAAGCCCACATGCAGAGCTACAAGGGCAATGACCCTCTTGGTGAATGGGAAAGATACATACAGTGGGTAGAAGAG	BUB1 budding uninhibited by benzimidazoles 1 homolog (yeast) (BUB1)
BUB1B	NM_001211.4	BUBR1, MAD3L, Bub1A, SSK1	Organelle Part,Nuclear Part,Ubiquitin Ligase Complex,Non Membrane Bound Organelle,Nucleus,Chromosomepericentric Region,Nuclear Ubiquitin Ligase Complex,Kinetochore,Intracellular Non Membrane Bound Organelle,Intracellular Organelle Part,Macromolecular Complex,Chromosomal Part,Protein Complex,Chromosome,Mitotic Cell Cycle Checkpoint,M Phase,	GAGTCTTCTGTACCACAACGAAGCACACTAGCTGAACTAAAGAGCAAAGGGAAAAAGACAGCAAGAGCTCCAATCATCCGTGTAGGAGGTGCTCTCAAGG	BUB1 budding uninhibited by benzimidazoles 1 homolog beta (yeast) (BUB1B)
C21orf7	NM_020152.2	TAKL, TAK1L, TAKL-1, TAKL-2, TAKL-4, HC21ORF7	Cytoplasm,Nucleus	GCTTCATGCCATGTGACCTCACAGTAAACATCTCTGCCTTTGCCTGTGTGTGTTCTGGGGGAGGGGGGACATGGAAAAATATTGTTTGGACATTACTTGG	chromosome 21 open reading frame 7 (C21orf7)
C9orf96	NM_153710.3	MGC43306		CTCTCCTGCCTGCCTATTATCCCATCTCTATGACTGGGCCAAAATCAATCTTAAACGGGAGGGGTAATCAGACCTCTCCAAAGAGTTTCCTGTCCATGAC	chromosome 9 open reading frame 96 (C9orf96)
CAMK1	NM_003656.3	CaMKI	Biopolymer Metabolic Process,Signal Transduction,Post Translational Protein Modification,Cellular Protein Metabolic Process,Biopolymer Modification,Protein Metabolic Process,Protein Modification Process,Protein Amino Acid Phosphorylation,Cellular Macromolecule Metabolic Process,Phosphorylation	GTGCTGGATGCTGTGAAATACCTGCATGACCTGGGCATTGTACACCGGGATCTCAAGCCAGAGAATCTGCTGTACTACAGCCTGGATGAAGACTCCAAAA	calcium/calmodulin-dependent protein kinase I (CAMK1)
CAMK1D	NM_020397.2	CKLiK	Macromolecular Complex,Protein Complex	AAAGAGACCCTCGGAACCGGGGCCTTTTCCGAAGTGGTTTTAGCTGAAGAGAAGGCAACTGGCAAGCTCTTTGCTGTGAAGTGTATCCCTAAGAAGGCGC	calcium/calmodulin-dependent protein kinase ID (CAMK1D)
CAMK1G	NM_020439.2	VWS1, CLICKIII, dJ272L16.1	Golgi Apparatus,Membrane,Cytoplasm,Endomembrane System,Neuron Projection,Plasma Membrane,Protein Amino Acid Phosphorylation,Phosphorylation,Nucleotide Binding,Protein Kinase Activity,Kinase Activity,Protein Serine Threonine Kinase Activity,Transferase Activity Transferring Phosphorus Containing Groups,Calmodulin Binding,Atp Binding	GGGCTACTATGAGTTTGAGTCTCCATTCTGGGATGACATTTCTGAGTCAGCCAAGGACTTTATTTGCCACTTGCTTGAGAAGGATCCGAACGAGCGGTAC	calcium/calmodulin-dependent protein kinase IG (CAMK1G)
CAMK2A	NM_171825.1	CAMKA, KIAA0968, CaMKIINalpha	Macromolecular Complex,Protein Complex,Regulation Of Dna Binding,Biopolymer Metabolic Process,Regulation Of Molecular Function,Nucleobasenucleosidenucleotide And Nucleic Acid Metabolic Process,Positive Regulation Of Binding,Activation Of Nf Kappab Transcription Factor,Regulation Of Transcription Factor Activity,Regulation Of Cellular Metab	TTCCCTCTTTGGAGCTTGGTTTCCCTGCCAGAGGAAACTGAGCTGGAGGAGCCTGAGGTCCTGCCTTTCATTGGCTGACACACCTCCTGTCCACTGTGTC	calcium/calmodulin-dependent protein kinase (CaM kinase) II alpha (CAMK2A)
CAMK2B	NM_001220.3	CAMKB, CAM2, CAMK2	Biopolymer Metabolic Process,Signal Transduction,Post Translational Protein Modification,Cellular Protein Metabolic Process,Biopolymer Modification,Protein Metabolic Process,Protein Modification Process,Protein Amino Acid Phosphorylation,Cellular Macromolecule Metabolic Process,Phosphorylation	TCACCAGAAGCTGGAGAGAGAGGCTCGGATCTGCCGCCTTCTGAAGCATTCCAACATCGTGCGTCTCCACGACAGCATCTCCGAGGAGGGCTTCCACTAC	calcium/calmodulin-dependent protein kinase (CaM kinase) II beta (CAMK2B)
CAMK2D	NM_172127.1	CAMKD	Macromolecular Complex,Protein Complex	TGGCTTCGACCACAACCTGCACCAGGTTCACGGACGAGTATCAGCTTTTCGAGGAGCTTGGAAAGGGGGCATTCTCAGTGGTGAGAAGATGTATGAAAAT	calcium/calmodulin-dependent protein kinase (CaM kinase) II delta (CAMK2D)
CAMK2G	NM_172171.1	CAMKG	Macromolecular Complex,Protein Complex	GTTTAGTGTAGAAGGGAAGAGAATTGGTGCTGCAGAAGTGTACCCGCCATGAAGCCGATGAGAAACCTCGTGTTAGTCTGACATGCACTCACTCATCCAT	calcium/calmodulin-dependent protein kinase (CaM kinase) II gamma (CAMK2G)
CAMK4	NM_001744.3	CaMK-GR	Biopolymer Metabolic Process,Signal Transduction,Post Translational Protein Modification,Cellular Protein Metabolic Process,Biopolymer Modification,Protein Metabolic Process,Protein Modification Process,Protein Amino Acid Phosphorylation,Cellular Macromolecule Metabolic Process,Phosphorylation	AAGGAGAGAAAATTCAAGGCGATGGGGCCCAAGCCGCAGTTAAGGGGGCACAGGCTGAGCTGATGAAGGTGCAAGCCTTAGAGAAAGTTAAAGGTGCAGA	calcium/calmodulin-dependent protein kinase IV (CAMK4)
CAMKK1	NM_032294.2	DKFZp761M0423, CAMKKA, MGC34095	Cytoplasm,Nucleus,Soluble Fraction,Protein Amino Acid Phosphorylation,Phosphorylation,Activation Of Protein Kinase Activity,Nucleotide Binding,Protein Kinase Activity,Kinase Activity,Protein Serine Threonine Kinase Activity,Transferase Activity Transferring Phosphorus Containing Groups,Calmodulin Binding,Atp Binding	GAGCCAGAAATCAGCGAGGAGCTCAAGGACCTGATCCTGAAGATGTTAGACAAGAATCCCGAGACGAGAATTGGGGTGCCAGACATCAAGTTGCACCCTT	calcium/calmodulin-dependent protein kinase kinase 1, alpha (CAMKK1)
CAMKK2	NM_006549.3	CAMKK, KIAA0787, CAMKKB, MGC15254	Protein Autoprocessing,Regulation Of Kinase Activity,Regulation Of Protein Kinase Activity,Biopolymer Metabolic Process,Regulation Of Molecular Function,Signal Transduction,Nucleobasenucleosidenucleotide And Nucleic Acid Metabolic Process,Regulation Of Transferase Activity,Positive Regulation Of Nucleobasenucleosidenucleotide And Nucleic A	GGATCTGATCAAAGGCATCGAGTACTTACACTACCAGAAGATCATCCACCGTGACATCAAACCTTCCAACCTCCTGGTCGGAGAAGATGGGCACATCAAG	calcium/calmodulin-dependent protein kinase kinase 2, beta (CAMKK2)
CAMKV	NM_024046.3	MGC8407, VACAMKL	Membrane,Cytoplasmic Vesicle,Plasma Membrane,Protein Amino Acid Phosphorylation,Protein Kinase Activity,Transferase Activity Transferring Phosphorus Containing Groups,Calmodulin Binding,Atp Binding	CAAGCTGGAGAACCTGGTTTACTACAACCGGCTGAAGAACTCGAAGATTGTCATCAGTGACTTCCATCTGGCTAAGCTAGAAAATGGCCTCATCAAGGAG	CaM kinase-like vesicle-associated (CAMKV)
CASK	NM_003688.1	TNRC8, LIN2, CAGH39, FGS4	Membrane,Non Membrane Bound Organelle,Cytoskeleton,Actin Cytoskeleton,Intracellular Non Membrane Bound Organelle,Plasma Membrane,Phosphotransferase Activity Phosphate Group As Acceptor,Kinase Activity,Nucleotide Kinase Activity,Transferase Activity Transferring Phosphorus Containing Groups,Nucleobasenucleosidenucleotide Kinase Activity	TTCTTCTGAACTTCAGGAATGGCGAGTAGCTTGCATTGCCATGGAGAAGACCAAACAGGAGCAGCAGGCCAGCTGTACTTGGTTTGGCAAGAAAAAGAAG	calcium/calmodulin-dependent serine protein kinase (MAGUK family) (CASK)
CCL2	NM_002982.3	SCYA2, MCP1, MCP-1, MCAF, SMC-CF, GDCF-2, HC11, MGC9434	Extracellular Region,Extracellular Region Part,Extracellular Space,Regulation Of Biological Quality,System Development,Jak Stat Cascade,Cell Development,Negative Regulation Of Apoptosis,Viral Genome Replication,Biopolymer Metabolic Process,Signal Transduction,Reproductive Process,Cell Surface Receptor Linked Signal Transduction Go 0007166,	GAGGAACCGAGAGGCTGAGACTAACCCAGAAACATCCAATTCTCAAACTGAAGCTCGCACTCTCGCCTCCAGCATGAAAGTCTCTGCCGCCCTTCTGTGC	chemokine (C-C motif) ligand 2 (CCL2)
CDC42BPA	NM_003607.2	MRCKA, PK428, FLJ23347, KIAA0451, MRCK	Cell Junction,Membrane Part,Intercellular Junction,Membrane,Leading Edge,Plasma Membrane Part,Plasma Membrane,Biopolymer Metabolic Process,Signal Transduction,Organelle Organization And Biogenesis,Actin Filament Based Process,Regulation Of Signal Transduction,Post Translational Protein Modification,Actin Cytoskeleton Organization And Bioge	GGTGTCTGTCCCAGGGCTGGAGATGCTTCCCAAGGAGGAGTCTGTTTTGTTGAGAGTGGGCGTGGGCTTCTTCACATAAGCCTGGGGAAGGAAGAAAAAA	CDC42 binding protein kinase alpha (DMPK-like) (CDC42BPA)
CDC42BPB	NM_006035.2	MRCKB, KIAA1124	Cell Junction,Membrane Part,Intercellular Junction,Membrane,Non Membrane Bound Organelle,Cytoskeleton,Intracellular Non Membrane Bound Organelle,Leading Edge,Plasma Membrane Part,Plasma Membrane,Biopolymer Metabolic Process,Signal Transduction,Organelle Organization And Biogenesis,Anatomical Structure Morphogenesis,Actin Filament Based Pro	GTTTGTGGCCGTGAAACGGCTGATCCTTTGCTATGAGATCCAGAGAACGAAGCCATTCCACAGAAAGTTCAATGAGATTGTGGCTCCCGGCAGCGTGCAG	CDC42 binding protein kinase beta (DMPK-like) (CDC42BPB)
CDC42BPG	NM_017525.1	HSMDPKIN, MRCKgamma, DMPK2, kappa-200	Leading Edge,Biopolymer Metabolic Process,Signal Transduction,Organelle Organization And Biogenesis,Actin Filament Based Process,Regulation Of Signal Transduction,Post Translational Protein Modification,Actin Cytoskeleton Organization And Biogenesis,Cellular Protein Metabolic Process,Biopolymer Modification,Protein Metabolic Process,Regula	CGAGGGCCAGTGGACACCAAGCCCTCAAACTCCCTGATTCCCTTCCTGTCCTTCCGGAGCTCAGAGAAGGATTCTGCCAAGGACCCTGGCATCTCAGGAG	CDC42 binding protein kinase gamma (DMPK-like) (CDC42BPG)
CDC7	NM_003503.2	CDC7L1, Hsk1, huCdc7, HsCdc7	Cytoplasm,Nucleus,Positive Regulation Of Cell Proliferation,Interphase,Cell Cycle Process,Mitotic Cell Cycle,Cell Cycle Phase,S Phase,Cell Proliferation Go 0008283,Positive Regulation Of Biological Process,Cell Cycle Go 0007049,Positive Regulation Of Cellular Process,Interphase Of Mitotic Cell Cycle,Regulation Of Cell Cycle,Regulation Of C	ATCCCACATAATCACAGGAAACAAGATTCCACTGAGTGGCCCAGTACCTAAGGAGCTGGATCAGCAGTCCACCACAAAAGCTTCTGTTAAAAGACCCTAC	CDC7 cell division cycle 7 (S. cerevisiae) (CDC7)
CDK1	NM_001786.4	CDC2, CDC28A	Cytoplasm,Nucleus,Spindle Microtubule,Mitochondrion,Cell Division,Anti Apoptosis,Protein Complex Assembly,Mitosis,Cell Cycle Go 0007049,Protein Amino Acid Phosphorylation,Phosphorylation,Apoptosis Go,Chromosome Condensation,Nucleotide Binding,Protein Kinase Activity,Kinase Activity,Protein Serine Threonine Kinase Activity,Transferase Activ	GGTACCTATGGAGTTGTGTATAAGGGTAGACACAAAACTACAGGTCAAGTGGTAGCCATGAAAAAAATCAGACTAGAAAGTGAAGAGGAAGGGGTTCCTA	cyclin-dependent kinase 1 (CDK1)
CDK10	NM_052987.2	PISSLRE	Interphase,Cell Cycle Process,Negative Regulation Of Cellular Process,Mitotic Cell Cycle,Cell Cycle Phase,G1 Phase Of Mitotic Cell Cycle,Regulation Of Mitotic Cell Cycle,Negative Regulation Of Cell Proliferation,Cell Proliferation Go 0008283,G1 Phase,Cell Cycle Go 0007049,Interphase Of Mitotic Cell Cycle,Negative Regulation Of Biological P	GGTGCTCCGGGGCCTCCAGTATCTGCACAGGAACTTCATTATCCACAGGGACCTGAAGGTTTCCAACTTGCTCATGACCGACAAGGGTTGTGTGAAGACA	cyclin-dependent kinase (CDC2-like) 10 (CDK10)
CDK11A	NM_024011.1	CDC2L3, CDC2L2, PITSLRE, CDK11-p110, CDK11-p58, CDK11-p46, p58GTA		GAGGGCACCTATGGAGTGGTCTACAGAGCAAAAGACAAGAAAACAGATGAAATTGTGGCTCTAAAGCGGCTGAAGATGGAGAAGGAGAAGGAGGGCTTCC	cell division cycle 2-like 2 (PITSLRE proteins) (CDC2L2)
CDK12	NM_016507.1	CRKRS, CRK7, CRKR, KIAA0904	Nucleus,Nuclear Speck,Nucleolus,Protein Amino Acid Autophosphorylation,Mrna Processing Go 0006397,Regulation Of Map Kinase Activity,Cell Cycle Go 0007049,Protein Amino Acid Phosphorylation,Rna Splicing,Phosphorylation,Nucleotide Binding,Protein Kinase Activity,Kinase Activity,Protein Serine Threonine Kinase Activity,Transferase Activity Tr	GAAACAGGGTTCAGTGCCATTGACACTGATGAACGAAACTCTGGTCCAGCCTTGACAGAATCCTTGGTCCAGACCCTGGTGAAGAACAGGACCTTCTCAG	Cdc2-related kinase, arginine/serine-rich (CRKRS)
CDK13	NM_003718.2	CDC2L5, CHED, CDC2L, KIAA1791	Nucleus,Nuclear Speck,Hemopoiesis,Mrna Processing Go 0006397,Cell Cycle Go 0007049,Protein Amino Acid Phosphorylation,Rna Splicing,Phosphorylation,Nucleotide Binding,Protein Kinase Activity,Kinase Activity,Protein Serine Threonine Kinase Activity,Transferase Activity Transferring Phosphorus Containing Groups,Atp Binding	TGGATATTCACAAGGATACAGGGGACATATTAGCACATCAACTGGCAGAGGCAGAGGCAGAGGGTTACCATACTGAGTATCTGTTTTTCCTCAGGCACAT	cell division cycle 2-like 5 (cholinesterase-related cell division controller) (CDC2L5)
CDK14	NM_012395.2	PFTK1, PFTAIRE1	Membrane,Cytoplasm,Nucleus,Cytosol,Plasma Membrane,G2 M Transition Of Mitotic Cell Cycle,Cell Division,Cell Cycle Go 0007049,Protein Amino Acid Phosphorylation,Phosphorylation,Nucleotide Binding,Protein Kinase Activity,Kinase Activity,Protein Serine Threonine Kinase Activity,Transferase Activity Transferring Phosphorus Containing Groups,At	ATTACTCAGTGGACGGAGAAGTCTGTTTTGTTACAGAGACATGCCTCTCAGAAGGTCAGGAGGTTTTGAGTACCTATCCTTGCCACCCATACAGGAAATC	PFTAIRE protein kinase 1 (PFTK1)
CDK15	NM_139158.1	ALS2CR7, PFTK2	Cell Cycle Go 0007049,Protein Amino Acid Phosphorylation,Phosphorylation,Nucleotide Binding,Protein Kinase Activity,Kinase Activity,Protein Serine Threonine Kinase Activity,Transferase Activity Transferring Phosphorus Containing Groups,Atp Binding	TCCTACCAGAAAGGTCACCACCCAGCCCAGTTTAGCAAATGCTGGTGAAAAGAAAGGGCGAGATCACCAAGGTTCTTCCAGGGCTGTATTTCTGCAGTTT	amyotrophic lateral sclerosis 2 (juvenile) chromosome region, candidate 7 (ALS2CR7)
CDK16	NM_006201.3	PCTK1, PCTAIRE, PCTAIRE1, PCTGAIRE, FLJ16665	Cell Cycle Go 0007049,Protein Amino Acid Phosphorylation,Phosphorylation,Nucleotide Binding,Protein Kinase Activity,Kinase Activity,Protein Serine Threonine Kinase Activity,Transferase Activity Transferring Phosphorus Containing Groups,Atp Binding	GGGTCGAAATCGGATCTCCGCAGAGGATGCCATGAAACATCCATTCTTCCTCAGTCTGGGGGAGCGGATCCACAAACTTCCTGACACTACTTCCATATTT	PCTAIRE protein kinase 1 (PCTK1)
CDK17	NM_002595.2	PCTK2, PCTAIRE2	Cell Cycle Go 0007049,Protein Amino Acid Phosphorylation,Phosphorylation,Nucleotide Binding,Protein Kinase Activity,Kinase Activity,Protein Serine Threonine Kinase Activity,Transferase Activity Transferring Phosphorus Containing Groups,Atp Binding	AGCAGATTTTGGACTAGCCCGAGCCAAGTCAGTTCCCACAAAGACCTACTCAAATGAAGTTGTCACACTATGGTACCGGCCACCTGATGTGCTTCTTGGT	PCTAIRE protein kinase 2 (PCTK2)
CDK18	NM_212502.1	PCTK3	Cell Cycle Go 0007049,Protein Amino Acid Phosphorylation,Phosphorylation,Nucleotide Binding,Protein Kinase Activity,Kinase Activity,Protein Serine Threonine Kinase Activity,Transferase Activity Transferring Phosphorus Containing Groups,Atp Binding	CCTGCTCCTGTATGAATCCAAGAGTCGCATGTCAGCAGAGGCTGCCCTGAGTCACTCCTACTTCCGGTCTCTGGGAGAGCGTGTGCACCAGCTTGAAGAC	PCTAIRE protein kinase 3 (PCTK3)
CDK19	NM_015076.3	CDK11, CDC2L6, KIAA1028, bA346C16.3	Cell Division,Cell Cycle Go 0007049,Protein Amino Acid Phosphorylation,Phosphorylation,Nucleotide Binding,Protein Kinase Activity,Kinase Activity,Protein Serine Threonine Kinase Activity,Transferase Activity Transferring Phosphorus Containing Groups,Atp Binding	TGTAAGGGGATTTCGTCAGTTGCTCCCAGTATACAATATCCTCCAGGACATAGCCAGAAATCTCCATTCCACACATGACTGAGTTCCTATCCCTGCACTG	cell division cycle 2-like 6 (CDK8-like) (CDC2L6)
CDK2	NM_001798.2		Cytoplasm,Nucleus,Macromolecular Complex,Protein Complex,Dna Metabolic Process,Positive Regulation Of Cell Proliferation,Biopolymer Metabolic Process,G2 M Transition Of Mitotic Cell Cycle,Regulation Of Dna Replication,Nucleobasenucleosidenucleotide And Nucleic Acid Metabolic Process,Interphase,Cell Cycle Process,Regulation Of Dna Metabolic	TCGCTGGCGCTTCATGGAGAACTTCCAAAAGGTGGAAAAGATCGGAGAGGGCACGTACGGAGTTGTGTACAAAGCCAGAAACAAGTTGACGGGAGAGGTG	cyclin-dependent kinase 2 (CDK2)
CDK20	NM_012119.3	CCRK, p42	Cytoplasm,Nucleus,Cell Projection,Multicellular Organismal Development,Cell Division,Cell Cycle Go 0007049,Protein Amino Acid Phosphorylation,Phosphorylation,Nucleotide Binding,Protein Kinase Activity,Kinase Activity,Protein Serine Threonine Kinase Activity,Transferase Activity Transferring Phosphorus Containing Groups,Atp Binding	GTAGCACCAGGCATAGCCACTTTTGCCCTGAGGGACTCCTGTGTACTTCACATCACTGAGCACTCATTTAGAAGTGAGGGAGACAGAAGTCTAGGCCCAG	cell cycle related kinase (CCRK)
CDK3	NM_001258.1		Cell Proliferation Go 0008283,Phosphotransferase Activity Alcohol Group As Acceptor,Protein Kinase Activity,Kinase Activity,Protein Serine Threonine Kinase Activity,Transferase Activity Transferring Phosphorus Containing Groups	TGCCTGACTATAAGGGCAGCTTCCCTAAGTGGACCAGGAAGGGACTGGAAGAGATTGTGCCCAATCTGGAGCCAGAGGGCAGGGACCTGCTCATGCAACT	cyclin-dependent kinase 3 (CDK3)
CDK4	NM_000075.2	PSK-J3	Nucleus,Macromolecular Complex,Protein Complex,Positive Regulation Of Cell Proliferation,Interphase,Cell Cycle Process,Mitotic Cell Cycle,Cell Cycle Phase,Regulation Of Gene Expression,Cell Proliferation Go 0008283,Positive Regulation Of Biological Process,Cell Cycle Go 0007049,Positive Regulation Of Cellular Process,Interphase Of Mitotic	ACTTTTAACCCACACAAGCGAATCTCTGCCTTTCGAGCTCTGCAGCACTCTTATCTACATAAGGATGAAGGTAATCCGGAGTGAGCAATGGAGTGGCTGC	cyclin-dependent kinase 4 (CDK4)
CDK5	NM_004935.2	PSSALRE	Axon,Membrane,Cytoplasm,Nucleus,Cell Projection,Cell Soma,Dendrite,Synapse,Site Of Polarized Growth,Growth Cone,Neuron Projection,System Development,Nervous System Development,Cell Development,Neurite Development,Programmed Cell Death,Anatomical Structure Morphogenesis,Regulation Of Developmental Process,Generation Of Neurons,Multicellular	GCAGTGGCCCTCTATGACCAAGCTGCCAGACTATAAGCCCTATCCGATGTACCCGGCCACAACATCCCTGGTGAACGTCGTGCCCAAACTCAATGCCACA	cyclin-dependent kinase 5 (CDK5)
CDK6	NM_001259.5	PLSTIRE	Cytoplasm,Nucleus,Cell Projection,Ruffle,Macromolecular Complex,Leading Edge,Protein Complex,Regulation Of Biological Quality,System Development,Positive Regulation Of Cell Proliferation,Nervous System Development,Cell Development,Hemopoiesis,Immune System Development,Skeletal Development,Interphase,Tissue Development,Cell Cycle Process,Ne	GGGAAAGAAAAGTGCAATGATTCTGGACTGAGACGCGCTTGGGCAGAGGCTATGTAATCGTGTCTGTGTTGAGGACTTCGCTTCGAGGAGGGAAGAGGAG	cyclin-dependent kinase 6 (CDK6)
CDK7	NM_001799.2	CAK1, CDKN7, MO15, STK1, CAK	Nucleus,Rna Metabolic Process,Positive Regulation Of Transcriptiondna Dependent,Regulation Of Kinase Activity,Regulation Of Protein Kinase Activity,Biopolymer Metabolic Process,Positive Regulation Of Transcription From Rna Polymerase Ii Promoter,Macromolecular Complex Assembly,Regulation Of Molecular Function,Nucleobasenucleosidenucleotide	CTGAGGAACAGTGGCCGGACATGTGTAGTCTTCCAGATTATGTGACATTTAAGAGTTTCCCTGGAATACCTTTGCATCACATCTTCAGTGCAGCAGGAGA	cyclin-dependent kinase 7 (MO15 homolog, Xenopus laevis, cdk-activating kinase) (CDK7)
CDK8	NM_001260.1	K35	Nucleoplasm,Organelle Part,Nuclear Part,Organelle Lumen,Nuclear Lumen,Nucleus,Mediator Complex,Membrane Enclosed Lumen,Dna Directed Rna Polymeraseii Holoenzyme,Nucleoplasm Part,Intracellular Organelle Part,Macromolecular Complex,Protein Complex	AGCAAACAAGAAGCCAGTTCAGTTACCTCGGGGAATGGTGAAGTCACTATTATATCAGATCCTAGATGGTATTCACTACCTGCATGCTAACTGGGTGTTG	cyclin-dependent kinase 8 (CDK8)
CDK9	NM_001261.2	CDC2L4, PITALRE, C-2k, TAK	Nucleoplasm,Organelle Part,Nuclear Part,Organelle Lumen,Nuclear Lumen,Nucleus,Membrane Enclosed Lumen,Nucleoplasm Part,Intracellular Organelle Part,Macromolecular Complex,Protein Complex,Rna Metabolic Process,Biopolymer Metabolic Process,Macromolecular Complex Assembly,Nucleobasenucleosidenucleotide And Nucleic Acid Metabolic Process,Trans	GGTGTTCGACTTCTGCGAGCATGACCTTGCTGGGCTGTTGAGCAATGTTTTGGTCAAGTTCACGCTGTCTGAGATCAAGAGGGTGATGCAGATGCTGCTT	cyclin-dependent kinase 9 (CDC2-related kinase) (CDK9)
CDKL1	NM_004196.3	KKIALRE	Biopolymer Metabolic Process,Post Translational Protein Modification,Cellular Protein Metabolic Process,Biopolymer Modification,Protein Metabolic Process,Protein Modification Process,Protein Amino Acid Phosphorylation,Cellular Macromolecule Metabolic Process,Phosphorylation,Phosphotransferase Activity Alcohol Group As Acceptor,Protein Kina	ATTGTGACCACACAGTTCTCCATGAGTTGGACAGATACCAAAGAGGGGTACCAGAACATCTCGTGAAGAGCATAACTTGGCAGACACTGCAAGCTGTAAA	cyclin-dependent kinase-like 1 (CDC2-related kinase) (CDKL1)
CDKL2	NM_003948.2	P56, KKIAMRE	Signal Transduction,Reproductive Process,Reproduction	TGGTACAGAGCTCCAGAACTATTGGTTGGTGATGTCAAGTATGGCAAGGCTGTTGATGTGTGGGCCATTGGTTGTCTGGTAACTGAAATGTTCATGGGGG	cyclin-dependent kinase-like 2 (CDC2-related kinase) (CDKL2)
CDKL3	NM_016508.2	NKIAMRE	Biopolymer Metabolic Process,Cellular Protein Metabolic Process,Biopolymer Modification,Protein Metabolic Process,Protein Modification Process,Cellular Macromolecule Metabolic Process	GTAACCATTGAACCACCAAACCCTATCAATCCCAGCACTAACTGTAATGGCTTGAAAGAAAATCCACATTGCGGAGGTTCTGTGACAATGCCACCCATCA	cyclin-dependent kinase-like 3 (CDKL3)
CDKL4	NM_001009565.1		Cytoplasm,Cell Cycle Go 0007049,Protein Amino Acid Phosphorylation,Phosphorylation,Nucleotide Binding,Protein Kinase Activity,Kinase Activity,Protein Serine Threonine Kinase Activity,Transferase Activity Transferring Phosphorus Containing Groups,Atp Binding	CTGAACTTCTTGTGGGAGATACTCAGTATGGTTCTTCAGTCGATATATGGGCTATTGGTTGTGTTTTTGCAGAGCTCCTGACAGGCCAGCCACTGTGGCC	cyclin-dependent kinase-like 4 (CDKL4)
CDKL5	NM_001037343.1	STK9, EIEE2	Nucleus,Protein Autoprocessing,Biopolymer Metabolic Process,Protein Amino Acid Autophosphorylation,Post Translational Protein Modification,Cellular Protein Metabolic Process,Biopolymer Modification,Protein Processing,Protein Metabolic Process,Protein Modification Process,Protein Amino Acid Phosphorylation,Cellular Macromolecule Metabolic P	TAATATTGACCCAAAGCCTTCAGAAGGCCCAGGGACAAAGTACCTCAAGTCAAACAGCAGATCTCAGCAGAACCGCCACTCATTCATGGAAAGCTCTCAA	cyclin-dependent kinase-like 5 (CDKL5)
CHEK1	NM_001274.2	CHK1	Organelle Part,Nuclear Chromosome,Nuclear Part,Non Membrane Bound Organelle,Nucleus,Condensed Nuclear Chromosome,Intracellular Non Membrane Bound Organelle,Intracellular Organelle Part,Condensed Chromosome,Chromosome,Dna Metabolic Process,Regulation Of Kinase Activity,Regulation Of Protein Kinase Activity,Biopolymer Metabolic Process,Meios	CTGGGAGAAGGTGCCTATGGAGAAGTTCAACTTGCTGTGAATAGAGTAACTGAAGAAGCAGTCGCAGTGAAGATTGTAGATATGAAGCGTGCCGTAGACT	CHK1 checkpoint homolog (S. pombe) (CHEK1)
CHEK2	NM_007194.3	RAD53, CDS1, CHK2, HuCds1, PP1425, bA444G7	Nucleoplasm,Organelle Part,Nuclear Part,Organelle Lumen,Nuclear Lumen,Nucleus,Nuclear Body,Membrane Enclosed Lumen,Nucleoplasm Part,Intracellular Organelle Part,Pml Body,Cell Development,Signal Transduction,Response To Endogenous Stimulus,Programmed Cell Death,Dna Integrity Checkpoint,Regulation Of Developmental Process,Cell Cycle Checkpoi	CAGCGTTACCCAGTCCCAAGGCTCCTCCTCACAGTCCCAGGGCATATCCAGCTCCTCTACCAGCACGATGCCAAACTCCAGCCAGTCCTCTCACTCCAGC	CHK2 checkpoint homolog (S. pombe) (CHEK2)
CHUK	NM_001278.3	TCF16, IKK1, IKK-alpha, IkBKA, NFKBIKA, IKKA	Cytoplasm,Biopolymer Metabolic Process,Signal Transduction,Anatomical Structure Morphogenesis,I Kappab Kinase Nf Kappab Cascade,Post Translational Protein Modification,Immune Response,Cellular Protein Metabolic Process,Protein Kinase Cascade,Biopolymer Modification,Protein Metabolic Process,Immune System Process,Anatomical Structure Develo	TAGAACCCATGGAAAACTGGCTACAGTTGATGTTGAATTGGGACCCTCAGCAGAGAGGAGGACCTGTTGACCTTACTTTGAAGCAGCCAAGATGTTTTGT	conserved helix-loop-helix ubiquitous kinase (CHUK)
CIT	NM_007174.1	KIAA0949, STK21, CRIK	System Development,Nervous System Development,Cell Development,M Phase,Cell Cycle Process,Generation Of Neurons,Mitotic Cell Cycle,Cell Cycle Phase,Multicellular Organismal Development,Anatomical Structure Development,Neurogenesis,Mitosis,Cell Cycle Go 0007049,M Phase Of Mitotic Cell Cycle,Phosphotransferase Activity Alcohol Group As Accep	CTGGGTCTGCGGACCCTCCTATTAGAGTACGAAATTCCTGGCAACTGGTACAGAACCAACCTAGAGGCTTTGCAGTTGGCAAGCTAACTCGCGGCCTTAT	citron (rho-interacting, serine/threonine kinase 21) (CIT)
CLK1	NM_004071.3	CLK, CLK/STY, STY	Cell Proliferation Go 0008283,Phosphotransferase Activity Alcohol Group As Acceptor,Non Membrane Spanning Protein Tyrosine Kinase Activity,Protein Kinase Activity,Kinase Activity,Protein Serine Threonine Kinase Activity,Protein Tyrosine Kinase Activity,Transferase Activity Transferring Phosphorus Containing Groups	TTAAAAATGTGGATAGATACTGTGAAGCTGCTCGCTCAGAAATACAAGTTCTGGAACATCTGAATACAACAGACCCCAACAGTACTTTCCGCTGTGTCCA	CDC-like kinase 1 (CLK1)
CLK2	NM_003993.2	clk2	Phosphotransferase Activity Alcohol Group As Acceptor,Protein Kinase Activity,Kinase Activity,Protein Serine Threonine Kinase Activity,Transferase Activity Transferring Phosphorus Containing Groups	CGAAGCAGTTATGATGATCGTTCGTCCGACCGGAGGGTGTATGACCGGCGATACTGTGGCAGCTACAGACGCAACGATTATAGCCGGGATCGGGGAGATG	CDC-like kinase 2 (CLK2)
CLK3	NM_003992.1	clk3	Phosphotransferase Activity Alcohol Group As Acceptor,Protein Kinase Activity,Kinase Activity,Protein Serine Threonine Kinase Activity,Transferase Activity Transferring Phosphorus Containing Groups	TCTACAAAGGGGGCCTAGTTTGGGATGAGAACAGCTCTGACGGCCGGTATGTGAAGGAGAACTGCAAACCTCTGAAGAGTTACATGCTCCAAGACTCCCT	CDC-like kinase 3 (CLK3)
CLK4	NM_020666.2		Nucleus,Protein Amino Acid Autophosphorylation,Peptidyl Tyrosine Phosphorylation,Protein Amino Acid Phosphorylation,Phosphorylation,Nucleotide Binding,Protein Kinase Activity,Kinase Activity,Protein Serine Threonine Kinase Activity,Protein Tyrosine Kinase Activity,Protein Serine Threonine Tyrosine Kinase Activity,Transferase Activity Trans	GGGACCGGAGATACGTTGACGAATACAGGAATGACTACTGTGAAGGATATGTTCCTAGACATTATCACAGAGACATTGAAAGCGGGTATCGAATCCACTG	CDC-like kinase 4 (CLK4)
COL4A3BP	NM_005713.1	GPBP, STARD11, CERT	Biopolymer Metabolic Process,Post Translational Protein Modification,Cellular Protein Metabolic Process,Biopolymer Modification,Protein Metabolic Process,Protein Modification Process,Protein Amino Acid Phosphorylation,Cellular Macromolecule Metabolic Process,Phosphorylation,Phosphotransferase Activity Alcohol Group As Acceptor,Protein Kina	CTGAATCCAGCTTGCGTCGACATGGCTCAATGGTGTCCCTGGTGTCTGGAGCAAGTGGCTACTCTGCAACATCCACCTCTTCATTCAAGAAAGGCCACAG	collagen, type IV, alpha 3 (Goodpasture antigen) binding protein (COL4A3BP)
CPNE3	NM_003909.2		Cytoplasmic Part,Cytoplasm,Cytosol,Establishment Of Localization,Lipid Metabolic Process,Transport,Vesicle Mediated Transport,Lipid Binding,Phosphotransferase Activity Alcohol Group As Acceptor,Phospholipid Binding,Protein Kinase Activity,Kinase Activity,Protein Serine Threonine Kinase Activity,Transferase Activity Transferring Phosphorus	GACTGCTCTCTGGTCTGTGGGACTGGTCATTCAAGATTATGATGCTGATAAGATGTTTCCAGCTTTTGGTTTTGGCGCTCAGATACCTCCTCAGTGGCAG	copine III (CPNE3)
CSF1R	NM_005211.2	FMS, C-FMS, CSFR, CD115	Intrinsic To Plasma Membrane,Intrinsic To Membrane,Membrane Part,Membrane,Integral To Membrane,Integral To Plasma Membrane,Plasma Membrane Part,Plasma Membrane,Signal Transduction,Multicellular Organismal Development,Cell Proliferation Go 0008283,Transmembrane Receptor Protein Kinase Activity,Phosphotransferase Activity Alcohol Group As Ac	CATACTGGTACTGCTGTAATGAGCCAAGTGGCAGCTAAAAGTTGGGGGTGTTCTGCCCAGTCCCGTCATTCTGGGCTAGAAGGCAGGGGACCTTGGCATG	colony stimulating factor 1 receptor, formerly McDonough feline sarcoma viral (v-fms) oncogene homolog (CSF1R)
CSK	NM_004383.1		Membrane,Cytoplasm,Plasma Membrane,Biopolymer Metabolic Process,Post Translational Protein Modification,Cellular Protein Metabolic Process,Biopolymer Modification,Protein Metabolic Process,Protein Modification Process,Protein Amino Acid Phosphorylation,Cellular Macromolecule Metabolic Process,Phosphorylation,Protein C Terminus Binding	GTGCGTGAGCTGCGACGGCAAGGTGGAGCACTACCGCATCATGTACCATGCCAGCAAGCTCAGCATCGACGAGGAGGTGTACTTTGAGAACCTCATGCAG	c-src tyrosine kinase (CSK)
CSNK1A1	NM_001025105.1	CK1	Biopolymer Metabolic Process,Post Translational Protein Modification,Cellular Protein Metabolic Process,Biopolymer Modification,Protein Metabolic Process,Protein Modification Process,Protein Amino Acid Phosphorylation,Cellular Macromolecule Metabolic Process,Phosphorylation,Phosphotransferase Activity Alcohol Group As Acceptor,Protein Kina	AGTGCTCTGCGCCGTGAAGAAGCGGCTCCCGGGGACTGGGGGCATTTTGTGTTGGCTGGAGCTGGAGTAACAAGATGGCGTCGTCCGCGGAGTGACAGGG	casein kinase 1, alpha 1 (CSNK1A1)
CSNK1A1L	NM_145203.2	MGC33182		GACATCGCCACGACAGCGAGGCAGCGACCGCCACCGAGAAAGAGGTGGTGGCCCAGCCTGGAACCTTGAGAAACCCTCGCAAACTGTGGCCTGGCGGAAA	casein kinase 1, alpha 1-like (CSNK1A1L)
CSNK1D	NM_001893.3	HCKID	Dna Metabolic Process,Dna Repair,Biopolymer Metabolic Process,Signal Transduction,Nucleobasenucleosidenucleotide And Nucleic Acid Metabolic Process,Response To Endogenous Stimulus,Response To Stress,Post Translational Protein Modification,Cellular Protein Metabolic Process,Biopolymer Modification,Protein Metabolic Process,Protein Modificat	GTGGTCTTCAGTCTGTCGTGCACCGATGAGAACTCTCCTTATTGCTGTGAAGGGCAGACAATGCATGGCTGATCTACTCTGTTACCAATGGCTTTACTAG	casein kinase 1, delta (CSNK1D)
CSNK1E	NM_152221.2	HCKIE	Dna Metabolic Process,Dna Repair,Biopolymer Metabolic Process,Signal Transduction,Nucleobasenucleosidenucleotide And Nucleic Acid Metabolic Process,Response To Endogenous Stimulus,Response To Stress,Post Translational Protein Modification,Cellular Protein Metabolic Process,Biopolymer Modification,Protein Metabolic Process,Protein Modificat	GCTCAAAGCAGCCACCAAGCGCCAGAAGTATGAACGGATCAGCGAGAAGAAGATGTCAACGCCCATCGAGGTCCTCTGCAAAGGCTATCCCTCCGAATTC	casein kinase 1, epsilon (CSNK1E)
CSNK1G1	NM_022048.3		Cytoplasm,Soluble Fraction,Protein Amino Acid Autophosphorylation,Protein Amino Acid Phosphorylation,Phosphorylation,Nucleotide Binding,Protein Kinase Activity,Kinase Activity,Peptide Binding,Protein Serine Threonine Kinase Activity,Magnesium Ion Binding,Transferase Activity Transferring Phosphorus Containing Groups,Atp Binding	ATTAGTGGAAAAAAAGAGGACAGTGAACCTGCCTTCCACCTGCCAGAGGGACCTCAGGGTGTGGCATTATAGGGCCAGGAAAAGAAAATCGGTGTATCCT	casein kinase 1, gamma 1 (CSNK1G1)
CSNK1G2	NM_001319.5	CK1g2	Biopolymer Metabolic Process,Signal Transduction,Post Translational Protein Modification,Cellular Protein Metabolic Process,Biopolymer Modification,Protein Metabolic Process,Protein Modification Process,Protein Amino Acid Phosphorylation,Cellular Macromolecule Metabolic Process,Phosphorylation,Phosphotransferase Activity Alcohol Group As A	GCACCTGGAGTACCGGTTCTACAAGCAGCTCAGCGCCACAGAGGGCGTCCCTCAGGTCTACTACTTCGGTCCGTGCGGGAATTACAACGCCATGGTGCTG	casein kinase 1, gamma 2 (CSNK1G2)
CSNK1G3	NM_001031812.1		Biopolymer Metabolic Process,Signal Transduction,Cellular Protein Metabolic Process,Biopolymer Modification,Protein Metabolic Process,Protein Modification Process,Cellular Macromolecule Metabolic Process	TGAATATGACTGGATTGGTAAACAGTTGCCTACTCCAGTGGGTGCAGTTCAGCAAGATCCTGCTCTGTCATCAAACAGAGAAGCACATCAACACAGAGAT	casein kinase 1, gamma 3 (CSNK1G3)
CSNK2A1	NM_177559.2		Membrane,Nucleus,Plasma Membrane,Biopolymer Metabolic Process,Signal Transduction,Post Translational Protein Modification,Cellular Protein Metabolic Process,Biopolymer Modification,Protein Metabolic Process,Protein Modification Process,Protein Amino Acid Phosphorylation,Cellular Macromolecule Metabolic Process,Phosphorylation,Phosphotransf	CCATTCCCACCATTGTTCCTCCACCGTCCCACACTTTAGGGGGTTGGTATCTCGTGCTCTTCTCCAGAGATTACAAAAATGTAGCTTCTCAGGGGAGGCA	casein kinase 2, alpha 1 polypeptide (CSNK2A1)
CSNK2A2	NM_001896.2	CSNK2A1	Cell Development,Spermatid Development,Signal Transduction,Gamete Generation,Sexual Reproduction,Spermatid Differentiation,Reproduction,Phosphotransferase Activity Alcohol Group As Acceptor,Protein Kinase Activity,Kinase Activity,Protein N Terminus Binding,Protein Serine Threonine Kinase Activity,Transferase Activity Transferring Phosphoru	GGGCAGCCCACCACCGTATATCAAACCTCACTTCCGAATGTAAAAGGCTCACTTGCCTTTGGCTTCCTGTTGACTTCTTCCCGACCCAGAAAGCATGGGG	casein kinase 2, alpha prime polypeptide (CSNK2A2)
DAPK1	NM_004938.2	DAPK	Non Membrane Bound Organelle,Cytoskeleton,Actin Cytoskeleton,Intracellular Non Membrane Bound Organelle,Cell Development,Biopolymer Metabolic Process,Signal Transduction,Programmed Cell Death,Induction Of Apoptosis By Extracellular Signals,Regulation Of Developmental Process,Positive Regulation Of Developmental Process,Post Translational P	GTGAGGCGTGACAGTTTATCATGACCGTGTTCAGGCAGGAAAACGTGGATGATTACTACGACACCGGCGAGGAACTTGGCAGTGGACAGTTTGCGGTTGT	death-associated protein kinase 1 (DAPK1)
DAPK2	NM_014326.3	DRP-1, MGC119312	Cytoplasm,Cell Development,Biopolymer Metabolic Process,Signal Transduction,Programmed Cell Death,Regulation Of Developmental Process,Positive Regulation Of Developmental Process,Post Translational Protein Modification,Cellular Protein Metabolic Process,Protein Kinase Cascade,Biopolymer Modification,Protein Metabolic Process,Positive Regul	CTCAGAGTCTGGGGTGGGAGTGTGGACTTAGGAAAACAATATAAAGGACATCCTCATCATCACGGGGTGAAGGTCAGACTAAGGCAGCCTTCTTCACAGG	death-associated protein kinase 2 (DAPK2)
DAPK3	NM_001348.1	ZIP, ZIPK	Nucleus,Cell Development,Biopolymer Metabolic Process,Signal Transduction,Programmed Cell Death,Regulation Of Developmental Process,Positive Regulation Of Developmental Process,Post Translational Protein Modification,Cellular Protein Metabolic Process,Protein Kinase Cascade,Biopolymer Modification,Protein Metabolic Process,Positive Regulat	CGTTCACTACCTGCACTCTAAGCGCATCGCACACTTTGACCTGAAGCCGGAAAACATCATGCTGCTGGACAAGAACGTGCCCAACCCACGAATCAAGCTC	death-associated protein kinase 3 (DAPK3)
DCLK1	NM_004734.4	RP11-113P14.1, CL1, CLICK1, DCAMKL1, DCDC3A, DCLK, KIAA0369	Intrinsic To Plasma Membrane,Intrinsic To Membrane,Membrane Part,Membrane,Integral To Membrane,Integral To Plasma Membrane,Plasma Membrane Part,Plasma Membrane,System Development,Nervous System Development,Biopolymer Metabolic Process,Multicellular Organismal Development,Post Translational Protein Modification,Cellular Protein Metabolic Pr	GCTGTTGTCAAGGAATGTGTAGAAAGATCGACTGCTAGAGAGTATGCTCTGAAAATTATCAAGAAAAGCAAATGTCGAGGCAAAGAGCACATGATCCAGA	doublecortin-like kinase 1 (DCLK1)
DCLK2	NM_001040260.1	DCAMKL2, MGC45428, DCDC3, DCDC3B, DCK2	Cytoplasm,Cytoskeleton,Protein Amino Acid Phosphorylation,Phosphorylation,Nucleotide Binding,Protein Kinase Activity,Kinase Activity,Protein Serine Threonine Kinase Activity,Transferase Activity Transferring Phosphorus Containing Groups,Atp Binding	TGATATGGGGGCTAAGAGGACTGGCTTTCTAATAGAAGAAGTGAGCGCCTGAGAGGACAATTTGGTCATTGGACACGGATTGCAGGCTTTGAGAAGCGCT	doublecortin and CaM kinase-like 2 (DCAMKL2)
DCLK3	NM_033403.1	DCAMKL3, KIAA1765, DCDC3C	Cytoplasm,Nucleus,Protein Amino Acid Phosphorylation,Phosphorylation,Nucleotide Binding,Protein Kinase Activity,Kinase Activity,Protein Serine Threonine Kinase Activity,Transferase Activity Transferring Phosphorus Containing Groups,Atp Binding	GAAAAAGCCATGTATGTCTGGAGGCAGAAGGATGACTCTCAGAGATGACCAACCTGCAAAGCTAGAAAAGGAGCCCAAGACGAGGCCAGAAGAGAACAAG	doublecortin-like kinase 3 (DCLK3)
DDR1	NM_001954.4	NTRK4, PTK3A, NEP, CAK, EDDR1, RTK6, CD167	Intrinsic To Plasma Membrane,Intrinsic To Membrane,Membrane Part,Membrane,Integral To Membrane,Integral To Plasma Membrane,Plasma Membrane Part,Plasma Membrane,Transmembrane Receptor Protein Kinase Activity,Phosphotransferase Activity Alcohol Group As Acceptor,Protein Kinase Activity,Kinase Activity,Protein Tyrosine Kinase Activity,Recepto	CCCTTGGCGGCCGTGTGGCTCGCTTTCTGCAGTGCCGCTTCCTCTTTGCGGGGCCCTGGTTACTCTTCAGCGAAATCTCCTTCATCTCTGATGTGGTGAA	discoidin domain receptor tyrosine kinase 1 (DDR1)
DDR2	NM_001014796.1	TYRO10, NTRKR3, TKT	Intrinsic To Plasma Membrane,Intrinsic To Membrane,Membrane Part,Membrane,Integral To Membrane,Integral To Plasma Membrane,Plasma Membrane Part,Plasma Membrane,Signal Transduction,Transmembrane Receptor Protein Kinase Activity,Phosphotransferase Activity Alcohol Group As Acceptor,Protein Kinase Activity,Kinase Activity,Protein Tyrosine Kin	TCCCTCAACCAGCCATTTGTCCTGACTCTGTGTATAAGCTGATGCTCAGCTGCTGGAGAAGAGATACGAAGAACCGTCCCTCATTCCAAGAAATCCACCT	discoidin domain receptor family, member 2 (DDR2)
DMPK	NM_004409.2	DM, DM1, DMK, DM1PK, MDPK, MT-PK	Biopolymer Metabolic Process,Signal Transduction,Regulation Of Signal Transduction,Post Translational Protein Modification,Regulation Of Heart Contraction,Cellular Protein Metabolic Process,Biopolymer Modification,Protein Metabolic Process,Regulation Of Small Gtpase Mediated Signal Transduction,Protein Modification Process,Protein Amino Ac	AGGGTCCCTAGGCCTGGCCTATCGGAGGCGCTTTCCCTGCTCCTGTTCGCCGTTGTTCTGTCTCGTGCCGCCGCCCTGGGCTGCATTGGGTTGGTGGCCC	dystrophia myotonica-protein kinase (DMPK)
DSTYK	NM_015375.1	RIPK5, KIAA0472, DustyPK, RIP5	Cytoplasm,Protein Amino Acid Phosphorylation,Phosphorylation,Nucleotide Binding,Protein Kinase Activity,Kinase Activity,Protein Serine Threonine Kinase Activity,Protein Tyrosine Kinase Activity,Protein Serine Threonine Tyrosine Kinase Activity,Transferase Activity Transferring Phosphorus Containing Groups,Atp Binding	CTATTCTCTGCACTAACTTACTGTCCTTCTGGGAACTATGATGGGGCTTCAAGGGAGTCAGGTGTCAAGAAAGGAGGGGTAAGTACTCTCTACTTGCTGG	receptor interacting protein kinase 5 (RIPK5)
DYRK1A	NM_001396.2	DYRK1, DYRK, MNBH	Nucleoplasm,Organelle Part,Nuclear Part,Organelle Lumen,Nuclear Lumen,Nucleus,Nuclear Body,Membrane Enclosed Lumen,Nucleoplasm Part,Intracellular Organelle Part,Nuclear Speck,Protein Autoprocessing,System Development,Nervous System Development,Biopolymer Metabolic Process,Protein Amino Acid Autophosphorylation,Multicellular Organismal Deve	TCCAGAGTATGAGTGCAAGCAAAGCAGAACTCTCATGCGTGACCTGAGCAGACAGGCTGGTATTTAACAGGTGCCTCGTGTTGAGATTACGCTGCCTTAA	dual-specificity tyrosine-(Y)-phosphorylation regulated kinase 1A (DYRK1A)
DYRK1B	NM_006483.1	MIRK	Nucleus,Rna Metabolic Process,Positive Regulation Of Transcriptiondna Dependent,Biopolymer Metabolic Process,Nucleobasenucleosidenucleotide And Nucleic Acid Metabolic Process,Transcription Dna Dependent,Positive Regulation Of Nucleobasenucleosidenucleotide And Nucleic Acid Metabolic Process,Positive Regulation Of Rna Metabolic Process,Rna	TGACTACATCGTGCGCAGTGGCGAGCGCTGGCTGGAGCGCTACGAAATTGACTCGCTCATTGGCAAAGGCTCCTTTGGCCAGGTGGTGAAAGCCTATGAT	dual-specificity tyrosine-(Y)-phosphorylation regulated kinase 1B (DYRK1B)
DYRK2	NM_003583.2		Cytoplasm,Nucleus,Glucan Metabolic Process,Cell Development,Biopolymer Metabolic Process,Energy Reserve Metabolic Process,Signal Transduction,Response To Endogenous Stimulus,Biosynthetic Process,Programmed Cell Death,Regulation Of Developmental Process,Generation Of Precursor Metabolites And Energy,Cellular Biosynthetic Process,Cellular Ca	CGCCTACCCGACCGATTGGCGGCAGTAAGCACACAATGAATGATCACCTGCATGTCGGCAGCCACGCTCACGGACAGATCCAGGTTCAACAGTTGTTTGA	dual-specificity tyrosine-(Y)-phosphorylation regulated kinase 2 (DYRK2)
DYRK3	NM_003582.2	RED, REDK, hYAK3-2	Nucleus,Regulation Of Biological Quality,System Development,Biopolymer Metabolic Process,Hemopoiesis,Immune System Development,Myeloid Cell Differentiation,Multicellular Organismal Development,Post Translational Protein Modification,Hemopoietic Or Lymphoid Organ Development,Cellular Protein Metabolic Process,Homeostasis Of Number Of Cells,	CTTAGGAAGCCGCTACAGCACACCAATTGACATATGGAGTTTTGGCTGCATCCTTGCAGAACTTTTAACAGGACAGCCTCTCTTCCCTGGAGAGGATGAA	dual-specificity tyrosine-(Y)-phosphorylation regulated kinase 3 (DYRK3)
DYRK4	NM_003845.1		Golgi Apparatus,Cytoplasm,Protein Amino Acid Phosphorylation,Phosphorylation,Nucleotide Binding,Protein Kinase Activity,Kinase Activity,Protein Serine Threonine Kinase Activity,Protein Serine Threonine Tyrosine Kinase Activity,Transferase Activity Transferring Phosphorus Containing Groups,Atp Binding	CCAGCTGTCTCCATATGAACAAAGTGAAATCCTGGGCTACGCGGAGCTGTGGTTCCTGGGTCTTGAAGCCAAGAAGCTCGACACGGCTCCTGAGAAATTT	dual-specificity tyrosine-(Y)-phosphorylation regulated kinase 4 (DYRK4)
EEF2K	NM_013302.3	eEF-2K	Cytoplasm,Biopolymer Metabolic Process,Biosynthetic Process,Cellular Biosynthetic Process,Biopolymer Biosynthetic Process,Cellular Protein Metabolic Process,Macromolecule Biosynthetic Process,Protein Metabolic Process,Cellular Macromolecule Metabolic Process,Translation,Translation Regulator Activity,Translation Factor Activity Nucleic Aci	GCCCATGGAGCCCTGTGTTTTGTGCATCGGGATGAGAAATGAAGCACTTCACGCTGGCTTTCCTAAGTCACGGGGCGTGTATTGCCGTGGCTTAGTGCAA	eukaryotic elongation factor-2 kinase (EEF2K)
EGFR	NM_201284.1	ERBB, ERBB1	Organelle Part,Cytoplasmic Vesicle Membrane,Coated Vesicle,Membrane Bound Vesicle,Cytoplasmic Part,Vesicle Coat,Membrane Part,Membrane,Cytoplasm,Vesicle,Nucleus,Organelle Membrane,Endocytic Vesicle,Cytoplasmic Vesicle,Cytoplasmic Vesicle Part,Endomembrane System,Endosome,Clathrin Coated Vesicle,Coated Vesicle Membrane,Cytoplasmic Membrane	ACGCAGTTGGGCACTTTTGAAGATCATTTTCTCAGCCTCCAGAGGATGTTCAATAACTGTGAGGTGGTCCTTGGGAATTTGGAAATTACCTATGTGCAGA	epidermal growth factor receptor (erythroblastic leukemia viral (v-erb-b) oncogene homolog, avian) (EGFR)
EIF2AK1	NM_014413.2	HRI, KIAA1369	Negative Regulation Of Cellular Metabolic Process,Protein Autoprocessing,Negative Regulation Of Cellular Protein Metabolic Process,Biopolymer Metabolic Process,Negative Regulation Of Cellular Biosynthetic Process,Biosynthetic Process,Protein Amino Acid Autophosphorylation,Regulation Of Translation,Regulation Of Protein Metabolic Process,Ne	ACTGGTCAGTTGCCGGAATCCCTCCGTAAAAGGTGTCCAGTGCAAGCCAAGTATATCCAGCACTTAACGAGAAGGAACTCATCGCAGAGACCATCTGCCA	eukaryotic translation initiation factor 2-alpha kinase 1 (EIF2AK1)
EIF2AK2	NM_002759.1	PRKR, PKR, EIF2AK1	Negative Regulation Of Cellular Process,Negative Regulation Of Cell Proliferation,Cell Proliferation Go 0008283,Negative Regulation Of Biological Process,Regulation Of Cell Proliferation,Protein Phosphatase Type 2A Regulator Activity,Phosphotransferase Activity Alcohol Group As Acceptor,Protein Kinase Activity,Enzyme Regulator Activity,Kin	TGGAAAGCGAACAAGGAGTAAGGGAACTTTGCGATACATGAGCCCAGAACAGATTTCTTCGCAAGACTATGGAAAGGAAGTGGACCTCTACGCTTTGGGG	eukaryotic translation initiation factor 2-alpha kinase 2 (EIF2AK2)
EIF2AK3	NM_004836.3	PEK, PERK	Cytoplasmic Part,Cytoplasm,Endoplasmic Reticulum,Protein Oligomerization,Negative Regulation Of Cellular Metabolic Process,Protein Autoprocessing,System Development,Negative Regulation Of Cellular Protein Metabolic Process,Biopolymer Metabolic Process,Macromolecular Complex Assembly,Signal Transduction,Negative Regulation Of Cellular Biosy	ACATATGGACTCAGTGCATATAGTGGAAAGGTGAGGTATATCTGTTCAGCTCTGGGTTGTCGCCAATGGGATAGTGACGAAATGGAACAAGAGGAAGACA	eukaryotic translation initiation factor 2-alpha kinase 3 (EIF2AK3)
EIF2AK4	NM_001013703.2	GCN2, KIAA1338	Biopolymer Metabolic Process,Macromolecular Complex Assembly,Biosynthetic Process,Translational Initiation,Regulation Of Translational Initiation,Regulation Of Translation,Regulation Of Protein Metabolic Process,Cellular Biosynthetic Process,Regulation Of Cellular Component Organization And Biogenesis,Ribonucleoprotein Complex Biogenesis A	TGATTAAGTCAGACCCTTCAGGTCACTTAACTGGGATGGTTGGCACTGCTCTCTATGTAAGCCCAGAGGTCCAAGGAAGCACCAAATCTGCATACAACCA	eukaryotic translation initiation factor 2 alpha kinase 4 (EIF2AK4)
EPHA1	NM_005232.3	EPHT, EPHT1, EPH	Intrinsic To Plasma Membrane,Intrinsic To Membrane,Membrane Part,Membrane,Integral To Membrane,Integral To Plasma Membrane,Plasma Membrane Part,Plasma Membrane,Signal Transduction	AGGTGGCCAGTGGTGGAACTTCCTTCGAGAGGCAACTATCATGGGCCAGTTTAGCCACCCGCATATTCTGCATCTGGAAGGCGTCGTCACAAAGCGAAAG	EPH receptor A1 (EPHA1)
EPHA10	NM_173641.2		Membrane,Integral To Membrane,Integral To Plasma Membrane,Plasma Membrane,Protein Amino Acid Phosphorylation,Phosphorylation,Transmembrane Receptor Protein Tyrosine Kinase Signaling Pathway,Nucleotide Binding,Protein Kinase Activity,Kinase Activity,Protein Tyrosine Kinase Activity,Receptor Activity,Transmembrane Receptor Protein Tyrosine K	AGATCGGACCGCTCAGCCGGCGGGGTTTCCACCTGGCCTTTCAGGACGTGGGCGCATGCGTGGCGCTTGTCTCGGTGCGCGTCTACTACAAGCAGTGCCG	EPH receptor A10 (EPHA10)
EPHA2	NM_004431.2	ECK	Intrinsic To Plasma Membrane,Intrinsic To Membrane,Membrane Part,Membrane,Integral To Membrane,Integral To Plasma Membrane,Plasma Membrane Part,Plasma Membrane,Signal Transduction,Multicellular Organismal Development	GAGCCGAGTGTGGAAGTACGAGGTCACTTACCGCAAGAAGGGAGACTCCAACAGCTACAATGTGCGCCGCACCGAGGGTTTCTCCGTGACCCTGGACGAC	EPH receptor A2 (EPHA2)
EPHA3	NM_005233.5	EK4, ETK, ETK1, HEK, HEK4, TYRO4	Intrinsic To Plasma Membrane,Intrinsic To Membrane,Membrane Part,Membrane,Integral To Membrane,Integral To Plasma Membrane,Plasma Membrane Part,Plasma Membrane,Signal Transduction	CTCCTCCTTCTCAGCTGCTCTGTTCTCGACAGCTTCGGGGAACTGATTCCGCAGCCTTCCAATGAAGTCAATCTACTGGATTCAAAAACAATTCAAGGGG	EPH receptor A3 (EPHA3)
EPHA4	NM_004438.3	TYRO1, Hek8	Intrinsic To Plasma Membrane,Intrinsic To Membrane,Membrane Part,Membrane,Integral To Membrane,Integral To Plasma Membrane,Plasma Membrane Part,Plasma Membrane,Signal Transduction	GCAGCGTTGGCACCGGCGAACCATGGCTGGGATTTTCTATTTCGCCCTATTTTCGTGTCTCTTCGGGATTTGCGACGCTGTCACAGGTTCCAGGGTATAC	EPH receptor A4 (EPHA4)
EPHA5	NM_004439.4	Hek7, TYRO4, CEK7, EHK1	Intrinsic To Membrane,Membrane Part,Membrane,Integral To Membrane,Biopolymer Metabolic Process,Post Translational Protein Modification,Cellular Protein Metabolic Process,Biopolymer Modification,Protein Metabolic Process,Protein Modification Process,Protein Amino Acid Phosphorylation,Cellular Macromolecule Metabolic Process,Phosphorylation,	TACGTAACCCAAGTAGTCTGAAGACGCTGGTTAATGCATCCTGCAGAGTATCTAATTTATTGGCAGAACATAGCCCACTAGGATCTGGGGCCTACAGATC	EPH receptor A5 (EPHA5)
EPHA6	NM_173655.2		Membrane,Integral To Membrane,Integral To Plasma Membrane,Protein Amino Acid Phosphorylation,Phosphorylation,Transmembrane Receptor Protein Tyrosine Kinase Signaling Pathway,Nucleotide Binding,Protein Kinase Activity,Kinase Activity,Protein Tyrosine Kinase Activity,Receptor Activity,Transmembrane Receptor Protein Tyrosine Kinase Activity,T	TCTTAAGCCAGCCACCAAATATGTATTTCACATCCGAGTGAGAACTGCGACAGGATACAGTGGCTACAGTCAGAAATTTGAATTTGAAACAGGAGATGAA	EPH receptor A6 (EPHA6)
EPHA7	NM_004440.2	Hek11	Membrane,Integral To Membrane,Integral To Plasma Membrane,Cell Soma,Dendrite,Plasma Membrane,Nervous System Development,Signal Transduction,Regulation Of Peptidyl Tyrosine Phosphorylation,Multicellular Organismal Development,Brain Development,Regulation Of Cell Cell Adhesion,Protein Amino Acid Phosphorylation,Phosphorylation,Transmembrane	GCACAAGGCCTCCATCTGCACCACAGAACCTCATTTTCAACATCAACCAAACCACAGTAAGTTTGGAATGGAGTCCTCCTGCAGACAATGGGGGAAGAAA	EPH receptor A7 (EPHA7)
EPHA8	NM_020526.3	RP1-61A9.3, EEK, EK3, HEK3, KIAA1459	Intrinsic To Membrane,Membrane Part,Membrane,Integral To Membrane,Plasma Membrane,Biopolymer Metabolic Process,Post Translational Protein Modification,Cellular Protein Metabolic Process,Biopolymer Modification,Protein Metabolic Process,Protein Modification Process,Protein Amino Acid Phosphorylation,Cellular Macromolecule Metabolic Process,	CACACAAGAAAGCCAGTTCCTCAAAATCGACACCATTGCGGCCGACGAGAGCTTCACAGGTGCCGACCTTGGTGTGCGGCGTCTCAAGCTCAACACGGAG	EPH receptor A8 (EPHA8)
EPHB1	NM_004441.3	EPHT2, Hek6	Intrinsic To Plasma Membrane,Intrinsic To Membrane,Membrane Part,Membrane,Integral To Membrane,Integral To Plasma Membrane,Plasma Membrane Part,Plasma Membrane,System Development,Nervous System Development,Signal Transduction,Multicellular Organismal Development,Anatomical Structure Development	GCAGCGGCCGGGGTCGTGTTCGTTGTGTCCTTGGTGGCCATCTCTATCGTCTGTAGCAGGAAACGGGCTTATAGCAAAGAGGCTGTGTACAGCGATAAGC	EPH receptor B1 (EPHB1)
EPHB2	NM_017449.2	DRT, ERK, EPHT3, Hek5, Tyro5	Intrinsic To Membrane,Membrane Part,Membrane,Integral To Membrane,System Development,Nervous System Development,Biopolymer Metabolic Process,Multicellular Organismal Development,Post Translational Protein Modification,Cellular Protein Metabolic Process,Biopolymer Modification,Protein Metabolic Process,Anatomical Structure Development,Prote	CAAAGCAGGCTTCGAGGCCGTTGAGAATGGCACCGTCTGCCGAGGTTGTCCATCTGGGACTTTCAAGGCCAACCAAGGGGATGAGGCCTGTACCCACTGT	EPH receptor B2 (EPHB2)
EPHB3	NM_004443.3	ETK2, Hek2, Tyro6	Intrinsic To Plasma Membrane,Intrinsic To Membrane,Membrane Part,Membrane,Integral To Membrane,Integral To Plasma Membrane,Plasma Membrane Part,Plasma Membrane,Signal Transduction	GCTGGACTTTCGGACTCTTGGACTTTTGGATGCCTGGCCTTAGGCTGTGGCCCAGAAGCTGGAAGTTTGGGAAAGGCCCAAGCTGGGACTTCTCCAGGCC	EPH receptor B3 (EPHB3)
EPHB4	NM_004444.4	HTK, Tyro11	Intrinsic To Plasma Membrane,Cell Surface,Intrinsic To Membrane,Membrane Part,Membrane,Integral To Membrane,Integral To Plasma Membrane,Plasma Membrane Part,Plasma Membrane,System Development,Anatomical Structure Morphogenesis,Multicellular Organismal Development,Organ Morphogenesis,Cell Proliferation Go 0008283,Anatomical Structure Develo	GTCCTGACTTCACCTATACCTTTGAGGTCACTGCATTGAACGGGGTATCCTCCTTAGCCACGGGGCCCGTCCCATTTGAGCCTGTCAATGTCACCACTGA	EPH receptor B4 (EPHB4)
EPHB6	NM_004445.2	HEP	Transmembrane Receptor Protein Kinase Activity,Phosphotransferase Activity Alcohol Group As Acceptor,Protein Kinase Activity,Kinase Activity,Protein Tyrosine Kinase Activity,Receptor Activity,Transmembrane Receptor Activity,Transmembrane Receptor Protein Tyrosine Kinase Activity,Transferase Activity Transferring Phosphorus Containing Group	GATTATAGTCCACCCAATTCACAGACTTCTGAGACTCAGACACGAGGAGAGATAGAGAACCGCCAATCTCTAGATCAACAAGCAAAGGAGGTGCCAAGCC	EPH receptor B6 (EPHB6)
ERBB2	NM_004448.2	NGL, NEU, HER-2, CD340, HER2	Extracellular Region,System Development,Enzyme Linked Receptor Protein Signaling Pathway,Positive Regulation Of Cell Proliferation,Regulation Of Kinase Activity,Regulation Of Protein Kinase Activity,Biopolymer Metabolic Process,Regulation Of Molecular Function,Signal Transduction,Cell Surface Receptor Linked Signal Transduction Go 0007166,	CTGAAAGAGACGGAGCTGAGGAAGGTGAAGGTGCTTGGATCTGGCGCTTTTGGCACAGTCTACAAGGGCATCTGGATCCCTGATGGGGAGAATGTGAAAA	v-erb-b2 erythroblastic leukemia viral oncogene homolog 2, neuro/glioblastoma derived oncogene homolog (avian) (ERBB2)
ERBB3	NM_001005915.1	LCCS2, HER3	Intrinsic To Plasma Membrane,Intrinsic To Membrane,Membrane Part,Membrane,Integral To Membrane,Integral To Plasma Membrane,Plasma Membrane Part,Plasma Membrane,Enzyme Linked Receptor Protein Signaling Pathway,Biopolymer Metabolic Process,Signal Transduction,Cell Surface Receptor Linked Signal Transduction Go 0007166,Post Translational Prot	CCTGCAGTGGATTCGAGAAGTGACAGGCTATGTCCTCGTGGCCATGAATGAATTCTCTACTCTACCATTGCCCAACCTCCGCGTGGTGCGAGGGACCCAG	v-erb-b2 erythroblastic leukemia viral oncogene homolog 3 (avian) (ERBB3)
ERBB4	NM_001042599.1		Intrinsic To Plasma Membrane,Intrinsic To Membrane,Membrane Part,Membrane,Integral To Membrane,Integral To Plasma Membrane,Plasma Membrane Part,Plasma Membrane,Signal Transduction,Multicellular Organismal Development,Cell Proliferation Go 0008283,Transmembrane Receptor Protein Kinase Activity,Phosphotransferase Activity Alcohol Group As Ac	CTAGGATAGATCCAGAACCACAAAGCATCTGCACCACAAAAGGTGTTAGACTACCAAGCAGCTCCTGGTTTTCTGCATAGTATTAGTAGCACAGCTTAGG	v-erb-a erythroblastic leukemia viral oncogene homolog 4 (avian) (ERBB4)
ERN1	NM_001433.2	IRE1, IRE1P	Organelle Part,Intrinsic To Endoplasmic Reticulum Membrane,Intrinsic To Membrane,Cytoplasmic Part,Membrane Part,Integral To Endoplasmic Reticulum Membrane,Membrane,Cytoplasm,Endoplasmic Reticulum Membrane,Endoplasmic Reticulum,Organelle Membrane,Nuclear Envelope Endoplasmic Reticulum Network,Integral To Membrane,Endomembrane System,Integra	TACATGGGTAAAAAGCAGGACATCTGGTATGTTATTGACCTCCTGACCGGAGAGAAGCAGCAGACTTTGTCATCGGCCTTTGCAGATAGTCTCTGCCCAT	endoplasmic reticulum to nucleus signalling 1 (ERN1)
ERN2	NM_033266.2	IRE1b	Biopolymer Catabolic Process,Rna Metabolic Process,Negative Regulation Of Nucleobasenucleosidenucleotide And Nucleic Acid Metabolic Process,Negative Regulation Of Cellular Metabolic Process,Cell Development,Biopolymer Metabolic Process,Nucleobasenucleosidenucleotide And Nucleic Acid Metabolic Process,Programmed Cell Death,Negative Regulati	ATCGAAGGACCAATGTACGTCACAGAAATGGCCTTTCTCTCTGACCCAGCAGATGGCAGCCTGTACATCTTGGGGACCCAAAAACAACAGGGATTAATGA	endoplasmic reticulum to nucleus signalling 2 (ERN2)
FASTK	NM_006712.3	FAST	Cell Development,Biopolymer Metabolic Process,Signal Transduction,Programmed Cell Death,Induction Of Apoptosis By Extracellular Signals,Regulation Of Developmental Process,Positive Regulation Of Developmental Process,Post Translational Protein Modification,Cellular Protein Metabolic Process,Biopolymer Modification,Protein Metabolic Process	GAGGAGAAATACCGCCAGGACCTGACTGTGCCTCCAGGCTACTGCACAGACTTCCTGCTGTGCGCCAGCAGCTCTGGTGCTGTGCTTCCCGTGAGGACCC	Fas-activated serine/threonine kinase (FASTK)
FASTKD1	NM_024622.2	FLJ21901	Mitochondrion,Cellular Respiration,Protein Kinase Activity	TTCCGTATGGAAGCCATAATATAGCATTGGGACAACTACCAGAAATGCCCTGGGAATCAAATATCGAAATAGTTGGATCAAGGCTGCCACCAGGGGCTGA	hypothetical protein FLJ21901 (FLJ21901)
FASTKD2	NM_014929.2	KIAA0971	Mitochondrion,Cellular Respiration,Protein Kinase Activity	CATCGTCACATACAAATGCAAAGGTGGCAGAGGTGCTGAGCAGCCTTCTGGGAGGTGAAGGACACTTCTCAAAGGATGTGCACTTGCCACACAATTATCA	KIAA0971 (KIAA0971)
FASTKD3	NM_024091.3		Mitochondrion,Cellular Respiration,Protein Kinase Activity	AAGTGAAGTCATTTCTTACCCCATGCTGTTCCCTGGAGACCCCTGTGGATTCTCAGCTTTATAGATATGTGAAGATTGGGCTGACTAACCTTTTAGGAGC	FAST kinase domains 3 (FASTKD3)
FASTKD5	NM_021826.4	FLJ13149	Mitochondrion,Cellular Respiration,Protein Kinase Activity	CTCAGCGAATTCCTTCCCTGGGAGTTCAAGGTGTCATGCACCTGACTCTTTACTGCTCGGCCTTACGCTTCCTGAATGAAGGAGTAATGAATGCAGTGGC	hypothetical protein FLJ13149 (FLJ13149)
FER	NM_005246.1	TYK3	Signal Transduction,Intracellular Signaling Cascade	AGCAGACAGAACAACTTAGTAGGATAATGAAGACACATGCAGAGGACTTGAACTCTGGACCTTTACACAGGCTCACCATGATGATTAAGGACAAGCAGCA	fer (fps/fes related) tyrosine kinase (phosphoprotein NCP94) (FER)
FES	NM_002005.2	FPS	Biopolymer Metabolic Process,Multicellular Organismal Development,Post Translational Protein Modification,Cellular Protein Metabolic Process,Biopolymer Modification,Protein Metabolic Process,Cell Proliferation Go 0008283,Protein Modification Process,Protein Amino Acid Phosphorylation,Cellular Macromolecule Metabolic Process,Phosphorylation	TGCCCGCATCCAGCCTGAGGCTGAGTACCAAGGCTTCCTGCGACAGTATGGGTCCGCACCTGACGTCCCACCCTGTGTCACGTTCGATGAGTCACTGCTT	feline sarcoma oncogene (FES)
FGFR1	NM_015850.2	FLT2, KAL2, H2, H3, H4, H5, CEK, FLG, BFGFR, N-SAM, CD331	Intrinsic To Plasma Membrane,Intrinsic To Membrane,Membrane Part,Membrane,Integral To Membrane,Integral To Plasma Membrane,Plasma Membrane Part,Plasma Membrane,System Development,Signal Transduction,Skeletal Development,Multicellular Organismal Development,Protein Kinase Cascade,Anatomical Structure Development,Mapkkk Cascade Go 0000165,Or	TACAAGGTCCGTTATGCCACCTGGAGCATCATAATGGACTCTGTGGTGCCCTCTGACAAGGGCAACTACACCTGCATTGTGGAGAATGAGTACGGCAGCA	fibroblast growth factor receptor 1 (fms-related tyrosine kinase 2, Pfeiffer syndrome) (FGFR1)
FGFR2	NM_000141.4	KGFR, BEK, CFD1, JWS, CEK3, TK14, TK25, ECT1, K-SAM, CD332	Cell Surface	ATGGTCAGCTGGGGTCGTTTCATCTGCCTGGTCGTGGTCACCATGGCAACCTTGTCCCTGGCCCGGCCCTCCTTCAGTTTAGTTGAGGATACCACATTAG	fibroblast growth factor receptor 2 (FGFR2)
FGFR3	NM_000142.4	ACH, CEK2, JTK4, CD333	Intrinsic To Plasma Membrane,Intrinsic To Membrane,Membrane Part,Membrane,Integral To Membrane,Integral To Plasma Membrane,Plasma Membrane Part,Plasma Membrane,System Development,Enzyme Linked Receptor Protein Signaling Pathway,Jak Stat Cascade,Signal Transduction,Cell Surface Receptor Linked Signal Transduction Go 0007166,Skeletal Develop	ATGCTTCTAGAGTTTTATAGCCTGGACTGCTACCTTTCAAAGCTTGGAGGGAAGCCGTGAATTCAGTTGGTTCGTTCTGTACTGTTACTGGGCCCTGAGT	fibroblast growth factor receptor 3 (FGFR3)
FGFR4	NM_002011.3	JTK2, CD334	Intrinsic To Plasma Membrane,Intrinsic To Membrane,Membrane Part,Membrane,Integral To Membrane,Integral To Plasma Membrane,Plasma Membrane Part,Plasma Membrane,Enzyme Linked Receptor Protein Signaling Pathway,Signal Transduction,Cell Surface Receptor Linked Signal Transduction Go 0007166,Transmembrane Receptor Protein Tyrosine Kinase Signa	AGGCGAGGGCTGCTTTGGCCAGGTAGTACGTGCAGAGGCCTTTGGCATGGACCCTGCCCGGCCTGACCAAGCCAGCACTGTGGCCGTCAAGATGCTCAAA	fibroblast growth factor receptor 4 (FGFR4)
FGFRL1	NM_001004356.2		Membrane,Integral To Membrane,Integral To Plasma Membrane,Plasma Membrane,Cell Surface Receptor Linked Signal Transduction Go 0007166,Skeletal Development,Negative Regulation Of Cell Proliferation,Heparin Binding,Receptor Activity	CAGGTGGAGCGGGAGGATGCCGGCGTGTACGTGTGCAAGGCCACCAACGGCTTCGGCAGCCTGAGCGTCAACTACACCCTCGTCGTGCTGGATGACATTA	fibroblast growth factor receptor-like 1 (FGFRL1)
FGR	NM_005248.1	SRC2, c-fgr, p55c-fgr	Response To Virus,Multi Organism Process,Biopolymer Metabolic Process,Post Translational Protein Modification,Cellular Protein Metabolic Process,Response To Biotic Stimulus,Response To Other Organism,Biopolymer Modification,Protein Metabolic Process,Protein Modification Process,Protein Amino Acid Phosphorylation,Cellular Macromolecule Meta	ATTGGGGTGACCCTGTTCATTGCCCTGTATGACTATGAGGCTCGAACTGAGGATGACCTCACCTTCACCAAGGGCGAGAAGTTCCACATCCTGAACAATA	Gardner-Rasheed feline sarcoma viral (v-fgr) oncogene homolog (FGR)
FLJ25006	NM_144610.1			GATTTTAGGCCTCGTGGCTAAAGGCTCCTTTGGAACTGTCCTCAAGGTGCTAGATTGCACCCAGAAAGCTGTATTTGCAGTGAAGGTGGTGCCCAAGGTA	hypothetical protein FLJ25006 (FLJ25006)
FLT1	NM_001160031.1	FLT	Intrinsic To Plasma Membrane,Extracellular Region,Intrinsic To Membrane,Membrane Part,Membrane,Extracellular Region Part,Integral To Membrane,Integral To Plasma Membrane,Extracellular Space,Plasma Membrane Part,Plasma Membrane,Multi Organism Process,Positive Regulation Of Cell Proliferation,Female Pregnancy,Reproductive Process,Cell Prolif	ACTCCCTTGAACACGAGAGTTCAAATGACCTGGAGTTACCCTGATGAAAAAAATAAGAGAGCTTCCGTAAGGCGACGAATTGACCAAAGCAATTCCCATG	fms-related tyrosine kinase 1 (vascular endothelial growth factor/vascular permeability factor receptor) (FLT1)
FLT3	NM_004119.1	STK1, FLK2, CD135	Intrinsic To Plasma Membrane,Intrinsic To Membrane,Membrane Part,Membrane,Integral To Membrane,Integral To Plasma Membrane,Plasma Membrane Part,Plasma Membrane,Enzyme Linked Receptor Protein Signaling Pathway,Positive Regulation Of Cell Proliferation,Signal Transduction,Cell Surface Receptor Linked Signal Transduction Go 0007166,Cell Proli	AAATGGAAAACCAGGACGCCCTGGTCTGCATATCTGAGAGCGTTCCAGAGCCGATCGTGGAATGGGTGCTTTGCGATTCACAGGGGGAAAGCTGTAAAGA	fms-related tyrosine kinase 3 (FLT3)
FLT4	NM_002020.1	VEGFR3, PCL	Intrinsic To Plasma Membrane,Intrinsic To Membrane,Membrane Part,Membrane,Integral To Membrane,Integral To Plasma Membrane,Plasma Membrane Part,Plasma Membrane,Enzyme Linked Receptor Protein Signaling Pathway,Positive Regulation Of Cell Proliferation,Signal Transduction,Cell Surface Receptor Linked Signal Transduction Go 0007166,Cell Proli	CCAACAACGGCATCCAGCGATTTCGGGAGAGCACCGAGGTCATTGTGCATGAAAATCCCTTCATCAGCGTCGAGTGGCTCAAAGGACCCATCCTGGAGGC	fms-related tyrosine kinase 4 (FLT4)
FRK	NM_002031.2	PTK5, RAK, GTK	Nucleus,Biopolymer Metabolic Process,Negative Regulation Of Cellular Process,Post Translational Protein Modification,Cellular Protein Metabolic Process,Biopolymer Modification,Negative Regulation Of Cell Proliferation,Protein Metabolic Process,Cell Proliferation Go 0008283,Protein Modification Process,Protein Amino Acid Phosphorylation,Cel	AGCTTCCGAGCAGGTGACAAACTTCAAGTTCTGGACACTTTGCATGAGGGCTGGTGGTTTGCCAGACACTTGGAGAAAAGACGAGATGGCTCCAGTCAGC	fyn-related kinase (FRK)
FYN	NM_002037.3	SYN, SLK, MGC45350	Cytoplasmic Part,Membrane,Cytoplasm,Endosome,Plasma Membrane,Positive Regulation Of Response To Stimulus,Positive Regulation Of Immune System Process,Signal Transduction,Cell Surface Receptor Linked Signal Transduction Go 0007166,Behavior,Positive Regulation Of Immune Response,Positive Regulation Of Multicellular Organismal Process,Feeding	GTCTTTGGAGGTGTGAACTCTTCGTCTCATACGGGGACCTTGCGTACGAGAGGAGGAACAGGAGTGACACTCTTTGTGGCCCTTTATGACTATGAAGCAC	FYN oncogene related to SRC, FGR, YES (FYN)
GAK	NM_005255.1		Phosphotransferase Activity Alcohol Group As Acceptor,Protein Kinase Activity,Kinase Activity,Protein Serine Threonine Kinase Activity,Transferase Activity Transferring Phosphorus Containing Groups	GGGTCCTGGCCGAAGGAGGGTTTGCATTTGTGTATGAAGCTCAAGATGTGGGGAGTGGCAGAGAGTATGCATTAAAGAGGCTATTATCCAATGAAGAGGA	cyclin G associated kinase (GAK)
GRK1	NM_002929.2	RHOK, GPRK1, RK	Cytoplasm,Regulation Of Biological Quality,Biopolymer Metabolic Process,Detection Of Abiotic Stimulus,Signal Transduction,Cell Surface Receptor Linked Signal Transduction Go 0007166,Detection Of Stimulus Involved In Sensory Perception,Phototransduction,Response To Light Stimulus,Regulation Of G Protein Coupled Receptor Protein Signaling Pa	AAGGGCTACCAGGGTGCTATGGTGGAGAAGAAGATTCTGATGAAAGTACACAGCAGGTTCATCGTGTCTCTGGCCTATGCGTTTGAAACCAAAGCCGACC	G protein-coupled receptor kinase 1 (GRK1)
GRK4	NM_182982.2	GPRK2L, GPRK4	Signal Transduction,Cell Surface Receptor Linked Signal Transduction Go 0007166,Regulation Of G Protein Coupled Receptor Protein Signaling Pathway,Regulation Of Signal Transduction,G Protein Coupled Receptor Protein Signaling Pathway	ATGTTGTGACAGAATGTAGATTGGGACTGAAGGAGGAGAACCCTTCCAAAAAAGCCTTTGAGGAATGTACTAGAGTTGCCCATAACTACCTAAGAGGGGA	G protein-coupled receptor kinase 4 (GRK4)
GRK5	NM_005308.2	GPRK5	Cytoplasm,Cell Fraction,Soluble Fraction,Signal Transduction,Cell Surface Receptor Linked Signal Transduction Go 0007166,Regulation Of G Protein Coupled Receptor Protein Signaling Pathway,Regulation Of Signal Transduction,G Protein Signaling Coupled To Camp Nucleotide Second Messenger,Second Messenger Mediated Signaling,G Protein Signaling	GTTCTCCACGGGCTCTGTGTCCATCCCATGGCAAAACGAGATGATAGAAACAGAATGCTTTAAGGAGCTGAACGTGTTTGGACCTAATGGTACCCTCCCG	G protein-coupled receptor kinase 5 (GRK5)
GRK6	NM_001004106.1	GPRK6	Signal Transduction,Cell Surface Receptor Linked Signal Transduction Go 0007166,Regulation Of G Protein Coupled Receptor Protein Signaling Pathway,Regulation Of Signal Transduction,G Protein Coupled Receptor Protein Signaling Pathway	ATGTTCTGGACATTGAACAGTTCTCTACGGTCAAGGGCGTGGAGCTGGAGCCTACCGACCAGGACTTCTACCAGAAGTTTGCCACAGGCAGTGTGCCCAT	G protein-coupled receptor kinase 6 (GRK6)
GRK7	NM_139209.2	GPRK7		GTGGCCTGGACATGAGCCGGGTGATCTTTTACTCGGCCCAGATAGCCTGTGGGATGCTGCACCTCCATGAACTCGGCATCGTCTATCGGGACATGAAGCC	G protein-coupled receptor kinase 7 (GRK7)
GSG2	NM_031965.2	haspin	Nucleus,Biopolymer Metabolic Process,Signal Transduction,Post Translational Protein Modification,Cellular Protein Metabolic Process,Protein Kinase Cascade,Biopolymer Modification,Protein Metabolic Process,Protein Modification Process,Protein Amino Acid Phosphorylation,Cellular Macromolecule Metabolic Process,Phosphorylation,Intracellular S	TGTGCTGGAATTTGAGTTTGGAGGGATTGACTTAGAGCAAATGCGAACCAAGTTGTCTTCCTTGGCTACTGCAAAGAGCATTCTACACCAGCTCACAGCC	germ cell associated 2 (haspin) (GSG2)
GSK3A	NM_019884.2		Nervous System Development,Insulin Receptor Signaling Pathway,Positive Regulation Of Transcription From Rna Polymerase Ii Promoter,Carbohydrate Metabolic Process,Protein Amino Acid Phosphorylation,Negative Regulation Of Transferase Activity,Negative Regulation Of Signal Transduction,Phosphorylation,Cell Migration,Nucleotide Binding,Protein	ACATCAAAGTGATTGGCAATGGCTCATTTGGGGTCGTGTACCAGGCACGGCTGGCAGAGACCAGGGAACTAGTCGCCATCAAGAAGGTTCTCCAGGACAA	glycogen synthase kinase 3 alpha (GSK3A)
GSK3B	NM_002093.2		Cytoplasmic Part,Cytoplasm,Nucleus,Macromolecular Complex,Protein Complex,Glucan Metabolic Process,Establishment Of Protein Localization,Cell Development,Negative Regulation Of Apoptosis,Establishment Of Localization,Biopolymer Metabolic Process,Energy Reserve Metabolic Process,Signal Transduction,Intracellular Transport,Intracellular Prot	ACTGATTATACCTCTAGTATAGATGTATGGTCTGCTGGCTGTGTGTTGGCTGAGCTGTTACTAGGACAACCAATATTTCCAGGGGATAGTGGTGTGGATC	glycogen synthase kinase 3 beta (GSK3B)
GUCY2C	NM_004963.1	GUC2C, STAR	Enzyme Linked Receptor Protein Signaling Pathway,Signal Transduction,Cell Surface Receptor Linked Signal Transduction Go 0007166,Phosphorus Oxygen Lyase Activity,Lyase Activity,Cyclase Activity	CTAAGGGAATGTCATATCTGCACTCCAGTAAGACAGAAGTCCATGGTCGTCTGAAATCTACCAACTGCGTAGTGGACAGTAGAATGGTGGTGAAGATCAC	guanylate cyclase 2C (heat stable enterotoxin receptor) (GUCY2C)
GUCY2D	NM_000180.1	CORD6, LCA, GUC2D, GUC1A4, CORD5, retGC, RETGC-1, ROS-GC1, CYGD, LCA1	Organelle Part,Intrinsic To Plasma Membrane,Intrinsic To Membrane,Membrane Part,Membrane,Nuclear Part,Nucleus,Organelle Membrane,Nuclear Envelope Endoplasmic Reticulum Network,Outer Membrane,Envelope,Integral To Membrane,Endomembrane System,Organelle Outer Membrane,Organelle Envelope,Integral To Plasma Membrane,Nuclear Envelope,Nuclear Mem	TGGACCACACCTTCGACCTGTTCAAGAACATCAACAAGGGCCGGAAGACGAACATCATTGACTCGATGCTTCGGATGCTGGAGCAGTACTCTAGTAACCT	guanylate cyclase 2D, membrane (retina-specific) (GUCY2D)
GUCY2F	NM_001522.1	GUC2DL, GC-F, RetGC-2, ROS-GC2, CYGF	Organelle Part,Intrinsic To Plasma Membrane,Intrinsic To Membrane,Membrane Part,Membrane,Nuclear Part,Nucleus,Organelle Membrane,Nuclear Envelope Endoplasmic Reticulum Network,Outer Membrane,Envelope,Integral To Membrane,Endomembrane System,Organelle Outer Membrane,Organelle Envelope,Integral To Plasma Membrane,Nuclear Envelope,Nuclear Mem	TCGCCTTGTTCTCTGGTTTGCGGCTTTCAGGAAACTGCTGGGACACCATGGCCTTGCATCTGCCAAGTTCCTGTGGTGCTTGTGCCTTCTGTCTGTCATG	guanylate cyclase 2F, retinal (GUCY2F)
HCK	NM_002110.2	JTK9	System Development,Biopolymer Metabolic Process,Tissue Development,Mesoderm Development,Multicellular Organismal Development,Post Translational Protein Modification,Cellular Protein Metabolic Process,Biopolymer Modification,Protein Metabolic Process,Anatomical Structure Development,Protein Modification Process,Protein Amino Acid Phosphoryl	CCAGGTCGGAGGCAATACATTCTCAAAAACTGAAACCAGCGCCAGCCCACACTGTCCTGTGTACGTGCCGGATCCCACATCCACCATCAAGCCGGGGCCT	hemopoietic cell kinase (HCK)
HIPK1	NM_181358.1	KIAA0630, Myak, MGC26642, Nbak2, MGC33446, MGC33548	Cytoplasm,Nucleus,Nuclear Speck,Pml Body,Positive Regulation Of Cell Proliferation,Transcription Dna Dependent,Regulation Of Transcriptiondna Dependent,Negative Regulation Of Transcription From Rna Polymerase Ii Promoter,Neuron Differentiation,Protein Amino Acid Phosphorylation,Positive Regulation Of Dna Binding,Phosphorylation,Apoptosis G	CCCGCACTATCATTGTGCCTCCACTGAAAACTCAGCTTGGTGACTGCACTGTAGCAACCCAGGCCTCAGGTCTCCTGAGCAATAAGACTAAGCCAGTCGC	homeodomain interacting protein kinase 1 (HIPK1)
HIPK2	NM_022740.4	ARHGEF24, DUET, duo, Hs.8004, Kalirin,HAPIP, TRAD	Nucleoplasm,Organelle Part,Nuclear Part,Cytoplasm,Organelle Lumen,Nuclear Lumen,Nucleus,Nuclear Body,Membrane Enclosed Lumen,Nucleoplasm Part,Intracellular Organelle Part,Regulation Of Transforming Growth Factor Beta Receptor Signaling Pathway,Positive Regulation Of Signal Transduction,Enzyme Linked Receptor Protein Signaling Pathway,Signa	GCGTGGCCTCATATTTCTATGAACCATTTAGTGATACTCCCGCTTCCTGCATGCCACACACTGTGCTGGGAATTGCTCATGGGTTGTCCTGTTTCATCTT	homeodomain interacting protein kinase 2 (HIPK2)
HIPK3	NM_005734.2	PKY, DYRK6, YAK1, FIST3	Cell Development,Negative Regulation Of Apoptosis,Regulation Of Kinase Activity,Regulation Of Protein Kinase Activity,Biopolymer Metabolic Process,Regulation Of Molecular Function,Regulation Of Transferase Activity,Programmed Cell Death,Negative Regulation Of Cellular Process,Regulation Of Developmental Process,Post Translational Protein M	TGAAGAGCAAGAAAGTAGTTGTGATACGGTGGATGGCTCTCCGACATCTGACTCTTCCGGGCATGACAGTCCATTTGCAGAGAGCACTTTTGTGGAGGAC	homeodomain interacting protein kinase 3 (HIPK3)
HIPK4	NM_144685.3	FLJ32818	Cytoplasm,Protein Amino Acid Phosphorylation,Phosphorylation,Nucleotide Binding,Protein Kinase Activity,Kinase Activity,Protein Serine Threonine Kinase Activity,Transferase Activity Transferring Phosphorus Containing Groups,Atp Binding	TGACTACCTGGCCGAGACGAAGGTGCGCCCATTGGAGCGCCGCAAGTATATGCTCAAGTCGTTGGACCAGATTGAGACAGTGAATGGTGGCAGTGTGGCC	homeodomain interacting protein kinase 4 (HIPK4)
HSPB8	NM_014365.2	H11, E2IG1, HSP22, HspB8	Identical Protein Binding	CAGATTTAGTGCAAGTAAAATGTTAGAGGGTGCGGGGGTGAGGACTGACCACAGATTCCCTGGATAGTGTAGTGGTAGATTTCTCCACAGGATAGCGCAA	heat shock 22kDa protein 8 (HSPB8)
HUNK	NM_014586.1		Signal Transduction,Multicellular Organismal Development,Phosphotransferase Activity Alcohol Group As Acceptor,Protein Kinase Activity,Kinase Activity,Protein Serine Threonine Kinase Activity,Transferase Activity Transferring Phosphorus Containing Groups	GAGGCCAAATATTCAGCAGGCACTGGCGAATCGCTGGCTTAATGAGAATTACACGGGCAAAGTGCCCTGTAATGTCACCTATCCCAACAGGATTTCTCTG	hormonally upregulated Neu-associated kinase (HUNK)
HUS1	NM_004507.2		Nucleus,Dna Metabolic Process,Dna Repair,Biopolymer Metabolic Process,Signal Transduction,Nucleobasenucleosidenucleotide And Nucleic Acid Metabolic Process,Response To Endogenous Stimulus,Dna Integrity Checkpoint,Cell Cycle Checkpoint Go 0000075,Response To Stress,Dna Damage Responsesignal Transduction,Dna Damage Checkpoint,Cell Cycle Go 0	CCTCCATTAGCCTCTGAAAGCACCCATGAGGACAGAAACGTGGAACACATGGCTGAAGTGCACATAGATATTAGGAAGCTCCTACAGTTTCTTGCTGGAC	HUS1 checkpoint homolog (S. pombe) (HUS1)
ICK	NM_014920.2	MRK, LCK2, KIAA0936, MGC46090	Biopolymer Metabolic Process,Signal Transduction,Post Translational Protein Modification,Cellular Protein Metabolic Process,Protein Kinase Cascade,Biopolymer Modification,Protein Metabolic Process,Protein Modification Process,Protein Amino Acid Phosphorylation,Cellular Macromolecule Metabolic Process,Phosphorylation,Intracellular Signaling	GATATCCTTACTTCCAAGTTGGACACCCACTAGGCAGCACCACACAAAACCTTCAGGATTCAGAAAAACCACAGAAAGGCATCCTGGAAAAGGCAGGCCC	intestinal cell (MAK-like) kinase (ICK)
IGF1R	NM_000875.2	JTK13, CD221, IGFIR, MGC18216, IGFR	Protein Oligomerization,Protein Autoprocessing,Enzyme Linked Receptor Protein Signaling Pathway,Positive Regulation Of Cell Proliferation,Cell Development,Insulin Receptor Signaling Pathway,Negative Regulation Of Apoptosis,Biopolymer Metabolic Process,Macromolecular Complex Assembly,Protein Tetramerization,Signal Transduction,Cell Surface	TCGGGGGGCCATCAGGATTGAGAAAAATGCTGACCTCTGTTACCTCTCCACTGTGGACTGGTCCCTGATCCTGGATGCGGTGTCCAATAACTACATTGTG	insulin-like growth factor 1 receptor (IGF1R)
IKBKB	NM_001556.1	IKK2, NFKBIKB, IKK-beta, IKKB	Regulation Of Dna Binding,Regulation Of Molecular Function,Nucleobasenucleosidenucleotide And Nucleic Acid Metabolic Process,Positive Regulation Of Binding,Activation Of Nf Kappab Transcription Factor,Regulation Of Transcription Factor Activity,Regulation Of Cellular Metabolic Process,Regulation Of Gene Expression,Positive Regulation Of Tr	GTGATCTATACGCAGCTCAGTAAAACTGTGGTTTGCAAGCAGAAGGCGCTGGAACTGTTGCCCAAGGTGGAAGAGGTGGTGAGCTTAATGAATGAGGATG	inhibitor of kappa light polypeptide gene enhancer in B-cells, kinase beta (IKBKB)
IKBKE	NM_014002.2	IKKE, IKK-i, KIAA0151	Positive Regulation Of Signal Transduction,Biopolymer Metabolic Process,Signal Transduction,I Kappab Kinase Nf Kappab Cascade,Regulation Of Signal Transduction,Positive Regulation Of I Kappab Kinase Nf Kappab Cascade,Post Translational Protein Modification,Cellular Protein Metabolic Process,Protein Kinase Cascade,Biopolymer Modification,Pr	CCGCATCATCGAACGGCTAAATAGAGTCCCAGCACCTCCTGATGTCTGAGCTCCATGGGGCACATGAGGCATCCTGAAGCATTAGAATGATTCCAACACT	inhibitor of kappa light polypeptide gene enhancer in B-cells, kinase epsilon (IKBKE)
ILK	NM_004517.2		Biopolymer Metabolic Process,Post Translational Protein Modification,Cellular Protein Metabolic Process,Biopolymer Modification,Protein Metabolic Process,Protein Modification Process,Protein Amino Acid Phosphorylation,Cellular Macromolecule Metabolic Process,Phosphorylation,Phosphotransferase Activity Alcohol Group As Acceptor,Protein Kina	AGAGCTATGGAAGGGCCGCTGGCAGGGCAATGACATTGTCGTGAAGGTGCTGAAGGTTCGAGACTGGAGTACAAGGAAGAGCAGGGACTTCAATGAAGAG	integrin-linked kinase (ILK)
INSR	NM_000208.1	CD220	Intrinsic To Plasma Membrane,Intrinsic To Membrane,Membrane Part,Membrane,Integral To Membrane,Integral To Plasma Membrane,Plasma Membrane Part,Plasma Membrane,Protein Oligomerization,Protein Autoprocessing,Enzyme Linked Receptor Protein Signaling Pathway,Insulin Receptor Signaling Pathway,Biopolymer Metabolic Process,Macromolecular Comple	CCGGGGTTCTGTCCGCATCGAGAAGAACAATGAGCTCTGTTACTTGGCCACTATCGACTGGTCCCGTATCCTGGATTCCGTGGAGGATAATCACATCGTG	insulin receptor (INSR)
INSRR	NM_014215.1	IRR	Membrane,Integral To Membrane,Signal Transduction,Protein Amino Acid Autophosphorylation,Protein Amino Acid Phosphorylation,Phosphorylation,Transmembrane Receptor Protein Tyrosine Kinase Signaling Pathway,Nucleotide Binding,Protein Kinase Activity,Kinase Activity,Protein Tyrosine Kinase Activity,Receptor Activity,Transmembrane Receptor Pro	AACGGACTCATCCTCAAGTACGAAATCAAGTACCGCCGCTTGGGAGAGGAGGCCACAGTGCTGTGTGTGTCCCGTCTTCGATATGCGAAGTTTGGGGGAG	insulin receptor-related receptor (INSRR)
IRAK1	NM_001569.3	IRAK, pelle	Protein Oligomerization,Regulation Of Kinase Activity,Regulation Of Protein Kinase Activity,Macromolecular Complex Assembly,Regulation Of Molecular Function,Signal Transduction,Regulation Of Transferase Activity,Positive Regulation Of Catalytic Activity,I Kappab Kinase Nf Kappab Cascade,Cellular Component Assembly,Protein Kinase Cascade,Re	CACAGCCGTGGAAGGACTGGCCCTTGGCAGCTCTGCATCATCGTCGTCAGAGCCACCGCAGATTATCATCAACCCTGCCCGACAGAAGATGGTCCAGAAG	interleukin-1 receptor-associated kinase 1 (IRAK1)
IRAK2	NM_001570.3		Cell Surface,Biopolymer Metabolic Process,Signal Transduction,Defense Response,I Kappab Kinase Nf Kappab Cascade,Inflammatory Response,Response To Stress,Post Translational Protein Modification,Cellular Protein Metabolic Process,Protein Kinase Cascade,Biopolymer Modification,Protein Metabolic Process,Response To External Stimulus,Protein M	GTGTTGGCCGAGGTCCTCACGGGCATCCCTGCAATGGATAACAACCGAAGCCCGGTTTACCTGAAGGACTTACTCCTCAGTGATATTCCAAGCAGCACCG	interleukin-1 receptor-associated kinase 2 (IRAK2)
IRAK3	NM_007199.1	IRAK-M	Biopolymer Metabolic Process,Signal Transduction,Cell Surface Receptor Linked Signal Transduction Go 0007166,Cellular Component Disassembly,Regulation Of Protein Metabolic Process,Regulation Of Cellular Component Organization And Biogenesis,Protein Complex Disassembly,Post Translational Protein Modification,Cellular Protein Metabolic Proce	AGGTAAATATAGATCCTTCTTCAGAAGCTCCAGGGCATTCTTGCAGGAGCAGGCCAGTGGAGAGCAGCTGTTCCTCCAAATTTTCCTGGGATGAATATGA	interleukin-1 receptor-associated kinase 3 (IRAK3)
IRAK4	NM_016123.1	NY-REN-64	Cytoplasm,Positive Regulation Of Transcription From Rna Polymerase Ii Promoter,Signal Transduction,Cytokine Production,Jnk Cascade,Cytokine And Chemokine Mediated Signaling Pathway,Protein Amino Acid Phosphorylation,Innate Immune Response,Phosphorylation,Nucleotide Binding,Protein Kinase Activity,Kinase Activity,Protein Serine Threonine Ki	GAATTCTCCTTGTAAGCCTTGAAGAAGTATGTGAGAGGGCCACATTGGCTAAAACCTAAAGGTGGCCTCTAGGAGATGAGACCTACCTTCCAGTTGTCAG	interleukin-1 receptor-associated kinase 4 (IRAK4)
ITK	NM_005546.3	EMT, PSCTK2, LYK	Defense Response,Cellular Defense Response,Phosphotransferase Activity Alcohol Group As Acceptor,Non Membrane Spanning Protein Tyrosine Kinase Activity,Protein Kinase Activity,Kinase Activity,Protein Tyrosine Kinase Activity,Transferase Activity Transferring Phosphorus Containing Groups	GCCAGTAAAGAAGTCAGTATAGAACCACTAGCGAATAGTGTTGCTCTGGCACAGACCACTGTGGTTGATGGCATGGCCCTCCAACTTGGAATAGGATTTT	IL2-inducible T-cell kinase (ITK)
JAK1	NM_002227.1	JAK1B, JAK1A, JTK3	Cytoplasm,Nucleus,Enzyme Linked Receptor Protein Signaling Pathway,Protein Amino Acid Autophosphorylation,Protein Kinase Cascade,Peptidyl Tyrosine Phosphorylation,Cytokine And Chemokine Mediated Signaling Pathway,Phosphorylation,Nucleotide Binding,Non Membrane Spanning Protein Tyrosine Kinase Activity,Kinase Activity,Protein Tyrosine Kinas	GAGAACACCAAGCTCTGGTATGCTCCAAATCGCACCATCACCGTTGATGACAAGATGTCCCTCCGGCTCCACTACCGGATGAGGTTCTATTTCACCAATT	Janus kinase 1 (a protein tyrosine kinase) (JAK1)
JAK2	NM_004972.2	JTK10	System Development,Biopolymer Metabolic Process,Signal Transduction,Tissue Development,Mesoderm Development,Multicellular Organismal Development,Post Translational Protein Modification,Cellular Protein Metabolic Process,Biopolymer Modification,Protein Metabolic Process,Anatomical Structure Development,Protein Modification Process,Protein A	CTCCTCCCGCGACGGCAAATGTTCTGAAAAAGACTCTGCATGGGAATGGCCTGCCTTACGATGACAGAAATGGAGGGAACATCCACCTCTTCTATATATC	Janus kinase 2 (a protein tyrosine kinase) (JAK2)
JAK3	NM_000215.2	L-JAK, JAKL, LJAK, JAK3_HUMAN, JAK-3	Biopolymer Metabolic Process,Post Translational Protein Modification,Cellular Protein Metabolic Process,Biopolymer Modification,Protein Metabolic Process,Protein Modification Process,Protein Amino Acid Phosphorylation,Cellular Macromolecule Metabolic Process,Phosphorylation	GTGCTGCTGAAGGTCATGGATGCCAAGCACAAGAACTGCATGGAGTCATTCCTGGAAGCAGCGAGCTTGATGAGCCAAGTGTCGTACCGGCATCTCGTGC	Janus kinase 3 (a protein tyrosine kinase, leukocyte) (JAK3)
KALRN	NM_001024660.3		Non Membrane Bound Organelle,Cytoskeleton,Actin Cytoskeleton,Intracellular Non Membrane Bound Organelle,System Development,Nervous System Development,Establishment Of Localization,Biopolymer Metabolic Process,Signal Transduction,Multicellular Organismal Development,Post Translational Protein Modification,Cellular Protein Metabolic Process,	AGGCTCTGCCGAGGGGACTGGCTGTGAAGGATGAGTTCAGGGTGGGATGACGGACCGCTTCTGGGACCAGTGGTATCTCTGGTATCTCCGCTTGCTCCGG	kalirin, RhoGEF kinase (KALRN)
KDR	NM_002253.2	FLK1, VEGFR, VEGFR2, CD309	Intrinsic To Plasma Membrane,Intrinsic To Membrane,Membrane Part,Membrane,Integral To Membrane,Integral To Plasma Membrane,Plasma Membrane Part,Plasma Membrane,Enzyme Linked Receptor Protein Signaling Pathway,Signal Transduction,Cell Surface Receptor Linked Signal Transduction Go 0007166,Transmembrane Receptor Protein Tyrosine Kinase Signa	CAATCACACAATTAAAGCGGGGCATGTACTGACGATTATGGAAGTGAGTGAAAGAGACACAGGAAATTACACTGTCATCCTTACCAATCCCATTTCAAAG	kinase insert domain receptor (a type III receptor tyrosine kinase) (KDR)
KIAA1804	NM_032435.1			GTGAGCCAGCCCTCATGCCAAGACTTGACACTGATTGTAGTGTATCAAGAAACTTGCCGTCTTCCTTCCTACAGCGGACATGTGGGAATGTACCTTACTG	mixed lineage kinase 4 (KIAA1804)
KIT	NM_000222.1	PBT, CD117, SCFR, C-Kit	Signal Transduction,Phosphotransferase Activity Alcohol Group As Acceptor,Protein Kinase Activity,Kinase Activity,Protein Tyrosine Kinase Activity,Receptor Signaling Protein Activity,Transferase Activity Transferring Phosphorus Containing Groups	CATCGCAGCTACCGCGATGAGAGGCGCTCGCGGCGCCTGGGATTTTCTCTGCGTTCTGCTCCTACTGCTTCGCGTCCAGACAGGCTCTTCTCAACCATCT	v-kit Hardy-Zuckerman 4 feline sarcoma viral oncogene homolog (KIT)
KSR1	NM_014238.1	KSR, RSU2	Membrane,Cytoplasm,Endoplasmic Reticulum,Protein Amino Acid Phosphorylation,Phosphorylation,Protein Kinase Activity,Kinase Activity,Protein Serine Threonine Kinase Activity,Transferase Activity Transferring Phosphorus Containing Groups,Atp Binding	TGCACCAGGGGCTTTCTTCCTCCTAATCAACAACTCAGCACCGTGACTTCTGCTAAAATGCAAAATGAGATGCGGGCACTAACCCAGGGGATGCCACCTC	kinase suppressor of ras 1 (KSR1)
KSR2	NM_173598.2	FLJ25965	Membrane,Cytoplasm,Protein Amino Acid Phosphorylation,Phosphorylation,Protein Kinase Activity,Kinase Activity,Protein Serine Threonine Kinase Activity,Transferase Activity Transferring Phosphorus Containing Groups,Atp Binding	CTGACGTCTTTGCCCTTGGCACAATCTGGTATGAACTCCACGCCAGGGAATGGCCTTTCAAGACCCAACCAGCAGAGGCAATAATCTGGCAAATGGGCAC	kinase suppressor of ras 2 (KSR2)
LATS1	NM_004690.2	WARTS	Organelle Part,Microtubule Cytoskeleton,Spindle Pole,Non Membrane Bound Organelle,Cytoskeletal Part,Spindle,Cytoskeleton,Intracellular Non Membrane Bound Organelle,Intracellular Organelle Part,Regulation Of Biological Quality,Regulation Of Kinase Activity,Regulation Of Protein Kinase Activity,Biopolymer Metabolic Process,G2 M Transition Of	TAAAGAATCCTTAGTTCCTCAGAGGCATGGCCCGCCACTAGGAGAAAGTGTGGCCTATCATTCTGAGAGTCCCAACTCACAGACAGATGTAGGAAGACCT	LATS, large tumor suppressor, homolog 1 (Drosophila) (LATS1)
LATS2	NM_014572.1		Organelle Part,Microtubule Cytoskeleton,Spindle Pole,Non Membrane Bound Organelle,Cytoskeletal Part,Spindle,Cytoskeleton,Intracellular Non Membrane Bound Organelle,Intracellular Organelle Part,Regulation Of Kinase Activity,Regulation Of Protein Kinase Activity,Biopolymer Metabolic Process,Regulation Of Molecular Function,Signal Transductio	GACTTATTCTGGAAATAGCCGGCAGCGACTGCAAGAGATTCGTGAGGGGTTAAAACAGCCATCCAAGTCTTCGGTTCAGGGGCTACCCGCAGGACCAAAC	LATS, large tumor suppressor, homolog 2 (Drosophila) (LATS2)
LCK	NM_005356.2		Organelle Part,Microtubule Cytoskeleton,Cytoplasmic Part,Membrane Part,Microtubule Organizing Center Part,Membrane,Cytoplasm,Non Membrane Bound Organelle,Cytoskeletal Part,Cytoskeleton,Lipid Raft,Microtubule Organizing Center,Intracellular Non Membrane Bound Organelle,Centrosome,Intracellular Organelle Part,Plasma Membrane Part,Plasma Memb	ATTAAGTGGACAGCGCCAGAAGCCATTAACTACGGGACATTCACCATCAAGTCAGATGTGTGGTCTTTTGGGATCCTGCTGACGGAAATTGTCACCCACG	lymphocyte-specific protein tyrosine kinase (LCK)
LIMK1	NM_002314.3	LIMK	Cytoplasm,System Development,Nervous System Development,Biopolymer Metabolic Process,Signal Transduction,Organelle Organization And Biogenesis,Actin Filament Based Process,Ras Protein Signal Transduction,Multicellular Organismal Development,Post Translational Protein Modification,Actin Cytoskeleton Organization And Biogenesis,Cellular Prot	GGGATTTTATTTTTGTGGCGGGCGGGGGTGGGAGGGCCATTTTGTCACTTTGCCTCAGTTGAGCATCTAGGAAGTATTAAAACTGTGAAGCTTTCTCAGT	LIM domain kinase 1 (LIMK1)
LIMK2	NM_001031801.1		Cytoplasm,Nucleus,Phosphotransferase Activity Alcohol Group As Acceptor,Protein Kinase Activity,Kinase Activity,Protein Serine Threonine Kinase Activity,Transferase Activity Transferring Phosphorus Containing Groups	AGGAATCGCCTCCGGAATGGCCTATTTGCACTCTATGTGCATCATCCACCGGGATCTGAACTCGCACAACTGCCTCATCAAGTTGGACAAGACTGTGGTG	LIM domain kinase 2 (LIMK2)
LMTK2	NM_014916.2	KIAA1079, KPI2, KPI-2, cprk, LMR2, BREK, AATYK2	Intrinsic To Membrane,Membrane Part,Membrane,Integral To Membrane,Protein Autoprocessing,Biopolymer Metabolic Process,Protein Amino Acid Autophosphorylation,Post Translational Protein Modification,Cellular Protein Metabolic Process,Biopolymer Modification,Protein Processing,Protein Metabolic Process,Protein Modification Process,Protein Ami	GGACTGCTCCAGAATTAGTAACCAGCTTTCAAGACAGACTGCTAACTGCAGATCAGACTAAGTATAGTAATATCTGGTCTCTGGGTGTGACACTTTGGGA	lemur tyrosine kinase 2 (LMTK2)
LMTK3	NM_001080434.1	KIAA1883, LMR3, TYKLM3	Membrane,Integral To Membrane,Protein Amino Acid Phosphorylation,Phosphorylation,Nucleotide Binding,Protein Kinase Activity,Kinase Activity,Protein Serine Threonine Kinase Activity,Protein Tyrosine Kinase Activity,Transferase Activity Transferring Phosphorus Containing Groups,Atp Binding	CTGTGGTCCTCATTTCCTGCTCCGGCCTGCTGGCCTTCATCTTCCTCCTCCTCACCTGTCTGTGCTGCAAACGGGGCGATGTCGGCTTCAAGGAATTTGA	lemur tyrosine kinase 3 (LMTK3)
LRRK1	NM_024652.2	FLJ23119, KIAA1790, Roco1, RIPK6	Cytoplasm,Mitochondrion,Protein Amino Acid Phosphorylation,Phosphorylation,Small Gtpase Mediated Signal Transduction,Gtp Binding,Nucleotide Binding,Protein Kinase Activity,Kinase Activity,Protein Serine Threonine Kinase Activity,Transferase Activity Transferring Phosphorus Containing Groups,Atp Binding	CCAGAGAATGAATGAGTTCCTTTAAGTGCCACCGCCAGCAAGCCCAGAGGCACACAGTCCGAGTGCACCCGCTTAGCCTTTACATTCCTCTCCACCGACA	leucine-rich repeat kinase 1 (LRRK1)
LRRK2	NM_198578.2	PARK8, ROCO2, DKFZp434H2111, FLJ45829, RIPK7	Axon,Membrane,Cytoplasm,Synaptic Vesicle,Microsome,Lipid Raft,Dendrite,Membrane Fraction,Mitochondrion,Trans Golgi Network,Plasma Membrane,Protein Amino Acid Autophosphorylation,Activation Of Mapk Activity,Response To Oxidative Stress,Mapkkk Cascade Go 0000165,Protein Amino Acid Phosphorylation,Phosphorylation,Positive Regulation Of Protei	TCTGGGAGAGTGAAAACCCTCTGCCTTCAGAAGAACACTGCTCTTTGGATAGGAACTGGAGGAGGCCATATTTTACTCCTGGATCTTTCAACTCGTCGAC	leucine-rich repeat kinase 2 (LRRK2)
LTK	NM_002344.5	TYK1	Intrinsic To Plasma Membrane,Intrinsic To Membrane,Membrane Part,Membrane,Cell Fraction,Integral To Membrane,Integral To Plasma Membrane,Plasma Membrane Part,Plasma Membrane,Soluble Fraction,Biopolymer Metabolic Process,Signal Transduction,Post Translational Protein Modification,Cellular Protein Metabolic Process,Biopolymer Modification,Pr	CAAAGGCGCCAAGAACCACCTGTCGCGGGCGCATGGCGTCTTCGTCTCAGCAATCTTCTCCCTCGGTCTCGGGGAGTCGCTGTACATCCTGGTGGGGCAG	leukocyte receptor tyrosine kinase (LTK)
LYN	NM_002350.1	JTK8	Membrane Part,Membrane,Cytoplasm,Nucleus,Lipid Raft,Plasma Membrane Part,Plasma Membrane,Regulation Of Biological Quality,Positive Regulation Of Phosphate Metabolic Process,System Development,Positive Regulation Of Signal Transduction,Positive Regulation Of Cell Proliferation,Jak Stat Cascade,Biopolymer Metabolic Process,Positive Regulatio	TCCTGAAGAGCGATGAAGGTGGCAAAGTGCTGCTTCCAAAGCTCATTGACTTTTCTGCTCAGATTGCAGAGGGAATGGCATACATCGAGCGGAAGAACTA	v-yes-1 Yamaguchi sarcoma viral related oncogene homolog (LYN)
MAK	NM_005906.3	dJ417M14.2	Nucleus,Centrosome,Protein Amino Acid Autophosphorylation,Photoreceptor Cell Maintenance,Cell Cycle Go 0007049,Protein Amino Acid Phosphorylation,Phosphorylation,Nucleotide Binding,Protein Kinase Activity,Kinase Activity,Protein Serine Threonine Kinase Activity,Transcription Coactivator Activity,Transferase Activity Transferring Phosphorus	TAAAAGTGGTAGGAGGCGTTGGGGTCAGACTATCTTCAAGTCTGGAGATAGCTGGGAAGAGTTGGAGGACTATGATTTCGGAGCCTCCCATTCCAAGAAG	male germ cell-associated kinase (MAK)
MAP2K1	NM_002755.2	PRKMK1, MEK1, MAPKK1	Signal Transduction,Behavior,Locomotory Behavior,Response To Chemical Stimulus,Response To External Stimulus,Phosphotransferase Activity Alcohol Group As Acceptor,Protein Kinase Activity,Kinase Activity,Protein Serine Threonine Tyrosine Kinase Activity,Transferase Activity Transferring Phosphorus Containing Groups	ACGGAATGGACAGCCGACCTCCCATGGCAATTTTTGAGTTGTTGGATTACATAGTCAACGAGCCTCCTCCAAAACTGCCCAGTGGAGTGTTCAGTCTGGA	mitogen-activated protein kinase kinase 1 (MAP2K1)
MAP2K2	NM_030662.2	PRKMK2, MEK2	Cytosol,Cell Cortex,Soluble Fraction,Activation Of Mapk Activity,Mapkkk Cascade Go 0000165,Protein Amino Acid Phosphorylation,Phosphorylation,Nucleotide Binding,Protein Kinase Activity,Kinase Activity,Protein Serine Threonine Kinase Activity,Protein Tyrosine Kinase Activity,Transferase Activity Transferring Phosphorus Containing Groups,Atp	GCGGACCTGAAGATGCTCACAAACCACACCTTCATCAAGCGGTCCGAGGTGGAAGAAGTGGATTTTGCCGGCTGGTTGTGTAAAACCCTGCGGCTGAACC	mitogen-activated protein kinase kinase 2 (MAP2K2)
MAP2K3	NM_145109.1	PRKMK3, MEK3, MKK3, MAPKK3	Rna Metabolic Process,Positive Regulation Of Transcriptiondna Dependent,Regulation Of Kinase Activity,Regulation Of Protein Kinase Activity,Biopolymer Metabolic Process,Regulation Of Molecular Function,Signal Transduction,Nucleobasenucleosidenucleotide And Nucleic Acid Metabolic Process,Transcription Dna Dependent,Regulation Of Transferase	GAACCTGGACTCCCGGACCTTCATCACCATTGGAGACAGAAACTTTGAGGTGGAGGCTGATGACTTGGTGACCATCTCAGAACTGGGCCGTGGAGCCTAT	mitogen-activated protein kinase kinase 3 (MAP2K3)
MAP2K4	NM_003010.2	SERK1, MEK4, JNKK1, PRKMK4, MKK4	Signal Transduction,Jnk Cascade,Protein Kinase Cascade,Mapkkk Cascade Go 0000165,Intracellular Signaling Cascade,Stress Activated Protein Kinase Signaling Pathway	TTGTATGACAGTGAAGCAGCACTGTGAGTGGTTCAAGCACACTGGAATATAAAACAGTCATGGCCTGAGATGCAGGTGATGCCATTACAGAACCAAATCG	mitogen-activated protein kinase kinase 4 (MAP2K4)
MAP2K5	NM_145160.1	PRKMK5, MEK5, MAPKK5, HsT17454	Signal Transduction	AAAGAAAGGCCAGCACCTGAAGAATTGATGGGCCACCCGTTCATCGTGCAGTTCAATGATGGAAATGCCGCCGTGGTGTCCATGTGGGTGTGCCGGGCGC	mitogen-activated protein kinase kinase 5 (MAP2K5)
MAP2K6	NM_002758.3	PRKMK6, MEK6, MKK6, SAPKK3, MAPKK6	Biopolymer Metabolic Process,Signal Transduction,Response To Endogenous Stimulus,Negative Regulation Of Cell Cycle,Negative Regulation Of Cellular Process,Response To Stress,Post Translational Protein Modification,Cellular Protein Metabolic Process,Biopolymer Modification,Protein Metabolic Process,Cell Cycle Arrest Go 0007050,Cell Cycle Go	AGCCAGGAACAGAAACGGCTACTGATGGATTTGGATATTTCCATGAGGACGGTGGACTGTCCATTCACTGTCACCTTTTATGGCGCACTGTTTCGGGAGG	mitogen-activated protein kinase kinase 6 (MAP2K6)
MAP2K7	NM_145185.2	PRKMK7, MKK7, Jnkk2	Cytoplasm,Nucleus,Signal Transduction,Response To Stress,Protein Kinase Cascade,Mapkkk Cascade Go 0000165,Intracellular Signaling Cascade,Stress Activated Protein Kinase Signaling Pathway,Kinase Binding,Phosphotransferase Activity Alcohol Group As Acceptor,Protein Kinase Activity,Kinase Activity,Ion Binding,Magnesium Ion Binding,Protein Se	ACGTCATTGCCGTTAAGCAAATGCGGCGCTCCGGGAACAAGGAGGAGAACAAGCGCATCCTCATGGACCTGGATGTGGTGCTGAAGAGCCACGACTGCCC	mitogen-activated protein kinase kinase 7 (MAP2K7)
MAP3K1	NM_005921.1	MEKK1, MEKK, MAPKKK1	Cytoplasm,Cytoskeleton,Membrane Fraction,Protein Polyubiquitination,Protein Oligomerization,Positive Regulation Of Transcription From Rna Polymerase Ii Promoter,Activation Of Jnk Activity,Regulation Of Cell Migration,Protein Amino Acid Autophosphorylation,Jnk Cascade,Positive Regulation Of Map Kinase Activity,Apoptotic Mitochondrial Change	ACTTCAGAGACTTCTCCAGCCAGTTGTAGACACCATCCTAGTCAAATGTGCAGATGCCAATAGCCGCACAAGTCAGCTGTCCATATCAACACTGTTGGAA	mitogen-activated protein kinase kinase kinase 1 (MAP3K1)
MAP3K10	NM_002446.2	MLK2, MST, MEKK10	Protein Autoprocessing,Cell Development,Regulation Of Kinase Activity,Regulation Of Protein Kinase Activity,Biopolymer Metabolic Process,Regulation Of Molecular Function,Signal Transduction,Activation Of Jnk Activity,Regulation Of Transferase Activity,Programmed Cell Death,Positive Regulation Of Catalytic Activity,Protein Amino Acid Autoph	GGGAAGGCGGCAGCCACATCAGCCTGCCCTCTGGCTTTGAGCATAAGATCACAGTCCAGGCCTCTCCAACTCTGGATAAGCGGAAAGGATCCGATGGGGC	mitogen-activated protein kinase kinase kinase 10 (MAP3K10)
MAP3K11	NM_002419.3	MLK3, PTK1, SPRK, MEKK11	Organelle Part,Microtubule Cytoskeleton,Cytoplasmic Part,Cytoplasm,Non Membrane Bound Organelle,Cytoskeletal Part,Cytoskeleton,Microtubule,Microtubule Organizing Center,Intracellular Non Membrane Bound Organelle,Centrosome,Intracellular Organelle Part,Protein Oligomerization,Protein Autoprocessing,Regulation Of Kinase Activity,Regulation O	GAGCGTATCAGCATGCCACTCGACTTCAAGCACCGCATCACCGTGCAGGCCTCACCCGGCCTTGACCGGAGGAGAAACGTCTTCGAGGTCGGGCCTGGGG	mitogen-activated protein kinase kinase kinase 11 (MAP3K11)
MAP3K12	NM_006301.2	ZPK, MUK, DLK, ZPKP1, MEKK12	Cytoplasmic Part,Membrane,Cytoplasm,Cell Fraction,Cytosol,Membrane Fraction,Plasma Membrane,Protein Autoprocessing,Biopolymer Metabolic Process,Signal Transduction,Organelle Organization And Biogenesis,Protein Amino Acid Autophosphorylation,Jnk Cascade,Post Translational Protein Modification,Covalent Chromatin Modification,Cellular Protein	AGGGATCTCAAGTCACCCAACATGCTAATCACCTACGACGATGTGGTGAAGATCTCAGATTTTGGCACTTCCAAGGAGCTGAGTGACAAGAGCACCAAGA	mitogen-activated protein kinase kinase kinase 12 (MAP3K12)
MAP3K13	NM_004721.3	LZK, MEKK13	Cytoplasmic Part,Cytoplasm,Cytosolic Part,Cell Fraction,Cytosol,Membrane Fraction,Macromolecular Complex,Protein Complex,Protein Autoprocessing,Regulation Of Dna Binding,Regulation Of Kinase Activity,Regulation Of Protein Kinase Activity,Biopolymer Metabolic Process,Regulation Of Molecular Function,Signal Transduction,Nucleobasenucleosiden	ATCATGGAATACTGTGCCCATGGACAACTCTACGAGGTCTTACGAGCTGGCAGGAAGATCACACCTCGATTGCTAGTAGACTGGTCCACAGGAATTGCAA	mitogen-activated protein kinase kinase kinase 13 (MAP3K13)
MAP3K14	NM_003954.1	NIK, HSNIK, FTDCR1B, HS	Cytoplasm,Nucleus,I Kappab Kinase Nf Kappab Cascade,Positive Regulation Of I Kappab Kinase Nf Kappab Cascade,Immune Response,Protein Amino Acid Phosphorylation,Phosphorylation,Nucleotide Binding,Protein Kinase Activity,Kinase Activity,Protein Serine Threonine Kinase Activity,Transferase Activity Transferring Phosphorus Containing Groups,At	CCCGTGTGTGTTGGAAGGGAAAGCGTCGCAGCAAAGCCCGGAAGAAACGGAAGAAGAAGAGCTCAAAGTCCCTGGCTCATGCAGGAGTGGCCTTGGCCAA	mitogen-activated protein kinase kinase kinase 14 (MAP3K14)
MAP3K15	NM_001001671.1	bA723P2.3, FLJ16518	Protein Amino Acid Phosphorylation,Phosphorylation,Nucleotide Binding,Protein Kinase Activity,Kinase Activity,Protein Serine Threonine Kinase Activity,Transferase Activity Transferring Phosphorus Containing Groups,Atp Binding,Map Kinase Kinase Kinase Activity	CCCTGCACAAGTACCTTAAGCACCGCAATATCGTTCAGTACCTGGGCTCTGTTTCAGAGAACGGCTACATTAAGATATTTATGGAGCAGGTGCCTGGAGG	mitogen-activated protein kinase kinase kinase 15 (MAP3K15)
MAP3K2	NM_006609.3	MEKK2, MEKK2B	Regulation Of Kinase Activity,Regulation Of Protein Kinase Activity,Biopolymer Metabolic Process,Regulation Of Molecular Function,Signal Transduction,Activation Of Jnk Activity,Regulation Of Transferase Activity,Positive Regulation Of Catalytic Activity,Activation Of Mapk Activity,Jnk Cascade,Positive Regulation Of Map Kinase Activity,Post	GCCCTGAAGTCATCAGTGGAGAAGGCTATGGAAGAAAAGCAGACATCTGGAGTGTTGCATGTACTGTGGTAGAAATGCTAACTGAAAAGCCGCCTTGGGC	mitogen-activated protein kinase kinase kinase 2 (MAP3K2)
MAP3K3	NM_002401.3	MEKK3, MAPKKK3	Macromolecular Complex,Protein Complex,Protein Autoprocessing,Positive Regulation Of Signal Transduction,Biopolymer Metabolic Process,Signal Transduction,Protein Amino Acid Autophosphorylation,I Kappab Kinase Nf Kappab Cascade,Regulation Of Signal Transduction,Positive Regulation Of I Kappab Kinase Nf Kappab Cascade,Post Translational Prot	ACAACGGGGAGAGGCGAATTATAGCGTTCAGCCGGCCTGTGAAATATGAAGATGTGGAGCACAAGGTGACAACAGTATTTGGACAACCTCTTGATCTACA	mitogen-activated protein kinase kinase kinase 3 (MAP3K3)
MAP3K4	NM_005922.2	MEKK4, MTK1, MAPKKK4, KIAA0213	Regulation Of Kinase Activity,Regulation Of Protein Kinase Activity,Regulation Of Molecular Function,Signal Transduction,Regulation Of Transferase Activity,Positive Regulation Of Catalytic Activity,Jnk Cascade,Response To Stress,Protein Kinase Cascade,Regulation Of Catalytic Activity,Positive Regulation Of Transferase Activity,Mapkkk Casca	GAGCATCTCCAACGCCAGAGGGTCTCATTTGAGCAGGTAAAACGGATAATGGAGCTGCTAGAGTACATAGAAGCACTTTATCCATCATTGCAGGCTCTTC	mitogen-activated protein kinase kinase kinase 4 (MAP3K4)
MAP3K5	NM_005923.3	MEKK5, MAPKKK5, ASK1	Cell Development,Regulation Of Kinase Activity,Regulation Of Protein Kinase Activity,Regulation Of Molecular Function,Signal Transduction,Activation Of Jnk Activity,Regulation Of Transferase Activity,Programmed Cell Death,Induction Of Apoptosis By Extracellular Signals,Positive Regulation Of Catalytic Activity,Regulation Of Developmental P	TTTAGGAAAAGGCACTTATGGGATAGTCTACGCAGGTCGGGACTTGAGCAACCAAGTCAGAATTGCTATTAAGGAAATCCCAGAGAGAGACAGCAGATAC	mitogen-activated protein kinase kinase kinase 5 (MAP3K5)
MAP3K6	NM_004672.3	MAPKKK6, ASK2, MEKK6	Regulation Of Kinase Activity,Regulation Of Protein Kinase Activity,Biopolymer Metabolic Process,Regulation Of Molecular Function,Signal Transduction,Activation Of Jnk Activity,Regulation Of Transferase Activity,Positive Regulation Of Catalytic Activity,Activation Of Mapk Activity,Jnk Cascade,Positive Regulation Of Map Kinase Activity,Post	TCCCTGGACTTTAGATTCCTGGAACGGGACGTCAGGCCGTATTCCGGATCCCTAGATCCCGTGGGAGATTCTCCGATTCCGAACGGATTCCAGATCCCAA	mitogen-activated protein kinase kinase kinase 6 (MAP3K6)
MAP3K7	NM_145333.1	TAK1, MEKK7	Positive Regulation Of Response To Stimulus,Enzyme Linked Receptor Protein Signaling Pathway,Regulation Of Kinase Activity,Regulation Of Protein Kinase Activity,Positive Regulation Of Immune System Process,Regulation Of Molecular Function,Signal Transduction,Cell Surface Receptor Linked Signal Transduction Go 0007166,Regulation Of Transfer	GCCATATTATACTGCTGCCCACGCAATGAGTTGGTGTTTACAGTGTTCCCAAGGAGTGGCTTATCTTCACAGCATGCAACCCAAAGCGCTAATTCACAGG	mitogen-activated protein kinase kinase kinase 7 (MAP3K7)
MAP3K8	NM_005204.2	COT, ESTF, Tpl-2, EST, c-COT, MEKK8	Cytoplasmic Part,Cytoplasm,Cytosol,Biopolymer Metabolic Process,Post Translational Protein Modification,Cellular Protein Metabolic Process,Biopolymer Modification,Protein Metabolic Process,Protein Modification Process,Protein Amino Acid Phosphorylation,Cellular Macromolecule Metabolic Process,Phosphorylation,Phosphotransferase Activity Alc	CTGGCTACTTCAATCTTGTTCGGGGACCACCAACGCTTGAATATGGCTGAAGGATGCCATGTTTGCTCTAAATTAAGACAGCATTGATCTCCTGGAGGCT	mitogen-activated protein kinase kinase kinase 8 (MAP3K8)
MAP3K9	NM_033141.2	MLK1, PRKE1, MEKK9	Protein Autoprocessing,Regulation Of Kinase Activity,Regulation Of Protein Kinase Activity,Biopolymer Metabolic Process,Regulation Of Molecular Function,Signal Transduction,Activation Of Jnk Activity,Regulation Of Transferase Activity,Positive Regulation Of Catalytic Activity,Protein Amino Acid Autophosphorylation,Activation Of Mapk Activi	TTTGCTGCCTGGATGTGCAGCTGGCAACAGTGATGAATTGGTCACTGCTCTTTCTCTATAACTGGGATAGATGTCCTGCCTTGGGGTCACTAAAGGGGTG	mitogen-activated protein kinase kinase kinase 9 (MAP3K9)
MAP4K1	NM_007181.3	HPK1	System Development,Regulation Of Kinase Activity,Regulation Of Protein Kinase Activity,Biopolymer Metabolic Process,Regulation Of Molecular Function,Signal Transduction,Activation Of Jnk Activity,Regulation Of Transferase Activity,Hemopoiesis,Immune System Development,Positive Regulation Of Catalytic Activity,Regulation Of Developmental Pr	TGGTCGGCTGCCTTCCACAACTTCATCAAAGTCACTCTGACTAAGAGTCCCAAGAAACGACCCAGCGCCACCAAGATGCTCAGTCATCAACTGGTATCCC	mitogen-activated protein kinase kinase kinase kinase 1 (MAP4K1)
MAP4K2	NM_004579.2	RAB8IP, GCK, BL44	Organelle Part,Golgi Membrane,Cytoplasmic Part,Membrane Part,Golgi Apparatus,Membrane,Cytoplasm,Golgi Apparatus Part,Cell Fraction,Organelle Membrane,Endomembrane System,Intracellular Organelle Part,Soluble Fraction,System Development,Cell Development,Biopolymer Metabolic Process,Signal Transduction,Hemopoiesis,Immune System Development,Jn	GAAGGCATCTACACACTCAACCTGCATGAACTGCATGAGGATACGCTGGAGAAGCTGATTTCACATCGCTGCTCCTGGCTCTACTGCGTGAACAACGTGC	mitogen-activated protein kinase kinase kinase kinase 2 (MAP4K2)
MAP4K3	NM_003618.2	RAB8IPL1, GLK, MAPKKKK3	Biopolymer Metabolic Process,Signal Transduction,Jnk Cascade,Response To Stress,Post Translational Protein Modification,Cellular Protein Metabolic Process,Protein Kinase Cascade,Biopolymer Modification,Protein Metabolic Process,Mapkkk Cascade Go 0000165,Protein Modification Process,Protein Amino Acid Phosphorylation,Cellular Macromolecule	ACAATTGCCAAACGGAAGTCTTTCATTGGCACACCATATTGGATGGCTCCAGAAGTTGCAGCTGTTGAGAGGAAGGGGGGTTACAATCAACTCTGTGATC	mitogen-activated protein kinase kinase kinase kinase 3 (MAP4K3)
MAP4K4	NM_004834.3	HGK, NIK, FLH21957	Biopolymer Metabolic Process,Signal Transduction,Response To Stress,Post Translational Protein Modification,Cellular Protein Metabolic Process,Protein Kinase Cascade,Biopolymer Modification,Protein Metabolic Process,Protein Modification Process,Protein Amino Acid Phosphorylation,Cellular Macromolecule Metabolic Process,Phosphorylation,Intr	GATGCCTACATCAGTAGCATATATTCGATCCAATCAGACAATGGGCTGGGGAGAGAAGGCCATAGAGATCCGATCTGTGGAAACTGGTCACTTGGATGGT	mitogen-activated protein kinase kinase kinase kinase 4 (MAP4K4)
MAP4K5	NM_006575.3	KHS1, GCKR, KHS	Cytoplasm,Regulation Of Kinase Activity,Regulation Of Protein Kinase Activity,Biopolymer Metabolic Process,Regulation Of Molecular Function,Signal Transduction,Activation Of Jnk Activity,Regulation Of Transferase Activity,Positive Regulation Of Catalytic Activity,Activation Of Mapk Activity,Jnk Cascade,Positive Regulation Of Map Kinase Act	GCTACAACCAACTCTGTGATATCTGGGCAGTAGGAATAACAGCAATTGAACTTGGAGAACTTCAGCCACCTATGTTTGATCTCCACCCAATGAGGGCTCT	mitogen-activated protein kinase kinase kinase kinase 5 (MAP4K5)
MAPK1	NM_138957.2	PRKM2, PRKM1, ERK, ERK2, p41mapk, MAPK2	Cell Development,Signal Transduction,Programmed Cell Death,Behavior,Locomotory Behavior,Regulation Of Developmental Process,Cell Cell Signaling,Response To Chemical Stimulus,Positive Regulation Of Developmental Process,Synaptic Transmission,Neurological System Process,Positive Regulation Of Biological Process,Response To External Stimulus,	ACTGCCAGAGAACCCTGAGGGAGATAAAAATCTTACTGCGCTTCAGACATGAGAACATCATTGGAATCAATGACATTATTCGAGCACCAACCATCGAGCA	mitogen-activated protein kinase 1 (MAPK1)
MAPK10	NM_002753.2	PRKM10, JNK3, p493F12, p54bSAPK	Signal Transduction,Jnk Cascade,Protein Kinase Cascade,Mapkkk Cascade Go 0000165,Intracellular Signaling Cascade,Stress Activated Protein Kinase Signaling Pathway,Map Kinase Activity,Phosphotransferase Activity Alcohol Group As Acceptor,Receptor Signaling Protein Serine Threonine Kinase Activity,Protein Kinase Activity,Kinase Activity,Prot	GTATTCATACAGCACTACTTACTTAGAGATGCTACTGTCAGTGTCCTCAGGGCTCTACCAAGACATAATGCACTGGGGTACCACATGGTCCATTTCATGT	mitogen-activated protein kinase 10 (MAPK10)
MAPK11	NM_002751.5	PRKM11, p38-2, p38Beta, SAPK2	Signal Transduction,Response To Stress,Protein Kinase Cascade,Intracellular Signaling Cascade,Map Kinase Activity,Phosphotransferase Activity Alcohol Group As Acceptor,Receptor Signaling Protein Serine Threonine Kinase Activity,Protein Kinase Activity,Kinase Activity,Protein Serine Threonine Kinase Activity,Receptor Signaling Protein Activ	GCATGCACAAACATGTGTGTACATGTGCTTGCCATGTGTAGGAGTCTGGGCACAAGTGTCCCTGGGCCTACCTTGGTCCTCCTGTCCTCTTCTGGCTACT	mitogen-activated protein kinase 11 (MAPK11)
MAPK12	NM_002969.3	SAPK3, ERK6, PRKM12, p38gamma, SAPK-3	Cytoplasm,Muscle Development,System Development,Cell Development,Biopolymer Metabolic Process,Signal Transduction,Response To Endogenous Stimulus,Striated Muscle Development,Myoblast Differentiation,Negative Regulation Of Cell Cycle,Muscle Cell Differentiation,Negative Regulation Of Cellular Process,Multicellular Organismal Development,Res	TATTCACTCCTGATGAGACCCTGGATGACTTCACGGACTTTTACCTGGTGATGCCGTTCATGGGCACCGACCTGGGCAAGCTCATGAAACATGAGAAGCT	mitogen-activated protein kinase 12 (MAPK12)
MAPK13	NM_002754.3	PRKM13, SAPK4, p38delta	Signal Transduction,Response To Stress,Protein Kinase Cascade,Intracellular Signaling Cascade,Map Kinase Activity,Phosphotransferase Activity Alcohol Group As Acceptor,Receptor Signaling Protein Serine Threonine Kinase Activity,Protein Kinase Activity,Kinase Activity,Protein Serine Threonine Kinase Activity,Receptor Signaling Protein Activ	CGGAGGCCCAGCAGCCGTTTGATGATTCCTTAGAACACGAGAAACTCACAGTGGATGAATGGAAGCAGCACATCTACAAGGAGATTGTGAACTTCAGCCC	mitogen-activated protein kinase 13 (MAPK13)
MAPK14	NM_001315.1	CSPB1, CSBP1, CSBP2, PRKM14, p38, Mxi2, PRKM15	Cytoplasm,Nucleus,Signal Transduction,Cell Surface Receptor Linked Signal Transduction Go 0007166,Behavior,Locomotory Behavior,Response To Stress,Response To Chemical Stimulus,Protein Kinase Cascade,Response To External Stimulus,Intracellular Signaling Cascade,Map Kinase Activity,Phosphotransferase Activity Alcohol Group As Acceptor,Recept	TGGGCTCTGGCGCCTATGGCTCTGTGTGTGCTGCTTTTGACACAAAAACGGGGTTACGTGTGGCAGTGAAGAAGCTCTCCAGACCATTTCAGTCCATCAT	mitogen-activated protein kinase 14 (MAPK14)
MAPK15	NM_139021.2	ERK8, ERK7	Protein Autoprocessing,Biopolymer Metabolic Process,Protein Amino Acid Autophosphorylation,Post Translational Protein Modification,Cellular Protein Metabolic Process,Biopolymer Modification,Protein Processing,Protein Metabolic Process,Protein Modification Process,Protein Amino Acid Phosphorylation,Cellular Macromolecule Metabolic Process,P	CCTCCTTGACGTGATCCGGGCAGAGAACGACAGGGACATTTACCTGGTGTTTGAGTTTATGGACACTGACCTGAACGCAGTCATCCGGAAGGGCGGCCTG	mitogen-activated protein kinase 15 (MAPK15)
MAPK3	NM_001040056.1	PRKM3, ERK1, p44mapk, p44erk1	Biopolymer Metabolic Process,Post Translational Protein Modification,Cellular Protein Metabolic Process,Biopolymer Modification,Protein Metabolic Process,Protein Modification Process,Protein Amino Acid Phosphorylation,Cellular Macromolecule Metabolic Process,Phosphorylation	AACGTGCTCCACCGAGATCTAAAGCCCTCCAACCTGCTCATCAACACCACCTGCGACCTTAAGATTTGTGATTTCGGCCTGGCCCGGATTGCCGATCCTG	mitogen-activated protein kinase 3 (MAPK3)
MAPK4	NM_002747.3	PRKM4, Erk3-related, Erk4	Biopolymer Metabolic Process,Post Translational Protein Modification,Cellular Protein Metabolic Process,Biopolymer Modification,Protein Metabolic Process,Protein Modification Process,Protein Amino Acid Phosphorylation,Cellular Macromolecule Metabolic Process,Phosphorylation,Map Kinase Activity,Phosphotransferase Activity Alcohol Group As A	AACACGTGAAGGATCCGAGGAGCGAGAGGAATGTCCATTTCTTAAACTGCCTTAATAACTAGCCTTTAACCTGTGGGAGCGGGTTTGAACAGGACCCTGG	mitogen-activated protein kinase 4 (MAPK4)
MAPK6	NM_002748.2	PRKM6, ERK3, p97MAPK, HsT17250	Biopolymer Metabolic Process,Signal Transduction,Post Translational Protein Modification,Cellular Protein Metabolic Process,Biopolymer Modification,Protein Metabolic Process,Protein Modification Process,Protein Amino Acid Phosphorylation,Cellular Macromolecule Metabolic Process,Phosphorylation,Phosphotransferase Activity Alcohol Group As A	GAGAGAGGACATGAGGAAGGATTTCTGAACAACAGTGGGGAGTTCCTCTTTAACAAGCAGCTCGAGTCCATAGGCATCCCACAGTTTCACAGTCCAGTTG	mitogen-activated protein kinase 6 (MAPK6)
MAPK7	NM_139033.1	PRKM7, BMK1, ERK5	Signal Transduction,Map Kinase Activity,Phosphotransferase Activity Alcohol Group As Acceptor,Receptor Signaling Protein Serine Threonine Kinase Activity,Protein Kinase Activity,Kinase Activity,Protein Serine Threonine Kinase Activity,Receptor Signaling Protein Activity,Transferase Activity Transferring Phosphorus Containing Groups	ATCCATGGGAGCATTCTCAAAGGCTTTAGCCCTGGACCCAGCAGGTGAGGCTCGGCTTGGATTATTCTGCAGGTTCATCTCAGACCCACCTTTCAGCCTT	mitogen-activated protein kinase 7 (MAPK7)
MAPK8	NM_139049.1	PRKM8, JNK, JNK1, SAPK1	Cell Development,Negative Regulation Of Apoptosis,Biopolymer Metabolic Process,Signal Transduction,Programmed Cell Death,Response To Light Stimulus,Negative Regulation Of Cellular Process,Regulation Of Developmental Process,Jnk Cascade,Response To Stress,Post Translational Protein Modification,Cellular Protein Metabolic Process,Response To	TCTCTGTAGATGAAGCTCTCCAACACCCGTACATCAATGTCTGGTATGATCCTTCTGAAGCAGAAGCTCCACCACCAAAGATCCCTGACAAGCAGTTAGA	mitogen-activated protein kinase 8 (MAPK8)
MAPK9	NM_139068.2	PRKM9, JNK2, p54a, SAPK	Signal Transduction,Jnk Cascade,Response To Stress,Protein Kinase Cascade,Mapkkk Cascade Go 0000165,Intracellular Signaling Cascade,Stress Activated Protein Kinase Signaling Pathway,Map Kinase Activity,Phosphotransferase Activity Alcohol Group As Acceptor,Receptor Signaling Protein Serine Threonine Kinase Activity,Protein Kinase Activity,K	TTGGCTCTGGGGCCCAAGGGATTGTTTGTGCTGCATTTGATACAGTTCTTGGGATAAATGTTGCAGTCAAGAAACTAAGCCGTCCTTTTCAGAACCAAAC	mitogen-activated protein kinase 9 (MAPK9)
MAPKAPK2	NM_004759.3		Nucleus,Biopolymer Metabolic Process,Signal Transduction,Post Translational Protein Modification,Cellular Protein Metabolic Process,Protein Kinase Cascade,Biopolymer Modification,Protein Metabolic Process,Mapkkk Cascade Go 0000165,Protein Modification Process,Protein Amino Acid Phosphorylation,Cellular Macromolecule Metabolic Process,Phosp	ACGGTGGAGAACTCTTTAGCCGAATCCAGGATCGAGGAGACCAGGCATTCACAGAAAGAGAAGCATCCGAAATCATGAAGAGCATCGGTGAGGCCATCCA	mitogen-activated protein kinase-activated protein kinase 2 (MAPKAPK2)
MAPKAPK3	NM_004635.3	3pK, MAPKAP3, 3PK	Nucleus,Signal Transduction,Response To Stress,Phosphotransferase Activity Alcohol Group As Acceptor,Protein Kinase Activity,Kinase Activity,Protein Serine Threonine Tyrosine Kinase Activity,Transferase Activity Transferring Phosphorus Containing Groups	GTGTATGAGAACATGCACCATGGCAAGCGCTGTCTCCTCATCATCATGGAATGCATGGAAGGTGGTGAGTTGTTCAGCAGGATTCAGGAGCGTGGCGACC	mitogen-activated protein kinase-activated protein kinase 3 (MAPKAPK3)
MAPKAPK5	NM_003668.2	PRAK	Signal Transduction,Phosphotransferase Activity Alcohol Group As Acceptor,Protein Kinase Activity,Kinase Activity,Protein Serine Threonine Kinase Activity,Protein Serine Threonine Tyrosine Kinase Activity,Transferase Activity Transferring Phosphorus Containing Groups	GCGAAGAAAGATCATGACAGGCAGTTTTGAGTTCCCAGAGGAAGAGTGGAGTCAGATCTCAGAGATGGCCAAAGATGTTGTGAGGAAGCTCCTGAAGGTC	mitogen-activated protein kinase-activated protein kinase 5 (MAPKAPK5)
MARK1	NM_018650.2	MARK	Microtubule Cytoskeleton,Cytoplasm,Non Membrane Bound Organelle,Cytoskeleton,Intracellular Non Membrane Bound Organelle,Biopolymer Metabolic Process,Signal Transduction,Organelle Organization And Biogenesis,Post Translational Protein Modification,Cellular Protein Metabolic Process,Protein Kinase Cascade,Biopolymer Modification,Protein Meta	GTGAACAGAAAGAGGAGTGGGACAAAGATGTGGCTCGAAAACTTGGCAGCACAACAGTTGGATCAAAAAGCGAGATGACTGCAAGCCCTCTTGTAGGGCC	MAP/microtubule affinity-regulating kinase 1 (MARK1)
MARK2	NM_017490.2	EMK1, PAR-1, Par1b	Biopolymer Metabolic Process,Signal Transduction,Anatomical Structure Morphogenesis,Post Translational Protein Modification,Cellular Protein Metabolic Process,Protein Kinase Cascade,Biopolymer Modification,Protein Metabolic Process,Establishment And Or Maintenance Of Cell Polarity,Anatomical Structure Development,Protein Modification Proce	ATTTTGCCAAGGTGAAGTTGGCCCGACACATCCTGACTGGGAAAGAGGTAGCTGTGAAGATCATTGACAAGACTCAACTGAACTCCTCCAGCCTCCAGAA	MAP/microtubule affinity-regulating kinase 2 (MARK2)
MARK3	NM_002376.4	CTAK1, KP78	Membrane,Plasma Membrane,Protein Amino Acid Phosphorylation,Phosphorylation,Nucleotide Binding,Protein Kinase Activity,Kinase Activity,Protein Serine Threonine Kinase Activity,Transferase Activity Transferring Phosphorus Containing Groups,Atp Binding	TCCCTAGTAGTAACACAGCATCTGGTGGAATGACACGACGAAATACTTATGTTTGCAGTGAGAGAACTACAGCTGATAGACACTCAGTGATTCAGAATGG	MAP/microtubule affinity-regulating kinase 3 (MARK3)
MARK4	NM_031417.2	MARKL1, Nbla00650, FLJ90097, KIAA1860	Organelle Part,Microtubule Cytoskeleton,Cytoplasmic Part,Microtubule Organizing Center Part,Cytoplasm,Non Membrane Bound Organelle,Cytoskeletal Part,Cytoskeleton,Microtubule,Cell Projection,Microtubule Organizing Center,Intracellular Non Membrane Bound Organelle,Centrosome,Intracellular Organelle Part,Macromolecular Complex,Protein Complex	GCGGAGATTTTTGGTGCTGAACCCAGCTAAACGCTGTACTCTCGAGCAAATCATGAAAGACAAATGGATCAACATCGGCTATGAGGGTGAGGAGTTGAAG	MAP/microtubule affinity-regulating kinase 4 (MARK4)
MAST1	NM_014975.1	SAST, KIAA0973	Biopolymer Metabolic Process,Signal Transduction,Organelle Organization And Biogenesis,Post Translational Protein Modification,Cellular Protein Metabolic Process,Protein Kinase Cascade,Biopolymer Modification,Protein Metabolic Process,Cytoskeleton Organization And Biogenesis,Protein Modification Process,Protein Amino Acid Phosphorylation,C	TCGTGGAGCTGATCCTTAAGAGTGGCAACAAGGTAGCAGTGACCACAACGCCCTTCGAAAATACCTCTATCCGCATTGGTCCCGCAAGGCGCAGCAGCTA	microtubule associated serine/threonine kinase 1 (MAST1)
MAST2	NM_015112.1	MAST205, KIAA0807	Biopolymer Metabolic Process,Biosynthetic Process,Gamete Generation,Sexual Reproduction,Cytokine Metabolic Process,Regulation Of Translation,Regulation Of Protein Metabolic Process,Cytokine Production,Cellular Biosynthetic Process,Regulation Of Cellular Metabolic Process,Regulation Of Gene Expression,Post Translational Protein Modification	ATGCTCCTCACAGGAAAAGCTGCATCAGTTGCCTTTCCAGCCTACAGCTGATGAGCTGCACTTTTTGACGAAGCATTTCAGCACAGAGAGCGTACCAGAT	microtubule associated serine/threonine kinase 2 (MAST2)
MAST3	NM_015016.1	KIAA0561	Protein Amino Acid Phosphorylation,Phosphorylation,Nucleotide Binding,Protein Kinase Activity,Kinase Activity,Protein Serine Threonine Kinase Activity,Magnesium Ion Binding,Transferase Activity Transferring Phosphorus Containing Groups,Atp Binding	CTTGCTGGAAGGTGGAGACATCGCTTGTGTTCTGGTGTCAATCGGGGCTGGATGGGGCAAGAATGGGGGACAAGGGTGGCTTTGTAAATAGCAGCAAATC	microtubule associated serine/threonine kinase 3 (MAST3)
MAST4	NM_015183.1	KIAA0303, LOC375449	Cytoplasm,Protein Amino Acid Phosphorylation,Phosphorylation,Nucleotide Binding,Protein Kinase Activity,Kinase Activity,Protein Serine Threonine Kinase Activity,Magnesium Ion Binding,Transferase Activity Transferring Phosphorus Containing Groups,Atp Binding	CAGTTCGGGGAAGAACTACGGCTTTACCATCCGAGCCATCCGGGTGTATGTGGGAGACAGTGACATCTATACAGTGCACCATATCGTCTGGAATGTAGAA	microtubule associated serine/threonine kinase family member 4 (MAST4)
MASTL	NM_032844.1	FLJ14813, THC2	Cytoplasm,Nucleus,Cytoskeleton,Centrosome,G2 M Transition Of Mitotic Cell Cycle,Cell Division,Mitosis,Cell Cycle Go 0007049,Protein Amino Acid Phosphorylation,Phosphorylation,Regulation Of Cell Cycle,Nucleotide Binding,Protein Kinase Activity,Kinase Activity,Protein Serine Threonine Kinase Activity,Transferase Activity Transferring Phospho	TCTAATTTACTCCAGTCTAGGAAAAGGCTGGCCACATCCAGTGCCAGTAGTCAATCCCACACCTTCATATCCAGTGTGGAATCAGAATGCCACAGCAGTC	microtubule associated serine/threonine kinase-like (MASTL)
MATK	NM_139354.1	HYLTK, CTK, HYL, Lsk, CHK, HHYLTK, DKFZp434N1212, MGC1708, MGC2101	System Development,Positive Regulation Of Cell Proliferation,Biopolymer Metabolic Process,Tissue Development,Mesoderm Development,Multicellular Organismal Development,Post Translational Protein Modification,Cellular Protein Metabolic Process,Biopolymer Modification,Protein Metabolic Process,Cell Proliferation Go 0008283,Anatomical Structur	AACACGGGAAGTTCACCAGCAAGTCGGATGTCTGGAGTTTTGGGGTGCTGCTCTGGGAGGTCTTCTCATATGGACGGGCTCCGTACCCTAAAATGTCACT	megakaryocyte-associated tyrosine kinase (MATK)
MELK	NM_014791.2	KIAA0175	Membrane,Cytoplasm,Cell Cortex,Plasma Membrane,Protein Amino Acid Autophosphorylation,Cell Proliferation Go 0008283,Cell Cycle Go 0007049,Protein Amino Acid Phosphorylation,Phosphorylation,Apoptosis Go,Nucleotide Binding,Lipid Binding,Calcium Ion Binding,Non Membrane Spanning Protein Tyrosine Kinase Activity,Protein Kinase Activity,Kinase	AGAGACAGCCAACAAAATATTCATGGTTCTTGAGTACTGCCCTGGAGGAGAGCTGTTTGACTATATAATTTCCCAGGATCGCCTGTCAGAAGAGGAGACC	maternal embryonic leucine zipper kinase (MELK)
MERTK	NM_006343.2	mer, RP38	Intrinsic To Plasma Membrane,Intrinsic To Membrane,Membrane Part,Membrane,Cell Fraction,Integral To Membrane,Integral To Plasma Membrane,Plasma Membrane Part,Plasma Membrane,Soluble Fraction,Biopolymer Metabolic Process,Signal Transduction,Cell Surface Receptor Linked Signal Transduction Go 0007166,Cell Cell Signaling,Post Translational Pr	GAAGAGATCGTGTCTGATCCCATCTACATCGAAGTACAAGGACTTCCTCACTTTACTAAGCAGCCTGAGAGCATGAATGTCACCAGAAACACAGCCTTCA	c-mer proto-oncogene tyrosine kinase (MERTK)
MET	NM_000245.2	HGFR, RCCP2	Intrinsic To Plasma Membrane,Intrinsic To Membrane,Membrane Part,Membrane,Integral To Membrane,Integral To Plasma Membrane,Basolateral Plasma Membrane,Plasma Membrane Part,Plasma Membrane,Transmembrane Receptor Protein Kinase Activity,Phosphotransferase Activity Alcohol Group As Acceptor,Protein Kinase Activity,Kinase Activity,Protein Tyro	AAATGAGGAAGACCTTCAGAAGGTTGCTGAGTACAAGACTGGGCCTGTGCTGGAACACCCAGATTGTTTCCCATGTCAGGACTGCAGCAGCAAAGCCAAT	met proto-oncogene (hepatocyte growth factor receptor) (MET)
MINK1	NM_001024937.1	B55, MINK, ZC3, MAP4K6, YSK2	Biopolymer Metabolic Process,Signal Transduction,Jnk Cascade,Multicellular Organismal Development,Response To Stress,Post Translational Protein Modification,Cellular Protein Metabolic Process,Protein Kinase Cascade,Biopolymer Modification,Protein Metabolic Process,Mapkkk Cascade Go 0000165,Protein Modification Process,Protein Amino Acid Ph	CCTGCTCATCACCATCTCAGGGAAAAGGAACAAACTGCGGGTGTATTACCTGTCCTGGCTCCGGAACAAGATTCTGCACAATGACCCAGAAGTGGAGAAG	misshapen-like kinase 1 (zebrafish) (MINK1)
MKNK1	NM_003684.3	MNK1	Biopolymer Metabolic Process,Signal Transduction,Post Translational Protein Modification,Cellular Protein Metabolic Process,Protein Kinase Cascade,Biopolymer Modification,Protein Metabolic Process,Protein Modification Process,Protein Amino Acid Phosphorylation,Cellular Macromolecule Metabolic Process,Phosphorylation,Intracellular Signaling	TGGAGAACTGAAGATTGCCACCTACGCACAAAGGCCATTGAGACACTTCGTGTAGCTGGAAGACACCAACTTCCTGACAGGAGCTTTATTTCATTTGGGA	MAP kinase interacting serine/threonine kinase 1 (MKNK1)
MKNK2	NM_017572.2	GPRK7, MNK2	Biopolymer Metabolic Process,Signal Transduction,Cell Surface Receptor Linked Signal Transduction Go 0007166,Post Translational Protein Modification,Cellular Protein Metabolic Process,Protein Kinase Cascade,Biopolymer Modification,Protein Metabolic Process,Protein Modification Process,Protein Amino Acid Phosphorylation,Cellular Macromolecu	CAGCGTGGTGGTGCAGGACGTGGCCAGCGCCTTGGACTTTCTGCATAACAAAGGCATCGCCCACAGGGACCTAAAGCCGGAAAACATCCTCTGTGAGCAC	MAP kinase interacting serine/threonine kinase 2 (MKNK2)
MLKL	NM_152649.1	FLJ34389	Protein Amino Acid Phosphorylation,Protein Kinase Activity,Transferase Activity Transferring Phosphorus Containing Groups,Atp Binding	CAACCAACATGGCAGCTAACACATGAATGAGGCCAATCAAGACCAGAAGAACCACTCAAGCAGATCCCAGCCCAAATTGCCCATTCACACAATCAGGAGC	mixed lineage kinase domain-like (MLKL)
MOS	NM_005372.1		Cytosol,Protein Amino Acid Phosphorylation,Phosphorylation,Nucleotide Binding,Protein Kinase Activity,Kinase Activity,Protein Serine Threonine Kinase Activity,Transferase Activity Transferring Phosphorus Containing Groups,Atp Binding	GACCTGAAGCCCGCGAACATCTTGATCAGTGAGCAGGATGTCTGTAAAATTAGTGACTTCGGTTGCTCTGAGAAGTTGGAAGATCTGCTGTGCTTCCAGA	v-mos Moloney murine sarcoma viral oncogene homolog (MOS)
MST1R	NM_002447.1	RON, PTK8, CDw136, CD136	Intrinsic To Plasma Membrane,Intrinsic To Membrane,Membrane Part,Membrane,Integral To Membrane,Integral To Plasma Membrane,Plasma Membrane Part,Plasma Membrane,Positive Regulation Of Cell Proliferation,Signal Transduction,Reproductive Process,Sexual Reproduction,Defense Response,Cell Proliferation Go 0008283,Positive Regulation Of Biologic	CCACTTTGGAGTTGTCTACCACGGAGAATACATAGACCAGGCCCAGAATCGAATCCAATGTGCCATCAAGTCACTAAGTCGCATCACAGAGATGCAGCAG	macrophage stimulating 1 receptor (c-met-related tyrosine kinase) (MST1R)
MST4	NM_001042453.1		Protein Amino Acid Phosphorylation,Regulation Of Apoptosis,Nucleotide Binding,Identical Protein Binding,Protein Kinase Activity,Magnesium Ion Binding,Transferase Activity Transferring Phosphorus Containing Groups,Atp Binding	TGACTCTTCTACCAAGTTGGTATGATATTCCAGGCAGCTCAATGATTATCACATTTGAGACCCTGTGTTTGAAGCATTTACAGGCAATGTACAGCAACAG	serine/threonine protein kinase MST4 (MST4)
MTOR	NM_004958.2	FRAP, FRAP2, FRAP1, RAFT1, RAPT1, FLJ44809	Mitochondrial Outer Membrane,Golgi Apparatus,Membrane,Cytoplasm,Endoplasmic Reticulum,Nucleus,Cytosol,Endomembrane System,Cell Soma,Dendrite,Mitochondrion,Lysosome,Pml Body,Soluble Fraction,Positive Regulation Of Translation,Regulation Of Protein Kinase Activity,Protein Amino Acid Autophosphorylation,Protein Amino Acid Phosphorylation,Phos	TTAGTGTTGCTCCTGGGAGTTGATCCGTCTCGGCAACTTGACCATCCTCTGCCAACAGTTCACCCTCAGGTGACCTATGCCTACATGAAAAACATGTGGA	FK506 binding protein 12-rapamycin associated protein 1 (FRAP1)
MUSK	NM_005592.1		Intrinsic To Plasma Membrane,Intrinsic To Membrane,Membrane Part,Membrane,Integral To Membrane,Integral To Plasma Membrane,Plasma Membrane Part,Plasma Membrane,Muscle Development,System Development,Enzyme Linked Receptor Protein Signaling Pathway,Signal Transduction,Cell Surface Receptor Linked Signal Transduction Go 0007166,Multicellular	GCCTGGAGTATCCAAGGAATAACATTGAATATGTGAGAGACATCGGAGAGGGAGCGTTTGGAAGGGTGTTTCAAGCAAGGGCACCAGGCTTACTTCCCTA	muscle, skeletal, receptor tyrosine kinase (MUSK)
MYLK	NM_053032.2	MLCK, smMLCK, MYLK1, MLCK1	Biopolymer Metabolic Process,Post Translational Protein Modification,Cellular Protein Metabolic Process,Biopolymer Modification,Protein Metabolic Process,Protein Modification Process,Protein Amino Acid Phosphorylation,Cellular Macromolecule Metabolic Process,Phosphorylation,Phosphotransferase Activity Alcohol Group As Acceptor,Protein Kina	ATTATTAGTGATGTTTGCGGGGATGACGATGCCAAGTACACCTGCAAGGCTGTCAACAGTCTTGGAGAAGCCACCTGCACAGCAGAGCTCATTGTGGAAA	myosin, light polypeptide kinase (MYLK)
MYLK2	NM_033118.2	skMLCK, KMLC, MLCK2	Cytoplasm,Nucleus,Synaptic Vesicle,Cell Soma,Dendrite,Regulation Of Muscle Contraction,Regulation Of Mapkkk Cascade,Protein Amino Acid Autophosphorylation,Striated Muscle Contraction Go 0006941,Protein Amino Acid Phosphorylation,Phosphorylation,Regulation Of Cell Cycle,Nucleotide Binding,Protein Kinase Activity,Kinase Activity,Protein Seri	TCAAGCTGGCAGCCAAGGTCATCAAGAAACAGACTCCCAAAGACAAGGAAATGGTGTTGCTGGAGATTGAGGTCATGAACCAGCTGAACCACCGCAATCT	myosin light chain kinase 2, skeletal muscle (MYLK2)
MYLK3	NM_182493.1	caMLCK, MLCK	Cytoplasm,Actin Cytoskeleton,Protein Amino Acid Phosphorylation,Phosphorylation,Nucleotide Binding,Protein Kinase Activity,Kinase Activity,Protein Serine Threonine Kinase Activity,Transferase Activity Transferring Phosphorus Containing Groups,Atp Binding	AAACTGTAGCTGGGATTTTGATGCTGACACCTTTGAAGGGCTCTCGGAGGAGGCCAAGGACTTTGTTTCCCGGTTGCTGGTCAAAGAGAAGAGCTGCAGA	MLCK protein (MLCK)
MYLK4	NM_001012418.1	SgK085	Protein Amino Acid Phosphorylation,Phosphorylation,Nucleotide Binding,Protein Kinase Activity,Kinase Activity,Protein Serine Threonine Kinase Activity,Transferase Activity Transferring Phosphorus Containing Groups,Atp Binding	AGTCTGGCTAGACCAGGGCTATGGAGATCAATTTTTCCAACAGGTCATTAGGATTTGGGAGGCTGTATTTCTCCTCCACCCTCTTAATGGATGGTATGGC	hypothetical protein LOC340156 (LOC340156)
MYO3A	NM_017433.3	DFNB30	Organelle Part,Non Membrane Bound Organelle,Cytoskeletal Part,Cytoskeleton,Cell Projection,Actin Filament,Actin Cytoskeleton,Intracellular Non Membrane Bound Organelle,Intracellular Organelle Part,Macromolecular Complex,Protein Complex,Protein Autoprocessing,Biopolymer Metabolic Process,Protein Amino Acid Autophosphorylation,Sensory Percep	TCTGGACCAAAGGAACATAGCCCTAGTTTAAGAGAACGAAGACCACAGCAAGAACTCCAGAATCAATGTATTAAGGCTAATGAAAGGTGCTGGGCGGCGG	myosin IIIA (MYO3A)
MYO3B	NM_001083615.1		Cytoplasm,Cytoskeleton,Myosin Complex,Protein Amino Acid Phosphorylation,Phosphorylation,Nucleotide Binding,Protein Kinase Activity,Kinase Activity,Protein Serine Threonine Kinase Activity,Actin Binding,Motor Activity,Transferase Activity Transferring Phosphorus Containing Groups,Atp Binding	GACACCTGGGAAATTATAGAGACCATTGGTAAAGGCACCTATGGCAAAGTCTACAAGGTAACTAACAAGAGAGATGGGAGCCTGGCTGCAGTGAAAATTC	myosin IIIB (MYO3B)
NEK1	NM_012224.2	KIAA1901, NY-REN-55	Cytoplasm,Nucleus	CTCAGATAACAGTGATGGTGAAATTGCTAGTGAATGTGAATGCGATAGTGTCTTTAACCATTTAGAGGAACTGAGACTTCATCTGGAGCAGGAAATGGGC	NIMA (never in mitosis gene a)-related kinase 1 (NEK1)
NEK10	NM_001031741.1	FLJ32685		GAAAAGTTTATTGTGCAGCACCTCTACCTTCGCTCTCCTGCTCCTGCTCTGGCCACATAAAACGTGCTGGCTCCTCCTTTGCCTTCTGCTATCATTGGAA	NIMA (never in mitosis gene a)- related kinase 10 (NEK10)
NEK11	NM_024800.4		Organelle Part,Nuclear Part,Organelle Lumen,Nuclear Lumen,Non Membrane Bound Organelle,Nucleus,Membrane Enclosed Lumen,Intracellular Non Membrane Bound Organelle,Intracellular Organelle Part,Nucleolus,Biopolymer Metabolic Process,Signal Transduction,Response To Endogenous Stimulus,Dna Integrity Checkpoint,Cell Cycle Checkpoint Go 0000075,R	TCTCTCTTGTTTGGAGCAATGCTGAAATTCCAAGAGGCAGCTAAGTGTGTGAGTGGATCAACAGCCATTTCCACTTATCCAAAGACCTTGATTGCAAGAA	NIMA (never in mitosis gene a)- related kinase 11 (NEK11)
NEK2	NM_002497.3	NLK1, NEK2A	Organelle Part,Microtubule Cytoskeleton,Cytoplasmic Part,Cytoplasm,Non Membrane Bound Organelle,Cytoskeletal Part,Cytoskeleton,Microtubule Organizing Center,Intracellular Non Membrane Bound Organelle,Centrosome,Intracellular Organelle Part,M Phase,Regulation Of Mitosis,Cell Cycle Process,Mitotic Cell Cycle,Cell Cycle Phase,Mitosis,Cell Cyc	AGAGTTTGTTCTTCGAGTGATGACTCAGTTGACTCTGGCCCTGAAGGAATGCCACAGACGAAGTGATGGTGGTCATACCGTATTGCATCGGGATCTGAAA	NIMA (never in mitosis gene a)-related kinase 2 (NEK2)
NEK3	NM_002498.1	HSPK36, MGC29949	Cytoplasm,Cell Projection,Cell Division,Mitosis,Cell Cycle Go 0007049,Protein Amino Acid Phosphorylation,Phosphorylation,Nucleotide Binding,Protein Kinase Activity,Kinase Activity,Protein Serine Threonine Kinase Activity,Transferase Activity Transferring Phosphorus Containing Groups,Atp Binding	TTTTGAACTCAAGGGAGAAGGTATAGTGGAATGAGTGTGAGCATCGGGCTTTGCAGTCCCATAGAACAGAAATGGGATGCTAGCGTGCCACTACCTACTT	NIMA (never in mitosis gene a)-related kinase 3 (NEK3)
NEK4	NM_003157.4	NRK2; STK2; pp12301; MGC33171	Biopolymer Metabolic Process,Post Translational Protein Modification,Cellular Protein Metabolic Process,Biopolymer Modification,Protein Metabolic Process,Protein Modification Process,Protein Amino Acid Phosphorylation,Cellular Macromolecule Metabolic Process,Phosphorylation,Phosphotransferase Activity Alcohol Group As Acceptor,Protein Kina	TCACTCAGGAAAGGAAACAGATTCATTGTCTGTCTGAGGATGAGTTAAGTTCTTCTACAAGTTCAACTGATAAGTCAGATGGGGATTACGGGGAAGGGAA	NIMA (never in mitosis gene a)-related kinase 4 (NEK4)
NEK5	NM_199289.1		Protein Amino Acid Phosphorylation,Phosphorylation,Nucleotide Binding,Protein Kinase Activity,Kinase Activity,Protein Serine Threonine Kinase Activity,Transferase Activity Transferring Phosphorus Containing Groups,Atp Binding	TCTGTGCTTAGCGTCAGTCGTCAGGAAGGGAAGACCAAGGACCCGTACAGCCCAGTGCTCATCCTGATGTGATAGTCTACTTCTCACTATACACCCTATA	NIMA (never in mitosis gene a)-related kinase 5 (NEK5)
NEK6	NM_014397.3	SID6-1512	Cytoplasm,Nucleus,Positive Regulation Of Signal Transduction,Biopolymer Metabolic Process,Signal Transduction,M Phase,Regulation Of Mitosis,I Kappab Kinase Nf Kappab Cascade,Cell Cycle Process,Regulation Of Signal Transduction,Mitotic Cell Cycle,Cell Cycle Phase,Positive Regulation Of I Kappab Kinase Nf Kappab Cascade,Chromosome Segregatio	GCATCGGGAAGCAGGAGCATCTTCTTGGCAGCCAGGCTGGGCCATCTTCTCCTGGACACCTGCTGTGTACCAGGAACTTCGTCACCTCCTTGAATGCTGG	NIMA (never in mitosis gene a)-related kinase 6 (NEK6)
NEK7	NM_133494.1		Cytoplasm,Nucleus,Cytoskeleton,Protein Amino Acid Phosphorylation,Phosphorylation,Nucleotide Binding,Protein Kinase Activity,Kinase Activity,Protein Serine Threonine Kinase Activity,Transferase Activity Transferring Phosphorus Containing Groups,Atp Binding	TCGGCACGAGCTGAGTTCTAAAGTTCCTGTTGCTTCAGACAATGGATGAGCAATCACAAGGAATGCAAGGGCCACCTGTTCCTCAGTTCCAACCACAGAA	NIMA (never in mitosis gene a)-related kinase 7 (NEK7)
NEK8	NM_178170.2	NPHP9	Cytoplasm,Cytoskeleton,Cell Projection,Protein Amino Acid Phosphorylation,Phosphorylation,Nucleotide Binding,Protein Kinase Activity,Kinase Activity,Protein Serine Threonine Kinase Activity,Transferase Activity Transferring Phosphorus Containing Groups,Atp Binding	AGACCTCAAGACCCAGAACATCCTGCTTGACAAACACCGCATGGTCGTCAAGATCGGTGATTTCGGCATCTCCAAGATCCTTAGCAGCAAGAGCAAGGCC	NIMA (never in mitosis gene a)- related kinase 8 (NEK8)
NEK9	NM_033116.3	Nek8, NERCC, DKFZp434D0935, MGC16714	Cytoplasm,Nucleus,Mitochondrion,Cell Division,Mitosis,Cell Cycle Go 0007049,Protein Amino Acid Phosphorylation,Phosphorylation,Nucleotide Binding,Protein Kinase Activity,Kinase Activity,Protein Serine Threonine Kinase Activity,Protein Kinase Binding,Transferase Activity Transferring Phosphorus Containing Groups,Atp Binding	GGCTCTGATATCTGTACCTCATGGCCTCGGCCTATTTTTGGATCTCTGCATCATGTCCCGGACCTGTCTTGCCGTGGATGGCATACCATTCTCATCGTTG	NIMA (never in mitosis gene a)- related kinase 9 (NEK9)
NIM1	NM_153361.2			AGAAGGCTTTGGAAAGTGTCCCAGTCATGATGCTACCAGACCCTAAAGAAAGAGACCTCAAAAAAGGGTCCCGTGTCTACAGAGGGATAAGACACACATC	hypothetical protein MGC42105 (MGC42105)
NLK	NM_016231.2		Nucleus,Signal Transduction,Cell Surface Receptor Linked Signal Transduction Go 0007166,Regulation Of Signal Transduction,Negative Regulation Of Cellular Process,Protein Kinase Cascade,Negative Regulation Of Signal Transduction,Negative Regulation Of Biological Process,Intracellular Signaling Cascade,Map Kinase Activity,Nucleotide Binding,	GGGGTAGATGAGTCAACCCTCTTTCAAGATTCCAAGGGTGGTGTGTTACCTGATCCTTTTCGTGTGTGGAGTTCAGGGGGTCGGGAGGTTGGCCTTTATT	nemo-like kinase (NLK)
NPR1	NM_000906.2	ANPRA, NPRA, GUCY2A, ANPa	Regulation Of Biological Quality,System Development,Establishment Of Localization,Anatomical Structure Morphogenesis,Negative Regulation Of Angiogenesis,Regulation Of Developmental Process,Regulation Of Body Fluid Levels,Multicellular Organismal Development,Anatomical Structure Formation,Organ Morphogenesis,Excretion,Angiogenesis,Regulatio	TAATGGGGAAGCCCTGAAGATCCACTTGTCTTCTGAGACCAAGGCTGTCCTGGAGGAGTTTGGTGGTTTCGAGCTGGAGCTTCGAGGGGATGTAGAAATG	natriuretic peptide receptor A/guanylate cyclase A (atrionatriuretic peptide receptor A) (NPR1)
NPR2	NM_003995.3	ANPRB, NPRB, AMDM, GUCY2B, ANPb	Membrane,Plasma Membrane,Regulation Of Biological Quality,Signal Transduction,Cell Surface Receptor Linked Signal Transduction Go 0007166,Regulation Of Blood Pressure,System Process,Receptor Activity,Transmembrane Receptor Activity	TCGAATTGTGGAAAAGATGCAGGGACGAAGATATCACGGTGTAACTGGGCTGGTTGTCATGGACAAGAACAATGACCGAGAGACTGACTTTGTCCTCTGG	natriuretic peptide receptor B/guanylate cyclase B (atrionatriuretic peptide receptor B) (NPR2)
NRBP1	NM_013392.2	NRBP, BCON3, MUDPNP, MADM	Membrane,Endomembrane System,Establishment Of Localization,Secretory Pathway,Secretion By Cell,Intracellular Transport,Establishment Of Cellular Localization,Transport,Secretion,Golgi Vesicle Transport,Vesicle Mediated Transport,Er To Golgi Vesicle Mediated Transport,Cellular Localization,Protein Homodimerization Activity,Identical Protein	CTGACCAGAGCCGGTTGACTTCTCTGCTAGAAGAGACCTTGAACAAGTTCAATTTTGCCAGGAACAGTACCCTCAACTCAGCCGCTGTCACCGTCTCCTC	nuclear receptor binding protein 1 (NRBP1)
NRBP2	NM_178564.2	DKFZp434P086	Cytoplasm,Nervous System Development,Protein Amino Acid Phosphorylation,Protein Kinase Activity,Transferase Activity Transferring Phosphorus Containing Groups,Atp Binding	AGGCCTTCGCGGCGCACGAGGAGAAGATCCAGACCGTGTTCGAGCAGCTGGTGCTGGTGGACCACCCGAACATCGTGAAGTTGCACAAGTACTGGCTGGA	nuclear receptor binding protein 2 (NRBP2)
NRK	NM_198465.1	DKFZp686A17109	Negative Regulation Of Cell Proliferation,Regulation Of Catalytic Activity,Protein Amino Acid Phosphorylation,Phosphorylation,Nucleotide Binding,Protein Kinase Activity,Small Gtpase Regulator Activity,Kinase Activity,Protein Serine Threonine Kinase Activity,Transferase Activity Transferring Phosphorus Containing Groups,Atp Binding	GATGGGGCCAAAAGGCCATTGAAGTGCGCTCTTTGCAATCCAGGGTTCTGGAAAGTGAGCTGAAGCGCAGGTCAATTAAGAAGCTGAGATTCCTGTGCAC	Nik related kinase (NRK)
NTRK1	NM_001012331.1	TRK, TRKA, MTC	Intrinsic To Plasma Membrane,Intrinsic To Membrane,Membrane Part,Membrane,Integral To Membrane,Integral To Plasma Membrane,Plasma Membrane Part,Plasma Membrane,Enzyme Linked Receptor Protein Signaling Pathway,Signal Transduction,Cell Surface Receptor Linked Signal Transduction Go 0007166,Transmembrane Receptor Protein Tyrosine Kinase Signa	GACGGAGAAACAAGTTTGGGATCAACCGCCCGGCTGTGCTGGCTCCAGAGGATGGGCTGGCCATGTCCCTGCATTTCATGACATTGGGTGGCAGCTCCCT	neurotrophic tyrosine kinase, receptor, type 1 (NTRK1)
NTRK2	NM_001007097.1	TRKB	Intrinsic To Plasma Membrane,Intrinsic To Membrane,Membrane Part,Membrane,Integral To Membrane,Integral To Plasma Membrane,Plasma Membrane Part,Plasma Membrane,Enzyme Linked Receptor Protein Signaling Pathway,Signal Transduction,Cell Surface Receptor Linked Signal Transduction Go 0007166,Transmembrane Receptor Protein Tyrosine Kinase Signa	TCACATGAACAATGGGGACTACACTCTAATAGCCAAGAATGAGTATGGGAAGGATGAGAAACAGATTTCTGCTCACTTCATGGGCTGGCCTGGAATTGAC	neurotrophic tyrosine kinase, receptor, type 2 (NTRK2)
NTRK3	NM_001012338.1	TRKC	Intrinsic To Plasma Membrane,Intrinsic To Membrane,Membrane Part,Membrane,Integral To Membrane,Integral To Plasma Membrane,Plasma Membrane Part,Plasma Membrane,Enzyme Linked Receptor Protein Signaling Pathway,Signal Transduction,Cell Surface Receptor Linked Signal Transduction Go 0007166,Transmembrane Receptor Protein Tyrosine Kinase Signa	CGCTCGGCGTTTCAAAGAAGCAGCGATCGGAGATGGATGTCTCTCTTTGCCCAGCCAAGTGTAGTTTCTGGCGGATTTTCTTGCTGGGAAGCGTCTGGCT	neurotrophic tyrosine kinase, receptor, type 3 (NTRK3)
NUAK1	NM_014840.2	ARK5, KIAA0537, NuaK1	Cytoplasm,Nucleus,Regulation Of Cell Adhesion,Protein Amino Acid Phosphorylation,Phosphorylation,Response To Dna Damage Stimulus,Nucleotide Binding,Protein Kinase Activity,Kinase Activity,Protein Serine Threonine Kinase Activity,Transferase Activity Transferring Phosphorus Containing Groups,Atp Binding	ACAAAGCAGGAGATTCACTGTCAGCTTTCCTGGTCCTCTCCTTACTTCTGTGGGCCTTGCACCGTCTTAGTTTACACATCTGCCAAAGGGGTAGAATTAC	NUAK family, SNF1-like kinase, 1 (NUAK1)
NUAK2	NM_030952.1	SNARK, FLJ90349	Nucleoplasm,Organelle Part,Nuclear Part,Organelle Lumen,Nuclear Lumen,Nucleus,Nuclear Body,Membrane Enclosed Lumen,Nucleoplasm Part,Intracellular Organelle Part,Nuclear Speck,Cell Development,Negative Regulation Of Apoptosis,Biopolymer Metabolic Process,Programmed Cell Death,Response To Extracellular Stimulus,Organelle Organization And Bio	GTGTCTGTCTTCAGCCCTGCTGAACGAAGAGGATACTAAAGAGAGGGGAACGGGAATGCCCGCGACAGAGTCCACATTGCCTGTTTCTTGTGTACATGGG	NUAK family, SNF1-like kinase, 2 (NUAK2)
OBSCN	NM_052843.2	KIAA1556, UNC89, KIAA1639, ARHGEF30	Regulation Of Rho Protein Signal Transduction,Multicellular Organismal Development,Regulation Of Catalytic Activity,Protein Amino Acid Phosphorylation,Phosphorylation,Nucleotide Binding,Phospholipid Binding,Protein Kinase Activity,Kinase Activity,Protein Serine Threonine Kinase Activity,Protein Tyrosine Kinase Activity,Rho Guanyl Nucleotid	CTCTGCCTCCGTGAAGGTACAAGGAAGGACATACACTCTCATCTACCGGAGAGTCCTGGCGGAAGATGCAGGAGAGATCCAATTTGTAGCCGAAAATGCA	obscurin, cytoskeletal calmodulin and titin-interacting RhoGEF (OBSCN)
OXSR1	NM_005109.2	OSR1, KIAA1101	Biopolymer Metabolic Process,Signal Transduction,Response To Stress,Response To Chemical Stimulus,Post Translational Protein Modification,Response To Oxidative Stress,Cellular Protein Metabolic Process,Protein Kinase Cascade,Biopolymer Modification,Protein Metabolic Process,Protein Modification Process,Protein Amino Acid Phosphorylation,Ce	TCCTCCCATGAAAATCAGTTCGCCTGGCCTCCAAGTCGTGAGGAAATGGGTATGCAAGGCTGAGATTTCTACAGCAATAAAGGAGACACACACTGGGCCA	oxidative-stress responsive 1 (OXSR1)
PAK1	NM_002576.3		Membrane,Cytoplasm,Plasma Membrane,Protein Autoprocessing,Regulation Of Kinase Activity,Regulation Of Protein Kinase Activity,Biopolymer Metabolic Process,Regulation Of Molecular Function,Signal Transduction,Regulation Of Transferase Activity,Positive Regulation Of Catalytic Activity,Organelle Organization And Biogenesis,Protein Amino Acid	TGAACCACTTCCTGTCACTCCAACTCGGGACGTGGCTACATCTCCCATTTCACCTACTGAAAATAACACCACTCCACCAGATGCTTTGACCCGGAATACT	p21/Cdc42/Rac1-activated kinase 1 (STE20 homolog
PAK2	NM_002577.3	PAK65, PAKgamma	Protein Autoprocessing,Regulation Of Kinase Activity,Regulation Of Protein Kinase Activity,Biopolymer Metabolic Process,Regulation Of Molecular Function,Signal Transduction,Regulation Of Transferase Activity,Protein Amino Acid Autophosphorylation,Post Translational Protein Modification,Cellular Protein Metabolic Process,Biopolymer Modifica	ACTGTGATCCTCATGTACTCAGAGGCACTTCCCTCCTAAGTCAAAGACCATCCTCACTGACTATGTGCCAACGCCTCGTTTCAGGCTTGTGACTCAACAA	p21 (CDKN1A)-activated kinase 2 (PAK2)
PAK3	NM_002578.2	MRX30, MRX47, hPAK3, bPAK	Cytoplasm,Axonogenesis,Activation Of Mapk Activity,Multicellular Organismal Development,Mapkkk Cascade Go 0000165,Protein Amino Acid Phosphorylation,Phosphorylation,Nucleotide Binding,Sh3 Domain Binding,Protein Kinase Activity,Kinase Activity,Protein Serine Threonine Kinase Activity,Transferase Activity Transferring Phosphorus Containing G	ACTCCAGAGCTCCAGAATCCTGAGAGACTGTCAGCTGTATTCCGTGACTTTTTAAATCGCTGTCTTGAGATGGATGTGGATAGGCGAGGATCTGCCAAGG	p21 (CDKN1A)-activated kinase 3 (PAK3)
PAK4	NM_005884.3		Cytoplasmic Part,Golgi Apparatus,Cytoplasm,Signal Transduction	CCTCCTTGCTGGGGGTAGATGAGACCCTACTACTGAACTCCAGTTTTGATCTCGTGACTTTTAGAAAAACACAGGGACTCGTGGGAGCAAGCGAGGCTCC	p21(CDKN1A)-activated kinase 4 (PAK4)
PAK6	NM_020168.3	PAK5	Cytoplasm,Nucleus,Protein Amino Acid Phosphorylation,Phosphorylation,Nucleotide Binding,Protein Kinase Activity,Kinase Activity,Protein Serine Threonine Kinase Activity,Transferase Activity Transferring Phosphorus Containing Groups,Atp Binding	CCCATTGTTCTCTTCAGAACCCTATCTGGGAGAGAAGGCGAACCACCTCCGGGTTTCCATCATGTCAAGGTCACAGGCATCCATGTGTGCAAACCATCTG	p21(CDKN1A)-activated kinase 6 (PAK6)
PAK7	NM_177990.1	KIAA1264, PAK5	Cytoplasm,Nucleus,Mitochondrion,Anti Apoptosis,Protein Amino Acid Phosphorylation,Phosphorylation,Apoptosis Go,Nucleotide Binding,Protein Kinase Activity,Kinase Activity,Protein Serine Threonine Kinase Activity,Transferase Activity Transferring Phosphorus Containing Groups,Atp Binding	CCACGGTCCAGGCCACGCGGAAGAAAATGGCTTCATCACCTTCTCCCAGTATTCCAGCGAATCCGATACTACTGCTGACTACACGACCGAAAAGTACAGG	p21(CDKN1A)-activated kinase 7 (PAK7)
PAN3	NM_175854.5		Cytoplasm,Centrosome,Protein Amino Acid Phosphorylation,Zinc Ion Binding,Protein Kinase Activity,Transferase Activity Transferring Phosphorus Containing Groups,Atp Binding	AACAGGAGATGAGCAAAGCTGCTTGCACTTCAGTCAGGTACACTGTTACTTGAAAGGAAGAATGTTTCACTTACCCAAGAGCTATGGCTGCCATTGGAGG	PAN3 polyA specific ribonuclease subunit homolog (S. cerevisiae) (PAN3)
PASK	NM_015148.2	PASKIN, KIAA0135, STK37	Identical Protein Binding	CCTCGCCTGATCCAGTTGTTAGAGTTGGAAGCTTGGCAGTTGGCCTCCCTTCTTCCCATGGAGGACGGGGGCTTAACAGCCTTTGAAGAGGACCAGAGAT	PAS domain containing serine/threonine kinase (PASK)
PBK	NM_018492.2	TOPK, FLJ14385, Nori-3, SPK, CT84	Phosphotransferase Activity Alcohol Group As Acceptor,Protein Kinase Activity,Kinase Activity,Protein Serine Threonine Kinase Activity,Transferase Activity Transferring Phosphorus Containing Groups	TGATGTAGGAGTCTCTCTACCACTGGATGAAAATATGACTGTGACTGACCCTGAGGCTTGTTACATTGGCACAGAGCCATGGAAACCCAAAGAAGCTGTG	PDZ binding kinase (PBK)
PDGFRA	NM_006206.3	CD140a, PDGFR2	Intrinsic To Plasma Membrane,Intrinsic To Membrane,Membrane Part,Membrane,Integral To Membrane,Integral To Plasma Membrane,Plasma Membrane Part,Plasma Membrane,Signal Transduction,Cell Surface Receptor Linked Signal Transduction Go 0007166,Cell Proliferation Go 0008283,Transmembrane Receptor Protein Kinase Activity,Phosphotransferase Activ	TAGTGCTTGGTCGGGTCTTGGGGTCTGGAGCGTTTGGGAAGGTGGTTGAAGGAACAGCCTATGGATTAAGCCGGTCCCAACCTGTCATGAAAGTTGCAGT	platelet-derived growth factor receptor, alpha polypeptide (PDGFRA)
PDGFRB	NM_002609.3	PDGFR, JTK12, CD140b, PDGFR1	Signal Transduction,Transmembrane Receptor Protein Kinase Activity,Phosphotransferase Activity Alcohol Group As Acceptor,Protein Kinase Activity,Kinase Activity,Protein Tyrosine Kinase Activity,Rhodopsin Like Receptor Activity,G Protein Coupled Receptor Activity,Receptor Activity,Transmembrane Receptor Activity,Transmembrane Receptor Prote	CGTGGGCTTCCTCCCTAATGATGCCGAGGAACTATTCATCTTTCTCACGGAAATAACTGAGATCACCATTCCATGCCGAGTAACAGACCCACAGCTGGTG	platelet-derived growth factor receptor, beta polypeptide (PDGFRB)
PDIK1L	NM_152835.1	CLIK1L	Nucleus,Protein Amino Acid Phosphorylation,Phosphorylation,Nucleotide Binding,Protein Kinase Activity,Kinase Activity,Protein Serine Threonine Kinase Activity,Transferase Activity Transferring Phosphorus Containing Groups,Atp Binding	ACTCTCCAGTGCCCTATAGCTGCAAGAGTTGAATTAGTCATGCAGTCATATGGCAGCAGGTTGGTGATTCAGTCCGACCTTCTTTAGGTAACCGAGCATT	PDLIM1 interacting kinase 1 like (PDIK1L)
PDK1	NM_002610.3		Cytoplasmic Part,Cytoplasm,Mitochondrion,Glucose Metabolic Process,Signal Transduction,Cellular Carbohydrate Metabolic Process,Alcohol Metabolic Process,Carbohydrate Metabolic Process,Intracellular Signaling Cascade,Small Gtpase Mediated Signal Transduction,Phosphotransferase Activity Alcohol Group As Acceptor,Protein Kinase Activity,Kinas	TGGATTGCCCATATCACGTCTTTACGCACAATACTTCCAAGGAGACCTGAAGCTGTATTCCCTAGAGGGTTACGGGACAGATGCAGTTATCTACATTAAG	pyruvate dehydrogenase kinase, isozyme 1 (PDK1), nuclear gene encoding mitochondrial protein
PDK2	NM_002611.3	PDHK2	Glucose Metabolic Process,Cellular Carbohydrate Metabolic Process,Alcohol Metabolic Process,Carbohydrate Metabolic Process,Phosphotransferase Activity Alcohol Group As Acceptor,Protein Kinase Activity,Kinase Activity,Transferase Activity Transferring Phosphorus Containing Groups	AGTTCACTGACGCCCTGGTCACCATCCGGAACCGGCACAACGACGTGGTGCCCACCATGGCACAAGGCGTGCTTGAGTACAAGGACACCTACGGCGATGA	pyruvate dehydrogenase kinase, isozyme 2 (PDK2)
PDK3	NM_005391.1		Cytoplasmic Part,Cytoplasm,Mitochondrion,Glucose Metabolic Process,Cellular Carbohydrate Metabolic Process,Alcohol Metabolic Process,Carbohydrate Metabolic Process,Phosphotransferase Activity Alcohol Group As Acceptor,Protein Kinase Activity,Kinase Activity,Transferase Activity Transferring Phosphorus Containing Groups	TCCCACCTGTAACGTGGCGGATGTGGTGAAAGATGCATATGAAACAGCCAAGATGCTGTGTGAACAGTATTACCTGGTAGCTCCAGAGCTGGAAGTTGAA	pyruvate dehydrogenase kinase, isozyme 3 (PDK3)
PDK4	NM_002612.3		Cytoplasmic Part,Cytoplasm,Mitochondrion,Glucose Metabolic Process,Cellular Carbohydrate Metabolic Process,Alcohol Metabolic Process,Carbohydrate Metabolic Process,Phosphotransferase Activity Alcohol Group As Acceptor,Protein Kinase Activity,Kinase Activity,Transferase Activity Transferring Phosphorus Containing Groups	AATCAGAACACTGATCCAATGAGGAATGGAGCTTGTTTCTGTGACCCAGGAGAACTTAGTGCAAGACTACAGGAGTTAACAGATGGCCAGCTCCTTATTT	pyruvate dehydrogenase kinase, isozyme 4 (PDK4)
PDPK1	NM_002613.3	PDK1	Membrane,Cytoplasm,Plasma Membrane,Enzyme Linked Receptor Protein Signaling Pathway,Insulin Receptor Signaling Pathway,Biopolymer Metabolic Process,Signal Transduction,Cell Surface Receptor Linked Signal Transduction Go 0007166,Organelle Organization And Biogenesis,Actin Filament Based Process,Post Translational Protein Modification,Actin	TCATTTCTCCACTGTAGTTGGGGTCCATTGATTGTGCAGGGGAACGTGCAGGAGGTTTTTCTAGGCACCGTGTTCAGTGCTGCTTCACTCTACCAGAGAT	3-phosphoinositide dependent protein kinase-1 (PDPK1)
PEAK1	NM_024776.2			TGAAAACTAATGCCAATCACAGTAACAACCACCGCATCAGGAACACGGGCAATTTCCGGCCTCCTGTGGCTAAAAAACCCACTATAGCTGTGAAGCCCAC	NKF3 kinase family member (SGK269)
PHKG1	NM_006213.3	PHKG	Soluble Fraction,Carbohydrate Metabolic Process,Protein Amino Acid Phosphorylation,Phosphorylation,Nucleotide Binding,Protein Kinase Activity,Kinase Activity,Protein Serine Threonine Kinase Activity,Transferase Activity Transferring Phosphorus Containing Groups,Enzyme Binding,Calmodulin Binding,Atp Binding	CAAACTCAACATCGTGCACCGGGACCTGAAGCCCGAGAACATTCTCTTGGATGACAACATGAACATCAAGCTCACAGACTTTGGCTTTTCCTGCCAGCTG	phosphorylase kinase, gamma 1 (muscle) (PHKG1)
PHKG2	NM_000294.1		Generation Of Precursor Metabolites And Energy,Phosphotransferase Activity Alcohol Group As Acceptor,Protein Kinase Activity,Kinase Activity,Protein Serine Threonine Kinase Activity,Transferase Activity Transferring Phosphorus Containing Groups	CTGTTTGACTATCTCACAGAGAAGGTGGCCCTCTCTGAAAAGGAAACCAGGTCCATCATGCGGTCTCTGCTGGAAGCAGTGAGCTTTCTCCATGCCAACA	phosphorylase kinase, gamma 2 (testis) (PHKG2)
PIK3R4	NM_014602.1	VPS15, p150	Protein Amino Acid Phosphorylation,Phosphorylation,Nucleotide Binding,Protein Kinase Activity,Kinase Activity,Protein Serine Threonine Kinase Activity,Transferase Activity Transferring Phosphorus Containing Groups,Atp Binding	GGGAAGACCACCACTACCAGATCTATTCTTACATACAGCCGAATTGGAGGACGAGTCAAGACGCTCACATTCTGCCAAGGCTCCCACTATTTAGCCATAG	phosphoinositide-3-kinase, regulatory subunit 4, p150 (PIK3R4)
PIM1	NM_002648.2	PIM	Cytoplasm,Cell Development,Negative Regulation Of Apoptosis,Biopolymer Metabolic Process,Programmed Cell Death,Negative Regulation Of Cellular Process,Regulation Of Developmental Process,Multicellular Organismal Development,Post Translational Protein Modification,Cellular Protein Metabolic Process,Biopolymer Modification,Protein Metabolic	CTTCATCATGAGTTCTGCTGAATGCCGCGATGGGTCAGGTAGGGGGGAAACAGGTTGGGATGGGATAGGACTAGCACCATTTTAAGTCCCTGTCACCTCT	pim-1 oncogene (PIM1)
PIM2	NM_006875.2		Biopolymer Metabolic Process,M Phase,Cell Cycle Process,Meiotic Cell Cycle,Cell Cycle Phase,Post Translational Protein Modification,Cellular Protein Metabolic Process,Biopolymer Modification,Protein Metabolic Process,Cell Proliferation Go 0008283,Cell Cycle Go 0007049,Protein Modification Process,Protein Amino Acid Phosphorylation,Cellular	GCCATCCAGCACTGCCATTCCCGTGGAGTTGTCCATCGTGACATCAAGGATGAGAACATCCTGATAGACCTACGCCGTGGCTGTGCCAAACTCATTGATT	pim-2 oncogene (PIM2)
PIM3	NM_001001852.2		Cytoplasm,Negative Regulation Of Apoptosis,Protein Amino Acid Autophosphorylation,Regulation Of Mitotic Cell Cycle,Cell Cycle Go 0007049,Protein Amino Acid Phosphorylation,Phosphorylation,Apoptosis Go,Nucleotide Binding,Protein Kinase Activity,Kinase Activity,Protein Serine Threonine Kinase Activity,Transferase Activity Transferring Phosph	CCCGCCTGTCAGAAGATGAACATGTATAGTGGCTAACTTAAGGGGAGTGGGTGACCCTGACACTTCCAGGCACTGTGCCCAGGGTTTGGGTTTTAAATTA	pim-3 oncogene (PIM3)
PINK1	NM_032409.2	PARK6	Cytoplasmic Part,Cytoplasm,Mitochondrion,Biopolymer Metabolic Process,Signal Transduction,Response To Stress,Post Translational Protein Modification,Cellular Protein Metabolic Process,Protein Kinase Cascade,Biopolymer Modification,Protein Metabolic Process,Protein Modification Process,Protein Amino Acid Phosphorylation,Cellular Macromolecu	TGCTTCATCTAAGCCTCTGGGGTGAACATATTCTAGCCCTGAAGAATCTGAAGTTAGACAAGATGGTTGGCTGGCTCCTCCAACAATCGGCCGCCACTTT	PTEN induced putative kinase 1 (PINK1), nuclear gene encoding mitochondrial protein
PKDCC	NM_138370.1	SgK493, Vlk	Golgi Apparatus,Multicellular Organismal Development,Transport,Protein Amino Acid Phosphorylation,Protein Transport,Phosphorylation,Nucleotide Binding,Protein Kinase Activity,Kinase Activity,Transferase Activity Transferring Phosphorus Containing Groups,Atp Binding	TAACATCCCAGACAGACAGATGTGACCAGGACAAACGTGCAATAATGCCAAATGTTAAAATGTGAGTTTACCAGCCTAGCTATGGGACTGCTGGCTCCTA	hypothetical protein BC007901 (LOC91461)
PKMYT1	NM_004203.3	MYT1	Cytoplasmic Part,Golgi Apparatus,Cytoplasm,Endoplasmic Reticulum,Cell Fraction,Membrane Fraction,Regulation Of Kinase Activity,Regulation Of Protein Kinase Activity,Regulation Of Molecular Function,M Phase,Regulation Of Transferase Activity,Regulation Of Mitosis,Cell Cycle Process,Mitotic Cell Cycle,Cell Cycle Phase,Regulation Of Catalytic	TCAGCCGCCTGGGCCATGGCTCCTACGGAGAGGTCTTCAAGGTGCGCTCCAAGGAGGACGGCCGGCTCTATGCGGTAAAGCGTTCCATGTCACCATTCCG	protein kinase, membrane associated tyrosine/threonine 1 (PKMYT1)
PKN1	NM_213560.1	PRKCL1, DBK, PRK1, PKN, MGC46204, PAK1	Regulation Of Kinase Activity,Regulation Of Protein Kinase Activity,Biopolymer Metabolic Process,Regulation Of Molecular Function,Signal Transduction,Activation Of Jnk Activity,Regulation Of Transferase Activity,Positive Regulation Of Catalytic Activity,Activation Of Mapk Activity,Jnk Cascade,Positive Regulation Of Map Kinase Activity,Post	ATCCACAGCGACGTGTTCTCTGAGCCCCGTGCCATCTTTTATTCCGCCTGCGTGGTGCTGGGCCTACAGTTTCTTCACGAACACAAGATCGTCTACAGGG	protein kinase N1 (PKN1)
PKN2	NM_006256.1	PRKCL2, PRK2, Pak-2	Biopolymer Metabolic Process,Signal Transduction,Post Translational Protein Modification,Cellular Protein Metabolic Process,Biopolymer Modification,Protein Metabolic Process,Protein Modification Process,Protein Amino Acid Phosphorylation,Cellular Macromolecule Metabolic Process,Phosphorylation	TCTTATGGGCTGCCAAGATATCCTAGAGAATGTCCCTGGACGGTCAAAAGCAACATCAGTTGCACTGCCTGGTTGGAGTCCAAGTGAAACCAGATCATCT	protein kinase N2 (PKN2)
PKN3	NM_013355.3	PKNbeta	Cytoplasmic Part,Golgi Apparatus,Cytoplasm,Nucleus,Biopolymer Metabolic Process,Signal Transduction,Post Translational Protein Modification,Cellular Protein Metabolic Process,Biopolymer Modification,Protein Metabolic Process,Protein Modification Process,Protein Amino Acid Phosphorylation,Cellular Macromolecule Metabolic Process,Phosphoryla	TTGTCCTGGGGCTGCAGTTCTTACACGAGAAGAAGATCATTTACAGGGACCTGAAGTTGGATAACCTTCTGCTGGATGCCCAGGGATTCCTGAAGATCGC	protein kinase N3 (PKN3)
PLK1	NM_005030.3	PLK	Organelle Part,Microtubule Cytoskeleton,Cytoplasmic Part,Cytoplasm,Non Membrane Bound Organelle,Cytoskeletal Part,Cytoskeleton,Microtubule Organizing Center,Intracellular Non Membrane Bound Organelle,Centrosome,Intracellular Organelle Part,M Phase,Cell Cycle Process,Mitotic Cell Cycle,Cell Cycle Phase,Cell Proliferation Go 0008283,Mitosis,	GCTTGGCTGCCAGTACCTGCACCGAAACCGAGTTATTCATCGAGACCTCAAGCTGGGCAACCTTTTCCTGAATGAAGATCTGGAGGTGAAAATAGGGGAT	polo-like kinase 1 (Drosophila) (PLK1)
PLK2	NM_006622.2	SNK	Positive Regulation Of Signal Transduction,Signal Transduction,I Kappab Kinase Nf Kappab Cascade,Regulation Of Signal Transduction,Positive Regulation Of I Kappab Kinase Nf Kappab Cascade,Protein Kinase Cascade,Positive Regulation Of Biological Process,Positive Regulation Of Cellular Process,Intracellular Signaling Cascade,Regulation Of I	TACCACCACAGTTGCCAGGTCTGGAACACCCGCAGTAGAAAACAAGCAGCAGATTGGGGATGCTATTCGGATGATAGTCAGAGGGACTCTTGGCAGCTGT	polo-like kinase 2 (Drosophila) (PLK2)
PLK3	NM_004073.2	CNK, FNK, PRK	Biopolymer Metabolic Process,Post Translational Protein Modification,Cellular Protein Metabolic Process,Biopolymer Modification,Protein Metabolic Process,Protein Modification Process,Protein Amino Acid Phosphorylation,Cellular Macromolecule Metabolic Process,Phosphorylation,Phosphotransferase Activity Alcohol Group As Acceptor,Protein Kina	ACCGCCACATCGTGCGTTTTTCGCACCACTTTGAGGACGCTGACAACATCTACATTTTCTTGGAGCTCTGCAGCCGAAAGTCCCTGGCCCACATCTGGAA	polo-like kinase 3 (Drosophila) (PLK3)
PLK4	NM_014264.4	STK18, Sak	Biopolymer Metabolic Process,Post Translational Protein Modification,Cellular Protein Metabolic Process,Biopolymer Modification,Protein Metabolic Process,Protein Modification Process,Protein Amino Acid Phosphorylation,Cellular Macromolecule Metabolic Process,Phosphorylation,Phosphotransferase Activity Alcohol Group As Acceptor,Protein Kina	CTACACAGTTAACTAGTGGAGCTGTGTGGGTTCAGTTTAATGATGGGTCCCAGTTGGTTGTGCAGGCAGGAGTGTCTTCTATCAGTTATACCTCACCAAA	polo-like kinase 4 (PLK4)
PNCK	NM_001039582.1	MGC45419, CaMK1b	Cytoplasm,Nucleus,Protein Amino Acid Phosphorylation,Phosphorylation,Nucleotide Binding,Protein Kinase Activity,Kinase Activity,Protein Serine Threonine Kinase Activity,Transferase Activity Transferring Phosphorus Containing Groups,Calmodulin Binding,Atp Binding	AAGCCCGAAAACCTCCTGTATGCCACGCCCTTTGAGGACTCGAAGATCATGGTCTCTGACTTTGGACTCTCCAAAATCCAGGCTGGGAACATGCTAGGCA	pregnancy upregulated non-ubiquitously expressed CaM kinase (PNCK)
PRKAA1	NM_006251.5	AMPKa1	Biopolymer Metabolic Process,Signal Transduction,Post Translational Protein Modification,Cellular Protein Metabolic Process,Biopolymer Modification,Protein Metabolic Process,Protein Modification Process,Protein Amino Acid Phosphorylation,Cellular Macromolecule Metabolic Process,Phosphorylation	GCCAAATCAGGGACTGCTACTCCACAGAGATCGGGATCAGTTAGCAACTATCGATCTTGCCAAAGGAGTGATTCAGATGCTGAGGCTCAAGGAAAATCCT	protein kinase, AMP-activated, alpha 1 catalytic subunit (PRKAA1)
PRKAA2	NM_006252.2	PRKAA, AMPK	Biopolymer Metabolic Process,Signal Transduction,Post Translational Protein Modification,Cellular Protein Metabolic Process,Biopolymer Modification,Protein Metabolic Process,Protein Modification Process,Protein Amino Acid Phosphorylation,Cellular Macromolecule Metabolic Process,Phosphorylation	ATAGTGGTGACCCTCAAGACCAGCTTGCAGTGGCTTATCATCTTATCATTGACAATCGGAGAATAATGAACCAAGCCAGTGAGTTCTACCTCGCCTCTAG	protein kinase, AMP-activated, alpha 2 catalytic subunit (PRKAA2)
PRKACA	NM_002730.3	PKACa	Golgi Apparatus,Membrane,Cytoplasm,Insoluble Fraction,Nucleus,Perinuclear Region Of Cytoplasm,Membrane Fraction,Centrosome,Mitochondrion,Protein Complex,Plasma Membrane,Soluble Fraction,Protein Amino Acid Autophosphorylation,Protein Amino Acid Phosphorylation,Phosphorylation,Nucleotide Binding,Protein Kinase Activity,Kinase Activity,Protei	GAACCACTATGCCATGAAGATCCTCGACAAACAGAAGGTGGTGAAACTGAAACAGATCGAACACACCCTGAATGAAAAGCGCATCCTGCAAGCTGTCAAC	protein kinase, cAMP-dependent, catalytic, alpha (PRKACA)
PRKACB	NM_182948.2	PKACb	Macromolecular Complex,Protein Complex,Biopolymer Metabolic Process,Signal Transduction,Cell Surface Receptor Linked Signal Transduction Go 0007166,Post Translational Protein Modification,Cellular Protein Metabolic Process,G Protein Signaling Coupled To Camp Nucleotide Second Messenger,Biopolymer Modification,Protein Metabolic Process,Seco	GAGTTAAAGGCAGAACTTGGACATTATGTGGAACTCCAGAGTATTTGGCTCCAGAAATAATTCTCAGCAAGGGCTACAATAAGGCAGTGGATTGGTGGGC	protein kinase, cAMP-dependent, catalytic, beta (PRKACB)
PRKACG	NM_002732.2	PKACg	System Development,Reproductive Process,Gamete Generation,Sexual Reproduction,Multicellular Organismal Development,Development Of Primary Sexual Characteristics,Anatomical Structure Development,Male Gonad Development,Organ Development,Reproduction,Phosphotransferase Activity Alcohol Group As Acceptor,Protein Kinase Activity,Kinase Activity	CCTCCAAACTCAGCTCTGACCTCAAGCATCTGCTGCGGAGCCTGCTGCAGGTGGACCTCACCAAGCGCTTCGGAAACCTCAGGAACGGGGTTGGCGACAT	protein kinase, cAMP-dependent, catalytic, gamma (PRKACG)
PRKCA	NM_002737.2	PKCA	Cell Fraction,Membrane Fraction,Cell Development,Programmed Cell Death,Induction Of Apoptosis By Extracellular Signals,Regulation Of Developmental Process,Positive Regulation Of Developmental Process,Positive Regulation Of Biological Process,Positive Regulation Of Cellular Process,Regulation Of Apoptosis,Regulation Of Programmed Cell Death	CCGGCAGTGCTTCCCTTCCTTTCATCCACTGGCCTCGTGTGGTCCATGCAGGGCCACTGTCTGCCCTTTCTGATGCCACGTATTAGGCTTTCTTACTCAG	protein kinase C, alpha (PRKCA)
PRKCB	NM_212535.1	PRKCB2, PKCB, PRKCB1	Membrane,Cytoplasm,Insoluble Fraction,Nucleus,Cytosol,Membrane Fraction,Centrosome,Plasma Membrane,Soluble Fraction,Transcription Dna Dependent,Regulation Of Growth,Calcium Ion Transport,Activation Of Nf Kappab Transcription Factor,Positive Regulation Of I Kappab Kinase Nf Kappab Cascade,Regulation Of Transcription From Rna Polymerase Ii P	GCATTTGGAGTCCTGCTGTATGAAATGTTGGCTGGGCAGGCACCCTTTGAAGGGGAGGATGAAGATGAACTCTTCCAATCCATCATGGAACACAACGTAG	protein kinase C, beta 1 (PRKCB1)
PRKCD	NM_006254.3		Cytoplasm,Nucleus,Biopolymer Metabolic Process,Post Translational Protein Modification,Cellular Protein Metabolic Process,Biopolymer Modification,Protein Metabolic Process,Protein Modification Process,Protein Amino Acid Phosphorylation,Cellular Macromolecule Metabolic Process,Phosphorylation,Enzyme Activator Activity,Enzyme Regulator Activ	ACCATAAACTGGACTCTGCTGGAAAAGCGGAGGTTGGAGCCACCTTTCAGGCCCAAAGTGAAGTCACCCAGAGACTACAGTAACTTTGACCAGGAGTTCC	protein kinase C, delta (PRKCD)
PRKCE	NM_005400.2		Cell Fraction,Membrane Fraction,Cell Development,Biopolymer Metabolic Process,Programmed Cell Death,Regulation Of Developmental Process,Positive Regulation Of Developmental Process,Post Translational Protein Modification,Cellular Protein Metabolic Process,Biopolymer Modification,Protein Metabolic Process,Positive Regulation Of Biological P	GCTCCCGAAAATTCGACGAGCCTCGTTCACGGTTCTATGCTGCAGAGGTCACATCGGCCCTCATGTTCCTCCACCAGCATGGAGTCATCTACAGGGATTT	protein kinase C, epsilon (PRKCE)
PRKCG	NM_002739.3	PKCG, SCA14, PKCC, MGC57564	Dna Metabolic Process,Biopolymer Catabolic Process,Dna Repair,Negative Regulation Of Cellular Metabolic Process,Positive Regulation Of Response To Stimulus,Negative Regulation Of Cellular Protein Metabolic Process,Biopolymer Metabolic Process,Nucleobasenucleosidenucleotide And Nucleic Acid Metabolic Process,Response To Endogenous Stimulus,	TCATCTGGGGTATCGGAAAGCAGGGCCTGCAATGTCAAGTCTGCAGCTTTGTGGTTCATCGACGATGCCACGAATTTGTGACCTTCGAGTGTCCAGGCGC	protein kinase C, gamma (PRKCG)
PRKCH	NM_006255.3	PRKCL, PKC-L, PKCL	Biopolymer Metabolic Process,Post Translational Protein Modification,Cellular Protein Metabolic Process,Biopolymer Modification,Protein Metabolic Process,Protein Modification Process,Protein Amino Acid Phosphorylation,Cellular Macromolecule Metabolic Process,Phosphorylation,Phosphotransferase Activity Alcohol Group As Acceptor,Protein Kina	CACCTACTGCTCTCACTGCAGGGAGTTTATCTGGGGAGTGTTTGGGAAACAGGGTTATCAGTGCCAAGTGTGCACCTGTGTCGTCCATAAACGCTGCCAT	protein kinase C, eta (PRKCH)
PRKCI	NM_002740.4	DXS1179E, PKCI	Cytoplasmic Part,Cytoplasm,Nucleus,Cytosol,Cell Cortex Part,Cell Cortex,Macromolecular Complex,Protein Complex,Site Of Polarized Growth,Establishment Of Localization,Biopolymer Metabolic Process,Cytoplasm Organization And Biogenesis,Anatomical Structure Morphogenesis,Post Translational Protein Modification,Intercellular Junction Assembly A	GAACTCTTGATTCATGTGTTCCCTTGTGTACCAGAACGTCCTGGGATGCCTTGTCCAGGAGAAGATAAATCCATCTACCGTAGAGGTGCACGCCGCTGGA	protein kinase C, iota (PRKCI)
PRKCQ	NM_006257.2		Regulation Of Dna Binding,Regulation Of Molecular Function,Nucleobasenucleosidenucleotide And Nucleic Acid Metabolic Process,Positive Regulation Of Binding,Activation Of Nf Kappab Transcription Factor,Regulation Of Transcription Factor Activity,Regulation Of Cellular Metabolic Process,Regulation Of Gene Expression,Positive Regulation Of Tr	GATGGACGATGATGTTGAGTGCACGATGGTAGAGAAGAGAGTTCTTTCCTTGGCCTGGGAGCATCCGTTTCTGACGCACATGTTTTGTACATTCCAGACC	protein kinase C, theta (PRKCQ)
PRKCZ	NM_002744.4	PKC2	Membrane,Cytoplasm,Cell Fraction,Membrane Fraction,Plasma Membrane,Cell Development,Negative Regulation Of Apoptosis,Biopolymer Metabolic Process,Programmed Cell Death,Negative Regulation Of Cellular Process,Regulation Of Developmental Process,Post Translational Protein Modification,Cellular Protein Metabolic Process,Biopolymer Modificatio	TTCCTTCCGAGGAGACAGATGGAATTGCTTACATTTCCTCATCCCGGAAGCATGACAGCATTAAAGACGACTCGGAGGACCTTAAGCCAGTTATCGATGG	protein kinase C, zeta (PRKCZ)
PRKD1	NM_002742.1	PRKCM, PKCM, PKD, PKC-mu	Intrinsic To Plasma Membrane,Intrinsic To Membrane,Cytoplasmic Part,Membrane Part,Membrane,Cytoplasm,Cytosol,Integral To Membrane,Integral To Plasma Membrane,Plasma Membrane Part,Plasma Membrane,Biopolymer Metabolic Process,Post Translational Protein Modification,Cellular Protein Metabolic Process,Biopolymer Modification,Protein Metabolic	AAAGCAGCACAGTCATGAAAGAAGGATGGATGGTCCACTACACCAGCAAGGACACGCTGCGGAAACGGCACTATTGGAGATTGGATAGCAAATGTATTAC	protein kinase D1 (PRKD1)
PRKD2	NM_001079882.1	PKD2, HSPC187, DKFZP586E0820	Golgi Apparatus,Membrane,Cytoplasm,Nucleus,Plasma Membrane,Positive Regulation Of Transcription From Rna Polymerase Ii Promoter,Protein Amino Acid Autophosphorylation,Activation Of Nf Kappab Transcription Factor,Angiogenesis,Positive Regulation Of Transcription Factor Activity,Protein Kinase Cascade,Positive Regulation Of Cell Adhesion,Pos	CCACAGACAAGCTTCTCTGAGCATCTCTGTGTCCAACAGTCAGATCCAAGAGAATGTGGACATTGCCACTGTCTACCAGATCTTCCCTGACGAAGTGCTG	protein kinase D2 (PRKD2)
PRKD3	NM_005813.3	PRKCN, EPK2	G Protein Signaling Coupled To Ip3 Second Messengerphospholipase C Activating,Regulation Of Kinase Activity,Regulation Of Protein Kinase Activity,Biopolymer Metabolic Process,Regulation Of Molecular Function,Signal Transduction,Cell Surface Receptor Linked Signal Transduction Go 0007166,Regulation Of Transferase Activity,Positive Regulatio	AGTGCACCATCACTCACCAACTCCAGAGGCTCAGTGCATACAGTTTCATTTCTACTGCAAATTGGCCTCACACGGGAGAGTGTTACCATTGAAGCCCAGG	protein kinase D3 (PRKD3)
PRKDC	NM_006904.6	HYRC, HYRC1, DNPK1, p350, DNAPK, XRCC7, DNA-PKcs	Biopolymer Metabolic Process,Cellular Protein Metabolic Process,Biopolymer Modification,Protein Metabolic Process,Protein Modification Process,Cellular Macromolecule Metabolic Process	GCAAGTTAGTGAAACAGCTGTCTCCGTAAATGGAGGAAATGTGGGGAAGCCTTGGAATGCCCTTCTGGTTCTGGCACATTGGAAAGCACACTCAGAAGGC	protein kinase, DNA-activated, catalytic polypeptide (PRKDC)
PRKG1	NM_006258.1	PRKGR1B, PRKG1B, PGK, PKG	Biopolymer Metabolic Process,Signal Transduction,Organelle Organization And Biogenesis,Actin Filament Based Process,Post Translational Protein Modification,Actin Cytoskeleton Organization And Biogenesis,Cellular Protein Metabolic Process,Biopolymer Modification,Protein Metabolic Process,Cytoskeleton Organization And Biogenesis,Protein Modi	GGGAAAGAGAGAAGATTAGTGCTCGGGGTCACCATGATGCCTTTGATCGATGCTGCTCCAGTAACTACAGTGGCATTAGGACTTATCGCTTAGATGACAA	protein kinase, cGMP-dependent, type I (PRKG1)
PRKG2	NM_006259.1	cGKII, PRKGR2	Biopolymer Metabolic Process,Signal Transduction,Post Translational Protein Modification,Cellular Protein Metabolic Process,Biopolymer Modification,Protein Metabolic Process,Protein Modification Process,Protein Amino Acid Phosphorylation,Cellular Macromolecule Metabolic Process,Phosphorylation	TATCTTTGTGCTGGCAGAGGGTCGACTAGAGGTGTTCCAAGGGGAGAAATTGCTGTCCTCCATCCCTATGTGGACCACATTTGGGGAGCTTGCCATTTTA	protein kinase, cGMP-dependent, type II (PRKG2)
PRKX	NM_005044.1	PKX1	Biopolymer Metabolic Process,Post Translational Protein Modification,Cellular Protein Metabolic Process,Biopolymer Modification,Protein Metabolic Process,Protein Modification Process,Protein Amino Acid Phosphorylation,Cellular Macromolecule Metabolic Process,Phosphorylation,Phosphotransferase Activity Alcohol Group As Acceptor,Protein Kina	CAGTGAAGCTGGGTGCGGTGGTGCACTCCTGTAACCCTGGGACTTTGGGAAGCTGAGGCAGGAAGATTGAGCCTAGGAGTTCGAGACTGACCTGGGCAGC	protein kinase
PRKY	NM_002760.3		Biopolymer Metabolic Process,Post Translational Protein Modification,Cellular Protein Metabolic Process,Biopolymer Modification,Protein Metabolic Process,Protein Modification Process,Protein Amino Acid Phosphorylation,Cellular Macromolecule Metabolic Process,Phosphorylation,Phosphotransferase Activity Alcohol Group As Acceptor,Protein Kina	AGGGGTACACTCACACAGACCTCCAAGACTTTCTTCTCCACCTCTTCTTTTTCTCATGCCCTGCCTTCATCTGTCTCCTTCTGCACCCAGAGTAGGGGTG	protein kinase
PRPF4B	NM_003913.4	Prp4, PR4H, KIAA0536	Rna Metabolic Process,Biopolymer Metabolic Process,Nucleobasenucleosidenucleotide And Nucleic Acid Metabolic Process,Rna Processing,Post Translational Protein Modification,Cellular Protein Metabolic Process,Biopolymer Modification,Protein Metabolic Process,Protein Modification Process,Protein Amino Acid Phosphorylation,Rna Splicing,Cellula	AGAAAACGACGAGAACCAGAGAGGAGACGACTTTCTTCTCCAAGAACACGACCTCGAGATGATATCCTCAGTAGACGTGAAAGATCAAAAGATGCCAGCC	PRP4 pre-mRNA processing factor 4 homolog B (yeast) (PRPF4B)
PSKH1	NM_006742.1		Golgi Apparatus,Membrane,Cytoplasm,Endoplasmic Reticulum,Nucleus,Cytoskeleton,Plasma Membrane,Protein Amino Acid Phosphorylation,Phosphorylation,Nucleotide Binding,Protein Kinase Activity,Kinase Activity,Protein Serine Threonine Kinase Activity,Transferase Activity Transferring Phosphorus Containing Groups,Atp Binding	TTCCTCCACAGAGCCCTTCTCCCTGGTTTCACACATTCCCATGCATCCTGATCCTTAAGATTATGCTCCAGTGGGAGACCCTGGTAGGCACAAAGCTTGT	protein serine kinase H1 (PSKH1)
PSKH2	NM_033126.1			CCGGGTCCTTGCCAGGTATGACATCAAAGCTCTTATTGGGACAGGCAGTTTCAGCAGGGTTGTCAGGGTAGAGCAGAAGACCACCAAGAAACCTTTTGCA	protein serine kinase H2 (PSKH2)
PTK2	NM_005607.3	FAK, FADK, FAK1	Non Membrane Bound Organelle,Cytoskeleton,Intracellular Non Membrane Bound Organelle,Signal Transduction,Cell Surface Receptor Linked Signal Transduction Go 0007166,Protein Domain Specific Binding,Sh2 Domain Binding	GGTTCAAGCTGGATTATTTCAGTGGAACTGGCAATCGGCCCAGAAGAAGGAATCAGTTACCTAACGGACAAGGGCTGCAATCCCACACATCTTGCTGACT	PTK2 protein tyrosine kinase 2 (PTK2)
PTK2B	NM_004103.3	FAK2, CAKB, PYK2, RAFTK, PTK, CADTK	Cytoplasm,Enzyme Linked Receptor Protein Signaling Pathway,Positive Regulation Of Cell Proliferation,Cell Development,Biopolymer Metabolic Process,Macromolecular Complex Assembly,Signal Transduction,Cell Surface Receptor Linked Signal Transduction Go 0007166,Programmed Cell Death,Cellular Protein Complex Assembly,Response To Stress,Post Tr	CCAGTAGATGTGGAAAAGGAGGACGTGCGTATCCTCAAGGTCTGCTTCTATAGCAACAGCTTCAATCCTGGGAAAAACTTCAAACTGGTCAAATGCACTG	PTK2B protein tyrosine kinase 2 beta (PTK2B)
PTK6	NM_005975.2	BRK	Biopolymer Metabolic Process,Post Translational Protein Modification,Cellular Protein Metabolic Process,Biopolymer Modification,Protein Metabolic Process,Protein Modification Process,Protein Amino Acid Phosphorylation,Cellular Macromolecule Metabolic Process,Phosphorylation,Phosphotransferase Activity Alcohol Group As Acceptor,Non Membrane	CCCGGCTGAGGGTGGGAGGCAAACACGCCTTGTTCCTGCTCTTCCCAGTTCAGCTTGGTGGGAGAAAGTCATTCGCGTGGCTCGGGACGCTCATGTAAAT	PTK6 protein tyrosine kinase 6 (PTK6)
PTK7	NM_152881.2	CCK4	Intrinsic To Plasma Membrane,Intrinsic To Membrane,Membrane Part,Membrane,Integral To Membrane,Integral To Plasma Membrane,Plasma Membrane Part,Plasma Membrane,Signal Transduction,Transmembrane Receptor Protein Kinase Activity,Phosphotransferase Activity Alcohol Group As Acceptor,Protein Kinase Activity,Kinase Activity,Protein Tyrosine Kin	CACCTGTCCAACAACCGCTTTGTGCATAAGGACTTGGCTGCGCGTAACTGCCTGGTCAGTGCCCAGAGACAAGTGAAGGTGTCTGCCCTGGGCCTCAGCA	PTK7 protein tyrosine kinase 7 (PTK7)
PXK	NM_017771.2	FLJ20335	Cytoplasm,Biopolymer Metabolic Process,Cell Cell Signaling,Post Translational Protein Modification,Synaptic Transmission,Cellular Protein Metabolic Process,Neurological System Process,Biopolymer Modification,Protein Metabolic Process,Protein Modification Process,Protein Amino Acid Phosphorylation,Cellular Macromolecule Metabolic Process,Ph	CGAGCACCGAGGCACCTGCCCAGCTCTCGTCTCAGGCTGTGAATGGCATGAGCCGAGGGGCCTTGCTCAGCTCCATCCAGAATTTCCAAAAAGGAACTTT	PX domain containing serine/threonine kinase (PXK)
RAF1	NM_002880.2	Raf-1, c-Raf, CRAF	Organelle Part,Mitochondrial Outer Membrane,Mitochondrial Part,Cytoplasmic Part,Mitochondrial Membrane,Membrane Part,Membrane,Cytoplasm,Organelle Membrane,Outer Membrane,Envelope,Organelle Outer Membrane,Organelle Envelope,Intracellular Organelle Part,Mitochondrion,Mitochondrial Envelope,Cell Development,Biopolymer Metabolic Process,Progra	CCTATGGCATCGTATTGTATGAACTGATGACGGGGGAGCTTCCTTATTCTCACATCAACAACCGAGATCAGATCATCTTCATGGTGGGCCGAGGATATGC	v-raf-1 murine leukemia viral oncogene homolog 1 (RAF1)
RAGE	NM_014226.1	MOK, RAGE1		AATAAAGCAGGATGTCCTGAAATTAGGGGACTTTGGCTCCTGCCGGAGTGTCTATTCCAAGCAGCCGTACACGGAATACATCTCCACCCGCTGGTACCGG	renal tumor antigen (RAGE)
RET	NM_020630.4	HSCR1, MEN2A, MTC1, MEN2B, PTC, CDHF12, RET51, CDHR16	System Development,Biopolymer Metabolic Process,Signal Transduction,Multicellular Organismal Development,Post Translational Protein Modification,Cellular Protein Metabolic Process,Biopolymer Modification,Protein Metabolic Process,Anatomical Structure Development,Protein Modification Process,Protein Amino Acid Phosphorylation,Cellular Macro	AGGAGCCAGGGTCGGATTCCAGTTAAATGGATGGCAATTGAATCCCTTTTTGATCATATCTACACCACGCAAAGTGATGTATGGTCTTTTGGTGTCCTGC	ret proto-oncogene (RET)
RIOK1	NM_153005.1	AD034, FLJ30006, bA288G3.1, RRP10	Phosphorylation,Nucleotide Binding,Kinase Activity,Protein Serine Threonine Kinase Activity,Transferase Activity Transferring Phosphorus Containing Groups,Atp Binding	TGTACCACGGTGGAGGCGTGTATATCATTGACGTGTCTCAGTCCGTGGAGCACGACCACCCACATGCCTTGGAGTTCTTGAGAAAGGATTGCGCCAACGT	RIO kinase 1 (yeast) (RIOK1)
RIOK2	NM_018343.1	FLJ11159	Protein Amino Acid Phosphorylation,Phosphorylation,Nucleotide Binding,Kinase Activity,Protein Serine Threonine Kinase Activity,Transferase Activity Transferring Phosphorus Containing Groups,Atp Binding	TCGGAGAGGCATCTGGGTTCGGACTGGGGCCGCCATGGGGAAAGTGAATGTGGCCAAGTTGCGTTACATGAGCCGAGATGACTTCAGGGTCTTGACCGCG	RIO kinase 2 (yeast) (RIOK2)
RIOK3	NM_003831.2	SUDD	Chromosome Segregation	CTCTGGAATGTTGGAGACAATCACTGGCTGTATTAGTACAGGAAAGGAGTCTGTTGTCTTTCATGCATATGGAGGGAGCATGGAGGATGAAAAGGAAGAT	RIO kinase 3 (yeast) (RIOK3)
RIPK1	NM_003804.3	RIP	Positive Regulation Of Signal Transduction,Cell Development,Signal Transduction,Programmed Cell Death,I Kappab Kinase Nf Kappab Cascade,Regulation Of Signal Transduction,Positive Regulation Of I Kappab Kinase Nf Kappab Cascade,Protein Kinase Cascade,Positive Regulation Of Biological Process,Positive Regulation Of Cellular Process,Intracell	GATAATGTGCATAAAATCTGGGAACAGGCCAGATGTGGATGACATCACTGAGTACTGCCCAAGAGAAATTATCAGTCTCATGAAGCTCTGCTGGGAAGCG	receptor (TNFRSF)-interacting serine-threonine kinase 1 (RIPK1)
RIPK2	NM_003821.5	RICK, RIP2, CARDIAK, CARD3	Positive Regulation Of Signal Transduction,Signal Transduction,Defense Response,I Kappab Kinase Nf Kappab Cascade,Regulation Of Signal Transduction,Positive Regulation Of I Kappab Kinase Nf Kappab Cascade,Inflammatory Response,Response To Stress,Protein Kinase Cascade,Positive Regulation Of Biological Process,Response To External Stimulus,	ATGCCCTTCTGTCCAGGGACTTGATCATGAAAGAGGACTATGAACTTGTTAGTACCAAGCCTACAAGGACCTCAAAAGTCAGACAATTACTAGACACTAC	receptor-interacting serine-threonine kinase 2 (RIPK2)
RIPK3	NM_006871.3	RIP3	Cell Development,Biopolymer Metabolic Process,Signal Transduction,Programmed Cell Death,Induction Of Apoptosis By Extracellular Signals,Regulation Of Developmental Process,Positive Regulation Of Developmental Process,Cellular Protein Metabolic Process,Biopolymer Modification,Protein Metabolic Process,Positive Regulation Of Biological Proce	TAACAGGGCGACCGCTCGTTAACATATACAACTGCTCTGGGGTGCAAGTTGGAGACAACAACTACTTGACTATGCAACAGACAACTGCCTTGCCCACATG	receptor-interacting serine-threonine kinase 3 (RIPK3)
RIPK4	NM_020639.2	ANKRD3, DIK, ANKK2, RIP4	Biopolymer Metabolic Process,Post Translational Protein Modification,Cellular Protein Metabolic Process,Biopolymer Modification,Protein Metabolic Process,Protein Modification Process,Protein Amino Acid Phosphorylation,Cellular Macromolecule Metabolic Process,Phosphorylation,Phosphotransferase Activity Alcohol Group As Acceptor,Protein Kina	GTGGCCAGCTCTTAACCATTCCAGTCTATTACTTGGGTGAGTCCTTGTGGACAACCACACACACGTGCCCACATGGTACTAGCTGCCGTTCGTTTCTCGT	receptor-interacting serine-threonine kinase 4 (RIPK4)
RNASEL	NM_021133.2	RNS4, PRCA1	Rna Binding	CTGGCTCCCAAGCACCCAGAGCTTTCCTCCGCCTTTTAGTTTTGGTTCCTCCACTGGAATGTAGGCTCCTCACGGGCGATGGCTGTCTTTTCTTGACTTT	ribonuclease L (2'
ROCK1	NM_005406.1	p160ROCK	Biopolymer Metabolic Process,Signal Transduction,Organelle Organization And Biogenesis,Actin Filament Based Process,Ras Protein Signal Transduction,Post Translational Protein Modification,Actin Cytoskeleton Organization And Biogenesis,Cellular Protein Metabolic Process,Biopolymer Modification,Protein Metabolic Process,Cytoskeleton Organiza	TCTTGCTACTCAGTTGGATCTAGCAGAAACAAAAGCTGAGTCTGAGCAGTTGGCGCGAGGCCTTCTGGAAGAACAGTATTTTGAATTGACGCAAGAAAGC	Rho-associated, coiled-coil containing protein kinase 1 (ROCK1)
ROCK2	NM_004850.3		Biopolymer Metabolic Process,Post Translational Protein Modification,Cellular Protein Metabolic Process,Biopolymer Modification,Protein Metabolic Process,Protein Modification Process,Protein Amino Acid Phosphorylation,Cellular Macromolecule Metabolic Process,Phosphorylation,Phosphotransferase Activity Alcohol Group As Acceptor,Protein Kina	CAGCAGAAGAAACAGGAATTACAGGATGAACGGGACTCTTTGGCTGCCCAACTGGAGATCACCTTGACCAAAGCAGATTCTGAGCAACTGGCTCGTTCAA	Rho-associated, coiled-coil containing protein kinase 2 (ROCK2)
ROR1	NM_005012.2	NTRKR1	Intrinsic To Plasma Membrane,Intrinsic To Membrane,Membrane Part,Membrane,Cytoplasm,Integral To Membrane,Integral To Plasma Membrane,Plasma Membrane Part,Plasma Membrane,Enzyme Linked Receptor Protein Signaling Pathway,Signal Transduction,Cell Surface Receptor Linked Signal Transduction Go 0007166,Transmembrane Receptor Protein Tyrosine Ki	CTGTCAGTCAGTGCTGAATTAGTGCCTACCTCATCATGGAACATCTCAAGTGAACTCAACAAAGATTCTTACCTGACCCTCGATGAACCAATGAATAACA	receptor tyrosine kinase-like orphan receptor 1 (ROR1)
ROR2	NM_004560.2	NTRKR2, BDB, BDB1	Intrinsic To Plasma Membrane,Intrinsic To Membrane,Membrane Part,Membrane,Integral To Membrane,Integral To Plasma Membrane,Plasma Membrane Part,Plasma Membrane,Signal Transduction,Multicellular Organismal Development,Transmembrane Receptor Protein Kinase Activity,Phosphotransferase Activity Alcohol Group As Acceptor,Protein Kinase Activity	AATTGCCTGTGCACGCTTCATTGGCAACCGGACCATTTATGTGGACTCGCTTCAGATGCAGGGGGAGATTGAAAACCGAATCACAGCGGCCTTCACCATG	receptor tyrosine kinase-like orphan receptor 2 (ROR2)
ROS1	NM_002944.2	MCF3, ROS, c-ros-1	Intrinsic To Plasma Membrane,Intrinsic To Membrane,Membrane Part,Membrane,Cell Fraction,Integral To Membrane,Integral To Plasma Membrane,Membrane Fraction,Macromolecular Complex,Protein Complex,Plasma Membrane Part,Plasma Membrane,Signal Transduction,Receptor Activity	TGATATACTTTGCCAAAGCACAAGAGATCTGGGCAATGGATCTGGAAGGCTGTCAGTGTTGGAGAGTTATCACAGTACCTGCTATGCTCGCAGGAAAAAC	v-ros UR2 sarcoma virus oncogene homolog 1 (avian) (ROS1)
RPS6KA1	NM_002953.3	RSK, RSK1, HU-1	Signal Transduction,Phosphotransferase Activity Alcohol Group As Acceptor,Protein Kinase Activity,Kinase Activity,Protein Serine Threonine Kinase Activity,Transferase Activity Transferring Phosphorus Containing Groups	CATTTGCCAACGGTCCCAGTGACACACCAGAGGAAATCCTAACCCGGATCGGCAGTGGGAAGTTTACCCTCAGTGGGGGAAATTGGAACACAGTTTCAGA	ribosomal protein S6 kinase, 90kDa, polypeptide 1 (RPS6KA1)
RPS6KA2	NM_021135.4	RSK, RSK3, HU-2	Nucleus,Signal Transduction,Protein Kinase Cascade,Intracellular Signaling Cascade,Phosphotransferase Activity Alcohol Group As Acceptor,Protein Kinase Activity,Kinase Activity,Protein Serine Threonine Kinase Activity,Transferase Activity Transferring Phosphorus Containing Groups	CCGCGGGTCCTCTCATACATGGCTTCTGTTTCTGCCGAGAGATCTGTTTTCCAATTATGAAGCCGGTCGGTTTGGTCAGACTCCCGACACCCACGTCCCA	ribosomal protein S6 kinase, 90kDa, polypeptide 2 (RPS6KA2)
RPS6KA3	NM_004586.2	MRX19, CLS, RSK, RSK2, HU-3	System Development,Nervous System Development,Signal Transduction,Skeletal Development,Multicellular Organismal Development,Anatomical Structure Development,Organ Development,Central Nervous System Development,Phosphotransferase Activity Alcohol Group As Acceptor,Protein Kinase Activity,Kinase Activity,Protein Serine Threonine Kinase Activ	TTAGCTGTGCCCTGCACCTTCAGCCCAGGAAAGATTTGAACAGAGCAAAGGCTTCAAGAGAGGGCAGAATGTATTCGGCAGAAAAGGGACTCAGGTAAGC	ribosomal protein S6 kinase, 90kDa, polypeptide 3 (RPS6KA3)
RPS6KA4	NM_003942.2	RSK-B, MSK2	Nucleus,Rna Metabolic Process,Biopolymer Metabolic Process,Signal Transduction,Nucleobasenucleosidenucleotide And Nucleic Acid Metabolic Process,Transcription Dna Dependent,Rna Biosynthetic Process,Regulation Of Cellular Metabolic Process,Regulation Of Gene Expression,Post Translational Protein Modification,Cellular Protein Metabolic Proce	TGTGCAATTACGTCCACCAAAGACCCGTGTTGGGGGTACTGAAGGAGAGGCCCTGGGGGACCCTCTGAAGCATTTCTGCCTCACTTTATGTCATCTGCTT	ribosomal protein S6 kinase, 90kDa, polypeptide 4 (RPS6KA4)
RPS6KA5	NM_004755.2	MSK1, RLPK	Nucleus,Rna Metabolic Process,Enzyme Linked Receptor Protein Signaling Pathway,Biopolymer Metabolic Process,Signal Transduction,Nucleobasenucleosidenucleotide And Nucleic Acid Metabolic Process,Cell Surface Receptor Linked Signal Transduction Go 0007166,Transcription Dna Dependent,Organelle Organization And Biogenesis,Rna Biosynthetic Proc	GTGGAACTATTGAATACATGGCACCAGATATTGTCAGAGGGGGAGATTCAGGACATGACAAGGCAGTTGACTGGTGGAGTTTGGGTGTTCTAATGTATGA	ribosomal protein S6 kinase, 90kDa, polypeptide 5 (RPS6KA5)
RPS6KA6	NM_014496.1	RSK4	System Development,Nervous System Development,Signal Transduction,Multicellular Organismal Development,Anatomical Structure Development,Central Nervous System Development	AGCCTGTAGCTGCTTCAAGCTTAGCCCAGCGACGGAGCATGAAAAAGCGAACATCAACTGGCCTGTAAGATTTGTGGTGTTCCTAGGCCAAACTGGATGA	ribosomal protein S6 kinase, 90kDa, polypeptide 6 (RPS6KA6)
RPS6KB1	NM_003161.2	STK14A, S6K1, p70(S6K)-alpha, PS6K	Signal Transduction	CGGCACCACTTCCAATACGACAGCCGAACTCTGGGCCATACAAAAAACAAGCTTTTCCCATGATCTCCAAACGGCCAGAGCACCTGCGTATGAATCTATG	ribosomal protein S6 kinase, 70kDa, polypeptide 1 (RPS6KB1)
RPS6KB2	NM_003952.2	p70S6Kb, P70-BETA, STK14B, KLS	Signal Transduction,Biosynthetic Process,Cellular Biosynthetic Process,Cellular Protein Metabolic Process,Macromolecule Biosynthetic Process,Protein Metabolic Process,Cellular Macromolecule Metabolic Process,Translation,Phosphotransferase Activity Alcohol Group As Acceptor,Protein Kinase Activity,Kinase Activity,Protein Serine Threonine Ki	TCAAAAAGTTTCTGAAACGGAATCCCAGCCAGCGGATTGGGGGTGGCCCAGGGGATGCTGCTGATGTGCAGAGACATCCCTTTTTCCGGCACATGAATTG	ribosomal protein S6 kinase, 70kDa, polypeptide 2 (RPS6KB2)
RPS6KC1	NM_012424.2	humS6PKh1	Signal Transduction,Phosphotransferase Activity Alcohol Group As Acceptor,Protein Kinase Activity,Kinase Activity,Protein Serine Threonine Kinase Activity,Transferase Activity Transferring Phosphorus Containing Groups	TTACATCCCAGAGGGCTGCATTCAAAGATGGGCAGCTGAAATGGTGGTAGCCCTTGATGCTTTACATAGAGAGGGAATTGTGTGCCGCGATTTGAACCCA	ribosomal protein S6 kinase, 52kDa, polypeptide 1 (RPS6KC1)
RPS6KL1	NM_031464.3	MGC11287	Ribonucleoprotein Complex,Ribosome,Protein Amino Acid Phosphorylation,Phosphorylation,Nucleotide Binding,Protein Kinase Activity,Kinase Activity,Protein Serine Threonine Kinase Activity,Transferase Activity Transferring Phosphorus Containing Groups,Atp Binding	AACAACTATCCATGGCTCTTAGCCAGAAATGTCTTGCCTCTGGTCTCTGAAAAGCTGGGGTGAGTGGTTACCTCAAAGACAATTGCCTCCAGTTTGGGGG	ribosomal protein S6 kinase-like 1 (RPS6KL1)
RYK	NM_001005861.1	JTK5A, D3S3195, RYK1, JTK5	Intrinsic To Plasma Membrane,Intrinsic To Membrane,Membrane Part,Membrane,Integral To Membrane,Integral To Plasma Membrane,Plasma Membrane Part,Plasma Membrane,Signal Transduction,Transmembrane Receptor Protein Kinase Activity,Phosphotransferase Activity Alcohol Group As Acceptor,Protein Kinase Activity,Kinase Activity,Protein Tyrosine Kin	GCAGACACGCCCAACAATGCAACTCCTATCACCAGCTCCTTAGGTTATCCTACCTTGCGGATAGAGAAGAACGACTTGAGAAGTGTCACTCTTTTGGAGG	RYK receptor-like tyrosine kinase (RYK)
SBK1	NM_001024401.2	Sbk	Cytoplasm,Protein Amino Acid Phosphorylation,Phosphorylation,Nucleotide Binding,Protein Kinase Activity,Kinase Activity,Protein Serine Threonine Kinase Activity,Transferase Activity Transferring Phosphorus Containing Groups,Atp Binding	CCGCGACTTCTCCTTTTGCCTTAGGCCTCGCGACATCCTGATCTCTCCTGCAATAACTAGGAATCGAGATTCCACAGTAGACGTCCCTTGCCGTGCTCGC	SH3-binding domain kinase 1 (SBK1)
SBK2	NM_001101401.1		Nucleotide Binding,Protein Serine Threonine Kinase Activity,Atp Binding	GTCCTTCTGGTCACCCATCGTCAGAAAGGCACACCCCTGGCACTGAAGCAGCTCCCGAAACCCCGCACGTCCCTCCGTGGCTTCCTGTACGAGTTCTGTG	similar to protein kinase Bsk146 (LOC646643)
SCYL1	NM_020680.2	NTKL, HT019, P105, GKLP, NKTL, TAPK, TRAP, TEIF, MGC78454	Cytoplasm	GCCACCCACAACCTCTACTCAATGAACGACTGTGCCCAGAAGATCCTGCCTGTGCTCTGCGGTCTCACTGTAGATCCTGAGAAATCCGTGCGAGACCAGG	SCY1-like 1 (S. cerevisiae) (SCYL1)
SCYL2	NM_017988.4	KIAA1360	Golgi Apparatus,Membrane,Cytoplasm,Cytoplasmic Vesicle,Endosome,Protein Amino Acid Phosphorylation,Protein Kinase Activity,Receptor Binding,Transferase Activity Transferring Phosphorus Containing Groups,Atp Binding	ATACAAACCAGAACTTCTACAGTAGTCCAAGCACAGTTGGAGTGACCAAGATGACTCTGGGAACACCTCCCACTTTGCCAAACTTCAATGCTTTGAGTGT	SCY1-like 2 (S. cerevisiae) (SCYL2)
SCYL3	NM_020423.4	PACE-1, PACE1	Cytoplasmic Part,Golgi Apparatus,Cytoplasm,Lamellipodium,Cell Projection,Leading Edge	AGGCCACACCAGAGTTTCTGAGGAGTATTCAGTCAATAAGAGACCCAGCATCTATCCCTCCTGAAGAGATGTCTCCAGAATTCACAACTCTCCCAGAGTG	SCY1-like 3 (S. cerevisiae) (SCYL3)
SGK1	NM_005627.2	SGK	Establishment Of Localization,Biopolymer Metabolic Process,Metal Ion Transport,Response To Stress,Post Translational Protein Modification,Cellular Protein Metabolic Process,Biopolymer Modification,Transport,Sodium Ion Transport,Protein Metabolic Process,Cation Transport,Protein Modification Process,Protein Amino Acid Phosphorylation,Cellul	GTGTGAACCGTCGTGTGAGTGTGGTATGCCTGATCACAGATGGATTTTGTTATAAGCATCAATGTGACACTTGCAGGACACTACAACGTGGGACATTGTT	serum/glucocorticoid regulated kinase (SGK)
SGK110	NM_001199824.2			GGTCCAGCTGTGGCTCTGAAGCTCCTGCGTCGGGATTTGGTCCTGAGAAGCACCTTCCTGAGGGAGTTCTGTGTGGGCCGCTGCGTCTCTGCACACCCAG	putative uncharacterized serine/threonine-protein kinase SgK110-like (SGK110)
SGK196	NM_032237.2		Membrane,Integral To Membrane,Nucleotide Binding,Protein Kinase Activity,Transferase Activity Transferring Phosphorus Containing Groups,Atp Binding	TTGCTGTGTAATCCTGAGAATGGACTGCAAGAGAGGAAAAACTGGGCGTCTGCTTGGGAATCTATTGTGGAAACCCAGGGTGTTTCCCGACCAGTCCCTG	hypothetical protein FLJ23356 (FLJ23356)
SGK2	NM_170693.1		Signal Transduction,Response To Stress,Response To Chemical Stimulus,Response To Oxidative Stress,Protein Kinase Cascade,Intracellular Signaling Cascade,Phosphotransferase Activity Alcohol Group As Acceptor,Protein Kinase Activity,Kinase Activity,Protein Serine Threonine Kinase Activity,Auxiliary Transport Protein Activity,Potassium Channe	AGATGGTTACTGGAGCTCTAGCTGCCTATTTTGTGTTTAGGGAAGGGAAAATGGAGGAAAGGGGAGAAGAGCAAAGGGCGCTTTTAAAGAGCTTTCCCAA	serum/glucocorticoid regulated kinase 2 (SGK2)
SGK223	NM_001080826.1	PRAGMIN; DKFZp761P0423		AAGGACAGAAGTGGGATTGAGACATTCTCACCTCCTCCTCCGCCTCCAAAGTCGCGGCACCTTCTAAAAATGAACAAGAGCAGCTCTGATTTGGAAAAAG	homolog of rat pragma of Rnd2 (PRAGMIN)
SGK3	NM_013257.3	SGK2, SGKL	Biopolymer Metabolic Process,Response To Stress,Post Translational Protein Modification,Cellular Protein Metabolic Process,Biopolymer Modification,Protein Metabolic Process,Protein Modification Process,Protein Amino Acid Phosphorylation,Cellular Macromolecule Metabolic Process,Phosphorylation,Phosphotransferase Activity Alcohol Group As Ac	CAAATGGACAGTCCAAAACACCAGTCAGATCCATCTGAAGATGAGGATGAAAGAAGTTCTCAGAAGCTACACTCTACCTCACAGAACATCAACCTGGGAC	serum/glucocorticoid regulated kinase family, member 3 (SGK3)
SGK494	NM_001174103.1			CAGTTCAGCGGAGACCATGCCCTTTGACGACTTTGACTGTGATCTGGAGTCCTTCTTGCTCTACCCTATCCCTGCTTGAGCCTCTCTACTGTAAATTGGG	uncharacterized serine/threonine-protein kinase SgK494 (SGK494)
SIK1	NM_173354.2	SNF1LK, msk	Cytoplasm,Nucleus,Cytosol,Protein Amino Acid Autophosphorylation,Multicellular Organismal Development,Protein Kinase Cascade,Regulation Of Mitotic Cell Cycle,Negative Regulation Of Transcription From Rna Polymerase Ii Promoter,Cell Cycle Go 0007049,Protein Amino Acid Phosphorylation,Phosphorylation,Nucleotide Binding,Protein Kinase Activit	GCTTCTTCCTGCTGCACCTCCCGTTTCCGCTGCTGCTGACGTTTATGCATTTCATGATGGGGTCCAACAAGAACACCTGACTTGGGTGAAGTTGTGCAAT	SNF1-like kinase (SNF1LK)
SIK2	NM_015191.1	SNF1LK2, KIAA0781, QIK, DKFZp434K1115, LOH11CR1I	Golgi Apparatus,Cytoplasm,Nucleus,Insulin Receptor Signaling Pathway,Protein Amino Acid Autophosphorylation,Protein Kinase Cascade,Protein Amino Acid Phosphorylation,Phosphorylation,Nucleotide Binding,Protein Kinase Activity,Kinase Activity,Protein Serine Threonine Kinase Activity,Magnesium Ion Binding,Transferase Activity Transferring Pho	TGTCCAGAGACCTGTTCTCTATCCACAAGAGCAAGAAAATGAGCCATCCATCGGGGAGTTTAATGAGCAGGTTCTGCGACTGATGCACAGCCTTGGAATA	SNF1-like kinase 2 (SNF1LK2)
SIK3	NM_025164.3	FLJ12240, L19, KIAA0999, QSK	Cytoplasm,Protein Amino Acid Phosphorylation,Phosphorylation,Nucleotide Binding,Protein Kinase Activity,Kinase Activity,Protein Serine Threonine Kinase Activity,Magnesium Ion Binding,Transferase Activity Transferring Phosphorus Containing Groups,Atp Binding	TAGGAACTGTGAGTCATGCCCAAGAATTGGGGATACATCCCTATGGTCATCAGCCAACTGCTGCATTCAGTAAAAATAAGGTGCCCAGCAGAGAGCCTGT	KIAA0999 protein (KIAA0999)
SLK	NM_014720.2	STK2, se20-9, KIAA0204	Cytoplasm,Plasma Membrane,Protein Amino Acid Autophosphorylation,Nucleotide Excision Repair,Protein Amino Acid Phosphorylation,Phosphorylation,Apoptosis Go,Nucleotide Binding,Protein Homodimerization Activity,Protein Kinase Activity,Kinase Activity,Protein Serine Threonine Kinase Activity,Transferase Activity Transferring Phosphorus Contai	ACCCACCACTGATGAACCTGAAAAGGCTGTGGAGGATATTAATGAACATATTACCGATGCTCAGTTAGAAGCAATGACTGAACTCCATGACAGAACAGCA	STE20-like kinase (yeast) (SLK)
SMG1	NM_015092.3	LIP, KIAA0421, ATX	Cytoplasm,Nucleus,Biopolymer Catabolic Process,Rna Metabolic Process,Protein Autoprocessing,Establishment Of Localization,Biopolymer Metabolic Process,Membrane Lipid Metabolic Process,Nucleobasenucleosidenucleotide And Nucleic Acid Metabolic Process,Nucleobasenucleosidenucleotide And Nucleic Acid Transport,Intracellular Transport,Establish	AACATAACATCCAGATAGGGAAGTTCTCTCAGCTGGTTATGAACAGGGCAACTGTGTTAGCAAGTTCTTACGACACTGCCTGGAAGAAGCATGACTTGGT	PI-3-kinase-related kinase SMG-1 (SMG1)
SNRK	NM_017719.3	FLJ20224, HSNFRK, KIAA0096	Nucleus,System Development,Biopolymer Metabolic Process,Hemopoiesis,Immune System Development,Myeloid Cell Differentiation,Multicellular Organismal Development,Post Translational Protein Modification,Hemopoietic Or Lymphoid Organ Development,Cellular Protein Metabolic Process,Biopolymer Modification,Protein Metabolic Process,Immune System	CTGAGACGCATCTGGTCCTGTAATTCAGAGAGTGGGCACATCACCAAAGAACTGCATTGCTGTGGTCACTGTTTCTTCAAGTACACACTGACTCTGCTAC	SNF related kinase (SNRK)
SPEG	NM_005876.4	APEG-1, APEG1, BPEG, KIAA1297, MGC12676, SPEGalpha, SPEGbeta	Nucleus,Muscle Development,System Development,Negative Regulation Of Cellular Process,Multicellular Organismal Development,Negative Regulation Of Cell Proliferation,Cell Proliferation Go 0008283,Anatomical Structure Development,Negative Regulation Of Biological Process,Organ Development,Regulation Of Cell Proliferation	GCTGTGCCGGCTGCGGATCCTGGCTGCAGAGCGTGGCGATGCTGGTTTCTACACTTGCAAAGCGGTCAATGAGTATGGTGCTCGGCAGTGCGAGGCCCGC	SPEG complex locus (SPEG)
SRC	NM_005417.3	SRC1, ASV, c-src	Enzyme Linked Receptor Protein Signaling Pathway,Macromolecular Complex Assembly,Signal Transduction,Cell Surface Receptor Linked Signal Transduction Go 0007166,Cellular Protein Complex Assembly,Cellular Component Assembly,Cellular Protein Metabolic Process,Protein Kinase Cascade,Protein Complex Assembly,Protein Metabolic Process,Cellular	GGCATGAGAAGCTGGTGCAGTTGTATGCTGTGGTTTCAGAGGAGCCCATTTACATCGTCACGGAGTACATGAGCAAGGGGAGTTTGCTGGACTTTCTCAA	v-src sarcoma (Schmidt-Ruppin A-2) viral oncogene homolog (avian) (SRC)
SRMS	NM_080823.2	C20orf148, SRM, dJ697K14.1	Protein Amino Acid Phosphorylation,Phosphorylation,Nucleotide Binding,Non Membrane Spanning Protein Tyrosine Kinase Activity,Protein Kinase Activity,Kinase Activity,Protein Tyrosine Kinase Activity,Transferase Activity Transferring Phosphorus Containing Groups,Atp Binding	GCAGCTGATGGCAGCCTCTACCTGCAGAAGGGACGGCTCTTTCCCGGCCTGGAGGAGCTGCTCACCTACTACAAGGCCAACTGGAAGCTGATCCAGAACC	src-related kinase lacking C-terminal regulatory tyrosine and N-terminal myristylation sites (SRMS)
SRPK1	NM_003137.3	SFRSK1	Cytoplasm,Nucleus,Rna Metabolic Process,Biopolymer Metabolic Process,Signal Transduction,Nucleobasenucleosidenucleotide And Nucleic Acid Metabolic Process,Chromosome Segregation,Regulation Of Cellular Metabolic Process,Rna Processing,Post Translational Protein Modification,Cellular Protein Metabolic Process,Protein Kinase Cascade,Mrna Proc	GGGCCTTTTTGAGGTTCTAGTGGAGAAGTATGAGTGGTCGCAGGAAGAGGCAGCTGGCTTCACAGATTTCTTACTGCCCATGTTGGAGCTGATCCCTGAG	SFRS protein kinase 1 (SRPK1)
SRPK2	NM_182692.1	SFRSK2	Cytoplasm,Nucleus,Rna Metabolic Process,Spliceosome Assembly,Biopolymer Metabolic Process,Macromolecular Complex Assembly,Signal Transduction,Nucleobasenucleosidenucleotide And Nucleic Acid Metabolic Process,Ribonucleoprotein Complex Biogenesis And Assembly,Rna Processing,Protein Rna Complex Assembly,Post Translational Protein Modification	GGAGACCTCTTCAATGGCCGGTATCATGTTATTAGAAAGCTTGGATGGGGGCACTTCTCTACTGTCTGGCTGTGCTGGGATATGCAGGGGAAAAGATTTG	SFRS protein kinase 2 (SRPK2)
SRPK3	NM_014370.2	STK23, MSSK1	Muscle Development,Multicellular Organismal Development,Skeletal Muscle Development,Protein Amino Acid Phosphorylation,Phosphorylation,Nucleotide Binding,Protein Kinase Activity,Kinase Activity,Protein Serine Threonine Kinase Activity,Transferase Activity Transferring Phosphorus Containing Groups,Atp Binding	CTTCGAGCTGGCCACTGGTGACTACCTGTTCGAGCCGCATTCTGGAGAAGACTACAGTCGTGATGAGGACCACATCGCTCACATAGTGGAGCTTCTGGGG	serine/threonine kinase 23 (STK23)
STK10	NM_005990.2	LOK, PRO2729	Biopolymer Metabolic Process,Post Translational Protein Modification,Cellular Protein Metabolic Process,Biopolymer Modification,Protein Metabolic Process,Protein Modification Process,Protein Amino Acid Phosphorylation,Cellular Macromolecule Metabolic Process,Phosphorylation,Phosphotransferase Activity Alcohol Group As Acceptor,Protein Kina	GTGGGCTCATCCGGGCTGGAATTCTTGGTTTTTCAGCCATTCCCTGCAGAGTCACTCAATCATCAAGTCCCTCACAGCCATTTCTGTTCCCAGAGGAGCC	serine/threonine kinase 10 (STK10)
STK11	NM_000455.4	PJS, LKB1	Cytoplasm,Nucleus,Biopolymer Metabolic Process,Negative Regulation Of Cell Cycle,Negative Regulation Of Cellular Process,Post Translational Protein Modification,Cellular Protein Metabolic Process,Biopolymer Modification,Protein Metabolic Process,Cell Cycle Arrest Go 0007050,Cell Cycle Go 0007049,Protein Modification Process,Protein Amino A	GCTGAAGCACCAGTGCCCATCCCACCGAGCCCAGACACCAAGGACCGGTGGCGCAGCATGACTGTGGTGCCGTACTTGGAGGACCTGCACGGCGCGGACG	serine/threonine kinase 11 (STK11)
STK16	NM_003691.2	PKL12, MPSK	Biopolymer Metabolic Process,Macromolecular Complex Assembly,Post Translational Protein Modification,Cellular Component Assembly,Cellular Protein Metabolic Process,Biopolymer Modification,Protein Complex Assembly,Protein Metabolic Process,Protein Modification Process,Protein Amino Acid Phosphorylation,Cellular Macromolecule Metabolic Proce	GTCATCATTGACAATAAGCGCTACCTCTTCATCCAGAAACTGGGGGAGGGTGGGTTCAGCTATGTGGACCTAGTGGAAGGGTTACATGATGGACACTTCT	serine/threonine kinase 16 (STK16)
STK17A	NM_004760.1	DRAK1	Nucleus,Cell Development,Biopolymer Metabolic Process,Signal Transduction,Programmed Cell Death,Regulation Of Developmental Process,Positive Regulation Of Developmental Process,Post Translational Protein Modification,Cellular Protein Metabolic Process,Protein Kinase Cascade,Biopolymer Modification,Protein Metabolic Process,Positive Regulat	CTTTCAGGATGGAAAAGGCACTAGAAGAAGCAAATGCCCTCCAAGAAGGTCATTCTGTGCCTGAAATTAATTCGGATACCGACAAATCAGAAACCGAGGA	serine/threonine kinase 17a (apoptosis-inducing) (STK17A)
STK17B	NM_004226.2	DRAK2	Nucleus,Cell Development,Biopolymer Metabolic Process,Signal Transduction,Programmed Cell Death,Regulation Of Developmental Process,Positive Regulation Of Developmental Process,Post Translational Protein Modification,Cellular Protein Metabolic Process,Protein Kinase Cascade,Biopolymer Modification,Protein Metabolic Process,Positive Regulat	GGAGAACCTGCGGCGGCCGGAGCGGTAAAAATAAGTGACTAAAGAAGCAGACCTGGGAATCACCTAACATGTCGAGGAGGAGATTTGATTGCCGAAGTAT	serine/threonine kinase 17b (apoptosis-inducing) (STK17B)
STK19	NM_004197.1	D6S60, G11, RP1	Nucleus,Biopolymer Metabolic Process,Post Translational Protein Modification,Cellular Protein Metabolic Process,Biopolymer Modification,Protein Metabolic Process,Protein Modification Process,Protein Amino Acid Phosphorylation,Cellular Macromolecule Metabolic Process,Phosphorylation,Phosphotransferase Activity Alcohol Group As Acceptor,Prot	GTGGGCCGGGAGGGGACTAGAAGAGCTGCATGATGGTGGCTGAGACAGGGTCACCTTGGGAAGGCTTGGGAGCCAGGATGAGTGTCGGGCTCTCGTGTGT	serine/threonine kinase 19 (STK19)
STK24	NM_001032296.1	MST-3, MST3, MST3B, STK3, STE20	Signal Transduction	CCATGACGACTCGAGCTCCGAGGATTCCGACGCGGAAACAGATGGCCAAGCCTCGGGGGGCAGTGATTCTGGGGACTGGATCTTCACAATCCGAGAAAAA	serine/threonine kinase 24 (STE20 homolog, yeast) (STK24)
STK25	NM_006374.3	SOK1, YSK1	Signal Transduction,Response To Stress,Response To Chemical Stimulus,Response To Oxidative Stress,Identical Protein Binding	GTGCACCTGGTGGAGCGAGTGCAGAGGTTTTCACACAACAGAAACCACCTGACATCCACCCGCTGAAGCGCACTGCTGTTCAGATAGGGGACGGAAGGTC	serine/threonine kinase 25 (STE20 homolog
STK3	NM_006281.1	MST2, KRS1	Cell Development,Biopolymer Metabolic Process,Signal Transduction,Programmed Cell Death,Regulation Of Developmental Process,Positive Regulation Of Developmental Process,Post Translational Protein Modification,Cellular Protein Metabolic Process,Protein Kinase Cascade,Biopolymer Modification,Protein Metabolic Process,Positive Regulation Of B	TTAGGCAGAGGTCAAAAAGTGACAATGGTACATGCCCAGGTAAATTCCCAAAAGGCAGAATTGACAGTTGTATCTGCTGTGCATTCACTCTAAGATGAGG	serine/threonine kinase 3 (STE20 homolog
STK31	NM_031414.2	TDRD8, SgK396	Protein Amino Acid Phosphorylation,Phosphorylation,Nucleotide Binding,Protein Kinase Activity,Kinase Activity,Protein Serine Threonine Kinase Activity,Transferase Activity Transferring Phosphorus Containing Groups,Atp Binding	GGATGTTGACACAGAAGCCAAGGTGATTGAGAGAGCAGCCACCTACCATAGAGCTTGGAGAGAAGCTGAAGGAGACTCAGGGTTACTGCCATTGATATTC	serine/threonine kinase 31 (STK31)
STK32A	NM_145001.1	MGC22688, YANK1	Protein Amino Acid Phosphorylation,Phosphorylation,Nucleotide Binding,Protein Kinase Activity,Kinase Activity,Protein Serine Threonine Kinase Activity,Transferase Activity Transferring Phosphorus Containing Groups,Atp Binding	TGGATGAAAGCATCGCTCCGAGCCTCATGGGAGGAATGAAGGAAGAATCGAGACTAGATATCCAACTAAGGCTTCGGGACATGTTTTGAGCGAAGATGGG	serine/threonine kinase 32A (STK32A)
STK32B	NM_018401.1	STKG6, YANK2, STK32, HSA250839	Protein Amino Acid Phosphorylation,Phosphorylation,Nucleotide Binding,Protein Kinase Activity,Kinase Activity,Protein Serine Threonine Kinase Activity,Transferase Activity Transferring Phosphorus Containing Groups,Atp Binding	TGGGACGCGGTGTTCAAGAAGGCACTGATGCCCGGCTTTGTGCCCAATAAAGGGAGGTTGAACTGCGATCCCACATTTGAGCTTGAAGAGATGATTCTAG	serine/threonine kinase 32B (STK32B)
STK32C	NM_173575.2	PKE, MGC23665, YANK3	Protein Amino Acid Phosphorylation,Phosphorylation,Nucleotide Binding,Protein Kinase Activity,Kinase Activity,Protein Serine Threonine Kinase Activity,Transferase Activity Transferring Phosphorus Containing Groups,Atp Binding	CGAGAATGACTATCTTCAAGACTGCCTCGATGCCATCCAGCAAGACTTCGTGATTTTTAACAGAGAAAAGCTGAAGAGGAGCCAGGACCTCCCGAGGGAG	serine/threonine kinase 32C (STK32C)
STK33	NM_030906.2		Golgi Apparatus,Cytoplasm,Nucleus,Protein Amino Acid Autophosphorylation,Protein Amino Acid Phosphorylation,Phosphorylation,Nucleotide Binding,Protein Kinase Activity,Kinase Activity,Protein Serine Threonine Kinase Activity,Transferase Activity Transferring Phosphorus Containing Groups,Atp Binding	GCTTATCTCCAAAGCAGCATAAGCTGCACATGGCATTAAAGGACAGCCACCAGTAGGCTTGGCAGTGGGCTGCAGTGGAAATCAACTCAAGATGTACACG	serine/threonine kinase 33 (STK33)
STK35	NM_080836.2	bA550O8.2, CLIK1	Cytoplasm,Nucleus,Protein Amino Acid Phosphorylation,Phosphorylation,Nucleotide Binding,Protein Kinase Activity,Kinase Activity,Protein Serine Threonine Kinase Activity,Transferase Activity Transferring Phosphorus Containing Groups,Atp Binding	CCAAACTCTTGTGTGGAACACAGCTGGGTCTTCAGCAGGCATCTGTCACTGCCGTGAGGTCAGCGCTTCTCACCTAACTGCCTCCTGGATTGTCATCTTC	serine/threonine kinase 35 (STK35)
STK36	NM_015690.2	KIAA1278, FU	Cytoplasm,Nucleus,Regulation Of Dna Binding,Biopolymer Metabolic Process,Regulation Of Molecular Function,Nucleobasenucleosidenucleotide And Nucleic Acid Metabolic Process,Multicellular Organismal Development,Regulation Of Transcription Factor Activity,Regulation Of Cellular Metabolic Process,Regulation Of Gene Expression,Post Translationa	TGGGGATCAATGCCATCAGTCCCTGTTATTGAGGGATTATCCCTTAGCCAACATTCCTATCTGTGGGTGGGCGTGGAGAGTGTATCTTTTTTTGGGGTGT	serine/threonine kinase 36 (fused homolog, Drosophila) (STK36)
STK38	NM_007271.2	NDR	Nucleus,Biopolymer Metabolic Process,Signal Transduction,Post Translational Protein Modification,Cellular Protein Metabolic Process,Protein Kinase Cascade,Biopolymer Modification,Protein Metabolic Process,Protein Modification Process,Protein Amino Acid Phosphorylation,Cellular Macromolecule Metabolic Process,Phosphorylation,Intracellular S	CAGAAAATCCCTAAGACAGATCTTGCCGTGGACTAGCAATACCTGCAAGTGCTGCCAATGGGAACTCAATTTATTCCTGGGAACCTAACGAGGAGAGCCC	serine/threonine kinase 38 (STK38)
STK38L	NM_015000.1	KIAA0965, NDR2	Cytoplasm,Non Membrane Bound Organelle,Cytoskeleton,Actin Cytoskeleton,Intracellular Non Membrane Bound Organelle,Biopolymer Metabolic Process,Signal Transduction,Regulation Of Cellular Component Organization And Biogenesis,Post Translational Protein Modification,Cellular Protein Metabolic Process,Protein Kinase Cascade,Biopolymer Modifica	CCAGACTTGGCTTGGATGACTTTGAGTCTCTGAAAGTTATAGGAAGAGGAGCTTTTGGAGAGGTGCGGTTGGTCCAGAAGAAAGATACAGGCCATATCTA	serine/threonine kinase 38 like (STK38L)
STK39	NM_013233.2	DCHT, SPAK	Cytoplasm,Nucleus,Cytoskeleton,Membrane Fraction,Basolateral Plasma Membrane,Apical Plasma Membrane,Protein Amino Acid Phosphorylation,Phosphorylation,Nucleotide Binding,Protein Kinase Activity,Kinase Activity,Protein Serine Threonine Kinase Activity,Protein Kinase Binding,Transferase Activity Transferring Phosphorus Containing Groups,Atp	TGTGCAATGACTAAAAGGTAAAACGCTGTTAAGGTTCAAGAATCAATACTTTCAACCCAAGTAGCCCTCTGCTTGACTGTATATTATGGAACTAGTAAAC	serine threonine kinase 39 (STE20/SPS1 homolog
STK4	NM_006282.2	MST1, KRS2, YSK3	Protein Autoprocessing,Cell Development,Biopolymer Metabolic Process,Signal Transduction,Programmed Cell Death,Anatomical Structure Morphogenesis,Protein Amino Acid Autophosphorylation,Regulation Of Developmental Process,Positive Regulation Of Developmental Process,Post Translational Protein Modification,Cellular Protein Metabolic Process,	GGAGCCATGACTGGGTTGCACCTCAGGATACTGTAATTTGACTCCATAATTGCTTTTGCTCCTGAAACCTGGGAATCAATGGAAAGGCAGGGAATGTGCC	serine/threonine kinase 4 (STK4)
STK40	NM_032017.1	MGC4796, SgK495	Cytoplasm,Nucleus,Protein Amino Acid Phosphorylation,Phosphorylation,Nucleotide Binding,Protein Kinase Activity,Kinase Activity,Protein Serine Threonine Kinase Activity,Transferase Activity Transferring Phosphorus Containing Groups,Atp Binding	CATGTGTCTGATGACATTCCTGGTGAAGCAAAGGAGAGGAGGATGGGTCAGCCCTCACTGGGTGTCACACACTGAGAGAAGTCCTATTGTAAAGAAACGG	serine/threonine kinase 40 (STK40)
STRADA	NM_001003787.1	NY-BR-96, LYK5, Stlk, STRAD	Cytoplasm,Nucleus,Protein Complex,Protein Export From Nucleus,Cell Cycle Go 0007049,Protein Amino Acid Phosphorylation,Positive Regulation Of Protein Amino Acid Phosphorylation,Activation Of Protein Kinase Activity,Kinase Binding,Protein Kinase Activity,Protein Serine Threonine Kinase Activity,Transferase Activity Transferring Phosphorus C	AAGCACAGACTAAGGCTGGAACAGTCCATCCTTATCCCTCTTCTGGCTTGGGCCCTGACACCTAAGTCTTTCCCACGGTTTATGTGTGTGCCTCATTCCT	protein kinase LYK5 (LYK5)
STRADB	NM_018571.4	ALS2CR2, CALS-21, PAPK, ILPIPA, ILPIP	Cytoplasm,Nucleus,Jnk Cascade,Protein Export From Nucleus,Anti Apoptosis,Cell Cycle Go 0007049,Cytoskeleton Organization And Biogenesis,Protein Amino Acid Phosphorylation,Activation Of Protein Kinase Activity,Nucleotide Binding,Protein Kinase Activity,Transferase Activity Transferring Phosphorus Containing Groups,Atp Binding	ACAAGTTGAATCACTCAGACCTGAAAAACAGTCTGAAACCAGTATCCATCAATACTTGGTTGATGAGCCAACCCTTTCCTGGTCACGTCCATCCACTAGA	amyotrophic lateral sclerosis 2 (juvenile) chromosome region, candidate 2 (ALS2CR2)
STYK1	NM_018423.1	SuRTK106, DKFZp761P1010, NOK	Membrane,Plasma Membrane	ATATTCTGATGCAAAGTGATCTCACTGCTAAGCTCTGTGGATTAGGCCTGGCTTATGAAGTTTACACCCGAGGGGCCATCTCCTCTACTCAAACCATACC	serine/threonine/tyrosine kinase 1 (STYK1)
SYK	NM_003177.3		Membrane Part,Membrane,Immunological Synapse,Receptor Complex,Macromolecular Complex,Protein Complex,Plasma Membrane Part,Plasma Membrane,System Development,Macromolecular Complex Assembly,Anatomical Structure Morphogenesis,Behavior,Locomotory Behavior,Leukocyte Chemotaxis,Multicellular Organismal Development,Organ Morphogenesis,Response T	CGGACTCTCCAAAGCACTGCGTGCTGATGAAAACTACTACAAGGCCCAGACCCATGGAAAGTGGCCTGTCAAGTGGTACGCTCCGGAATGCATCAACTAC	spleen tyrosine kinase (SYK)
TAF1	NM_004606.2	TAF2A, BA2R, CCG1, CCGS, DYT3, NSCL2, TAFII250, KAT4, DYT3/TAF1	Nucleoplasm,Organelle Part,Nuclear Part,Organelle Lumen,Nuclear Lumen,Nucleus,Membrane Enclosed Lumen,Dna Directed Rna Polymeraseii Holoenzyme,Nucleoplasm Part,Intracellular Organelle Part,Macromolecular Complex,Transcription Factor Tfiid Complex,Transcription Factor Complex,Protein Complex,Protein Autoprocessing,Biopolymer Metabolic Proce	CGCTCTGGGCCGAGCGTACTAAGCCAGGTCCACCTGTCAGAGGACGAGGAGGACAGTGAGGATTTCCACTCCATTGCTGGGGACAGTGACTTGGACTCTG	TAF1 RNA polymerase II, TATA box binding protein (TBP)-associated factor, 250kDa (TAF1)
TAF1L	NM_153809.1		Rna Metabolic Process,Biopolymer Metabolic Process,Nucleobasenucleosidenucleotide And Nucleic Acid Metabolic Process,Transcription Dna Dependent,M Phase,Cell Cycle Process,Meiotic Cell Cycle,Rna Biosynthetic Process,Cell Cycle Phase,Regulation Of Transcription From Rna Polymerase Ii Promoter,Regulation Of Cellular Metabolic Process,Regulat	ATCTCACTTTTCTAATTTACAGGCTGGAACAGATGAGAGCCCTCCTGCTGGGACAGAGAATTGGGTTCTAGTGGACTCTGCTACACTTAAACCTATGTGA	TAF1-like RNA polymerase II, TATA box binding protein (TBP)-associated factor, 210kDa (TAF1L)
TAOK1	NM_020791.1	KIAA1361, MARKK, PSK2, MAP3K16, FLJ14314, TAO1	Cytoplasm,Dna Repair,Regulation Of Cytoskeleton Organization And Biogenesis,Protein Amino Acid Phosphorylation,Phosphorylation,Positive Regulation Of Protein Amino Acid Phosphorylation,Response To Dna Damage Stimulus,Apoptosis Go,Nucleotide Binding,Protein Kinase Activity,Kinase Activity,Protein Serine Threonine Kinase Activity,Protein Kin	GATCCAGAGAAGCTCTTCACAGATCTCAGAGAAATTGGCCATGGAAGCTTTGGAGCAGTGTATTTTGCACGAGATGTGCGTACCAATGAAGTGGTGGCCA	TAO kinase 1 (TAOK1)
TAOK2	NM_004783.2	TAO1, KIAA0881, PSK, PSK1, TAO2, MAP3K17	Regulation Of Biological Quality,Positive Regulation Of Signal Transduction,Regulation Of Kinase Activity,Regulation Of Protein Kinase Activity,Regulation Of Anatomical Structure Morphogenesis,Focal Adhesion Formation,Regulation Of Molecular Function,Signal Transduction,Regulation Of Transferase Activity,Positive Regulation Of Catalytic Ac	TTACAGAAGCTCCGGCATCCCAACACCATTCAGTACCGGGGCTGTTACCTGAGGGAGCACACGGCTTGGCTGGTAATGGAGTATTGCCTGGGCTCAGCTT	TAO kinase 2 (TAOK2)
TAOK3	NM_016281.2	JIK, DPK, MAP3K18	Protein Autoprocessing,Positive Regulation Of Signal Transduction,Biopolymer Metabolic Process,Signal Transduction,Regulation Of Mapkkk Cascade,Protein Amino Acid Autophosphorylation,Regulation Of Signal Transduction,Negative Regulation Of Cellular Process,Jnk Cascade,Post Translational Protein Modification,Regulation Of Jnk Cascade,Cellul	GCAAGAGCGGATCTCCAAACATAAAGAGAACTTGCAGCACACACAGGCTGAAGAGGAAGCCCACCTTCTCACTCAACAGAGACTGTACTACGACAAAAAT	TAO kinase 3 (TAOK3)
TBCK	NM_033115.2	MGC16169, HSPC302	Protein Amino Acid Phosphorylation,Protein Kinase Activity,Transferase Activity Transferring Phosphorus Containing Groups,Atp Binding	AGAAGCAAGAGTTGACATTCCTCCTCTTATGAGAGGTTTAACCTGGGCTGCTCTTCTGGGAGTTGAGGGAGCTATTCATGCCAAGTACGATGCAATTGAT	hypothetical protein MGC16169 (MGC16169)
TBK1	NM_013254.2	NAK	Positive Regulation Of Signal Transduction,Signal Transduction,I Kappab Kinase Nf Kappab Cascade,Regulation Of Signal Transduction,Positive Regulation Of I Kappab Kinase Nf Kappab Cascade,Protein Kinase Cascade,Positive Regulation Of Biological Process,Positive Regulation Of Cellular Process,Intracellular Signaling Cascade,Regulation Of I	ACCAGTCTTCAGGATATCGACAGCAGATTATCTCCAGGTGGATCACTGGCAGACGCATGGGCACATCAAGAAGGCACTCATCCGAAAGACAGAAATGTAG	TANK-binding kinase 1 (TBK1)
TBRG4	NM_004749.2	Cpr2, KIAA0948, H_TD2522F11.8, FASTKD4	Cytoplasmic Part,Cytoplasm,Mitochondrion,Positive Regulation Of Cell Proliferation,Negative Regulation Of Cell Cycle,Interphase,Cell Cycle Process,Negative Regulation Of Cellular Process,Mitotic Cell Cycle,Cell Cycle Phase,G1 Phase Of Mitotic Cell Cycle,Cell Proliferation Go 0008283,G1 Phase,Positive Regulation Of Biological Process,Cell C	TGCAAGCCGTCCTCCACCCTGAATTTCACATCCAATTTCTAGGGGGCAAGTCTCAGAAGGATCAGAACACCTTCCAGAAGCTGCTCCACATCAACGCCAC	transforming growth factor beta regulator 4 (TBRG4)
TEC	NM_003215.1	PSCTK4	Biopolymer Metabolic Process,Signal Transduction,Post Translational Protein Modification,Cellular Protein Metabolic Process,Protein Kinase Cascade,Biopolymer Modification,Protein Metabolic Process,Protein Modification Process,Protein Amino Acid Phosphorylation,Cellular Macromolecule Metabolic Process,Phosphorylation,Intracellular Signaling	TTTATGAGGGAATTGGGAAGTGGACTGTTTGGAGTGGTGAGGCTTGGCAAATGGCGAGCCCAGTACAAAGTCGCAATCAAAGCTATTCGGGAAGGTGCAA	tec protein tyrosine kinase (TEC)
TEK	NM_000459.2	VMCM, TIE2, TIE-2, VMCM1, CD202b	Intrinsic To Plasma Membrane,Intrinsic To Membrane,Membrane Part,Membrane,Integral To Membrane,Integral To Plasma Membrane,Plasma Membrane Part,Plasma Membrane,Enzyme Linked Receptor Protein Signaling Pathway,Signal Transduction,Cell Surface Receptor Linked Signal Transduction Go 0007166,Cell Cell Signaling,Transmembrane Receptor Protein T	CGAGTTCGAGGAGAGGCAATCAGGATACGAACCATGAAGATGCGTCAACAAGCTTCCTTCCTACCAGCTACTTTAACTATGACTGTGGACAAGGGAGATA	TEK tyrosine kinase, endothelial (venous malformations, multiple cutaneous and mucosal) (TEK)
TESK1	NM_006285.2		Gamete Generation,Sexual Reproduction,Reproduction,Phosphotransferase Activity Alcohol Group As Acceptor,Protein Kinase Activity,Kinase Activity,Protein Serine Threonine Kinase Activity,Transferase Activity Transferring Phosphorus Containing Groups	ATTGCCCGAGGCCTGCGGTACCTGCACTCCAAAGGTGTATTTCACCGCGACCTCACATCCAAGAACTGTCTAGTCCGACGGGAAGATCGAGGCTTCACCG	testis-specific kinase 1 (TESK1)
TESK2	NM_007170.1		Nucleus,Biopolymer Metabolic Process,Focal Adhesion Formation,Gamete Generation,Organelle Organization And Biogenesis,Sexual Reproduction,Actin Filament Based Process,Cell Substrate Adhesion,Post Translational Protein Modification,Actin Cytoskeleton Organization And Biogenesis,Cellular Protein Metabolic Process,Biopolymer Modification,Prot	TGTCTCTTGCCTTTTCTTGGGGCATATAAGCTACTGAGTGGAACATGGAGCTGATCAAGAGGCCGTAATGGTCATGGCTGTTTCCAGACCTGAATATTGG	testis-specific kinase 2 (TESK2)
TEX14	NM_198393.2	CT113	Cytoplasm,Protein Amino Acid Phosphorylation,Nucleotide Binding,Protein Kinase Activity,Transferase Activity Transferring Phosphorus Containing Groups,Atp Binding	GGAGCCTGCCTAAAGTAGAAGCCTTCTCACAGCATCACATTGATGAGCTGCCACCACCATCTCAGGAGCTACTTGATGACATTGAGCTCTTGAAACAGCA	testis expressed sequence 14 (TEX14)
TGFBR1	NM_004612.2	ALK-5, ACVRLK4	Intrinsic To Plasma Membrane,Intrinsic To Membrane,Membrane Part,Membrane,Integral To Membrane,Integral To Plasma Membrane,Receptor Complex,Macromolecular Complex,Protein Complex,Plasma Membrane Part,Plasma Membrane,Enzyme Linked Receptor Protein Signaling Pathway,Positive Regulation Of Cell Proliferation,Biopolymer Metabolic Process,Macro	GGGGAAATACGACTTAGTGAGGCATAGACATCCCTGGTCCATCCTTTCTGTCTCCAGCTGTTTCTTGGAACCTGCTCTCCTGCTTGCTGGTCCCTGACGC	transforming growth factor, beta receptor I (activin A receptor type II-like kinase, 53kDa) (TGFBR1)
TGFBR2	NM_001024847.1	MFS2	Intrinsic To Membrane,Membrane Part,Membrane,Integral To Membrane,Receptor Complex,Macromolecular Complex,Protein Complex,Positive Regulation Of Cell Proliferation,Cell Proliferation Go 0008283,Positive Regulation Of Biological Process,Positive Regulation Of Cellular Process,Regulation Of Cell Proliferation,Transmembrane Receptor Protein K	ATTTGGAGAATGTTGAGTCCTTCAAGCAGACCGATGTCTACTCCATGGCTCTGGTGCTCTGGGAAATGACATCTCGCTGTAATGCAGTGGGAGAAGTAAA	transforming growth factor, beta receptor II (70/80kDa) (TGFBR2)
TIE1	NM_005424.2	TIE, JTK14	Intrinsic To Plasma Membrane,Intrinsic To Membrane,Membrane Part,Membrane,Integral To Membrane,Integral To Plasma Membrane,Plasma Membrane Part,Plasma Membrane,System Development,Signal Transduction,Tissue Development,Mesoderm Development,Multicellular Organismal Development,Anatomical Structure Development,Organ Development,Transmembrane	CATCGGGGAGGGGAACTTCGGCCAGGTCATCCGGGCCATGATCAAGAAGGACGGGCTGAAGATGAACGCAGCCATCAAAATGCTGAAAGAGTATGCCTCT	tyrosine kinase with immunoglobulin-like and EGF-like domains 1 (TIE1)
TLK1	NM_012290.4	KIAA0137, PKU-beta	Nucleus,Dna Metabolic Process,Establishment Of Protein Localization,Establishment Of Localization,Biopolymer Metabolic Process,Signal Transduction,Nucleobasenucleosidenucleotide And Nucleic Acid Metabolic Process,Intracellular Transport,Intracellular Protein Transport,Organelle Organization And Biogenesis,Establishment Of Cellular Localiza	AAACCTAATAACCATTATCAAGGCAACTCCTGGGTAAGTAACACTTAGAACCATCAAGAGTGGTTTAAGGGGCTGGCTATACCCATTCCTCTGTAGAGCA	tousled-like kinase 1 (TLK1)
TLK2	NM_006852.2	PKU-ALPHA, MGC44450	Nucleus,Dna Metabolic Process,Biopolymer Metabolic Process,Signal Transduction,Nucleobasenucleosidenucleotide And Nucleic Acid Metabolic Process,Organelle Organization And Biogenesis,Regulation Of Dna Metabolic Process,Regulation Of Cellular Component Organization And Biogenesis,Regulation Of Chromosome Organization And Biogenesis,Regulati	ATTCGACGATGCTTGGCCTACCGAAAGGAGGACCGCATTGATGTCCAGCAGCTGGCCTGTGATCCCTACTTGTTGCCTCACATCCGAAAGTCAGTCTCTA	tousled-like kinase 2 (TLK2)
TNIK	NM_001161560.1	KIAA0551	Signal Transduction,Jnk Cascade,Response To Stress,Protein Kinase Cascade,Mapkkk Cascade Go 0000165,Intracellular Signaling Cascade,Stress Activated Protein Kinase Signaling Pathway,Phosphotransferase Activity Alcohol Group As Acceptor,Protein Kinase Activity,Kinase Activity,Protein Serine Threonine Kinase Activity,Transferase Activity Tra	GACACCCGCATGAGGACGCGAGTGAAATAGACCAAGGTGGAATTTCCAAGGGAAAAGCTTCGGGGTGGTTTTGGTCCATTTCTCCAGCGAAGAAGTAGAC	TRAF2 and NCK interacting kinase (TNIK)
TNK1	NM_003985.1		Membrane,Cytoplasm,Protein Autoprocessing,Biopolymer Metabolic Process,Protein Amino Acid Autophosphorylation,Post Translational Protein Modification,Cellular Protein Metabolic Process,Biopolymer Modification,Protein Processing,Protein Metabolic Process,Protein Modification Process,Protein Amino Acid Phosphorylation,Cellular Macromolecule	CCAAACTGCCTTCGTTTGGTCCAGGGCCATCGTGGGTGATGACGATTGCTCTCTTGCACTCATGGACATTTGATGCTGGTAGTATGGATTATGAGATGGA	tyrosine kinase, non-receptor, 1 (TNK1)
TNK2	NM_005781.4	p21cdc42Hs, ACK, ACK1	Positive Regulation Of Phosphate Metabolic Process,Biopolymer Metabolic Process,Positive Regulation Of Phosphorylation,Signal Transduction,Regulation Of Protein Amino Acid Phosphorylation,Regulation Of Protein Modification Process,Regulation Of Protein Metabolic Process,Regulation Of Peptidyl Tyrosine Phosphorylation,Regulation Of Phosphor	GCCATGGACGACTTCATCCGGGAGGTCAATGCCATGCACTCGCTCGACCACCGAAACCTCATCCGCCTCTACGGGGTGGTGCTCACGCCGCCCATGAAGA	tyrosine kinase, non-receptor, 2 (TNK2)
TNNI3K	NM_015978.1	CARK	Cytoplasm,Nucleus,Protein Amino Acid Phosphorylation,Phosphorylation,Nucleotide Binding,Protein Kinase Activity,Kinase Activity,Protein Serine Threonine Kinase Activity,Protein C Terminus Binding,Transferase Activity Transferring Phosphorus Containing Groups,Atp Binding	GATGGGCATGCTGTGGTGGCAGATTTTGGAGAATCAAGATTTCTACAGTCTCTGGATGAAGACAACATGACAAAACAACCTGGGAACCTCCGTTGGATGG	TNNI3 interacting kinase (TNNI3K)
TP53RK	NM_033550.3	C20orf64, dJ101A2.2, prpk, Nori-2p, BUD32	Nucleus,Biopolymer Metabolic Process,Post Translational Protein Modification,Cellular Protein Metabolic Process,Biopolymer Modification,Protein Metabolic Process,Protein Modification Process,Protein Amino Acid Phosphorylation,Cellular Macromolecule Metabolic Process,Phosphorylation,Phosphotransferase Activity Alcohol Group As Acceptor,Prot	CCAGGGTCTCTCCAACTTAGCCAAGACAATTGGGCAGGTTTTGGCTCGAATGCACGATGAAGACCTCATTCATGGTGATCTCACCACCTCCAACATGCTC	TP53 regulating kinase (TP53RK)
TRIB1	NM_025195.2	C8FW, GIG2, TRB1	Cytoplasm,Regulation Of Kinase Activity,Regulation Of Protein Kinase Activity,Biopolymer Metabolic Process,Regulation Of Molecular Function,Regulation Of Transferase Activity,Post Translational Protein Modification,Cellular Protein Metabolic Process,Biopolymer Modification,Regulation Of Map Kinase Activity,Regulation Of Catalytic Activity,	CTCGACTGTTGTATCTGTGATACATTATCCGACTAAGGACTCTGGGCTGGCAGGGCCTTCTGCCGGGAAAGCTAGAAACACTAGGTTCTTCCTGTACATA	tribbles homolog 1 (Drosophila) (TRIB1)
TRIB2	NM_021643.1	TRB2, GS3955	Cytoplasm,Regulation Of Kinase Activity,Regulation Of Protein Kinase Activity,Biopolymer Metabolic Process,Regulation Of Molecular Function,Regulation Of Transferase Activity,Post Translational Protein Modification,Cellular Protein Metabolic Process,Biopolymer Modification,Regulation Of Map Kinase Activity,Regulation Of Catalytic Activity,	GCTGCGGAAATTCATCTTTAAGGACGAAGAGAGGACTCGGGTCAAGCTGGAAAGCCTGGAAGACGCCTACATTCTGCGGGGAGATGATGATTCCCTCTCC	tribbles homolog 2 (Drosophila) (TRIB2)
TRIB3	NM_021158.3	C20orf97, dJ1103G7.3, TRB3	Nucleus,Regulation Of Kinase Activity,Regulation Of Protein Kinase Activity,Regulation Of Molecular Function,Regulation Of Transferase Activity,Regulation Of Map Kinase Activity,Regulation Of Catalytic Activity,Negative Regulation Of Transferase Activity,Negative Regulation Of Catalytic Activity,Kinase Binding,Transcription Corepressor Act	ATATTCCCTGCTCACAGAGATGACAAACTGGCATCCTTGAGCTGACAACACTTTTCCATGACCATAGGTCACTGTCTACACTGGGTACACTTTGTACCAG	tribbles homolog 3 (Drosophila) (TRIB3)
TRIM24	NM_015905.2	PTC6, RNF82, TF1A, TIF1, TIF1A, TIF1ALPHA, hTIF1	Nucleus,Rna Metabolic Process,Biopolymer Metabolic Process,Nucleobasenucleosidenucleotide And Nucleic Acid Metabolic Process,Transcription Dna Dependent,Rna Biosynthetic Process,Transcription,Transcription From Rna Polymerase Ii Promoter,Transcription Coactivator Activity,Transcription Activator Activity,Receptor Binding,Transcription Fact	GCTCGCCGGTCAGCGGCTCGTCGCCGTTCGCCACCCAAGTTGGAGTCATTCGTTGCCCAGTTTGCAGCCAAGAATGTGCAGAGAGACACATCATAGATAA	tripartite motif-containing 24 (TRIM24)
TRIM28	NM_005762.2	KAP1, RNF96, TF1B, TIF1B	Nucleus,Rna Metabolic Process,Positive Regulation Of Transcriptiondna Dependent,Cell Development,Biopolymer Metabolic Process,Nucleobasenucleosidenucleotide And Nucleic Acid Metabolic Process,Transcription Dna Dependent,Positive Regulation Of Nucleobasenucleosidenucleotide And Nucleic Acid Metabolic Process,Positive Regulation Of Rna Metab	CGCTCTACTGGGCCAGCCAAGTCTCGGGATGGTGAACGTACTGTCTATTGCAACGTACACAAGCATGAACCCCTTGTGCTGTTTTGTGAGAGCTGTGATA	tripartite motif-containing 28 (TRIM28)
TRIM33	NM_033020.2	ECTO, FLJ32925, PTC7, RFG7, TF1G, TIF1G, TIF1GAMMA, TIFGAMMA	Nucleus,Regulation Of Transforming Growth Factor Beta Receptor Signaling Pathway,Transcription Dna Dependent,Protein Ubiquitination,Regulation Of Transcriptiondna Dependent,Zinc Ion Binding,Ligase Activity,Dna Binding	GCAGATATGAATGAAAGCTGCAAACAGTCAGGGCTCAGCAGCCTTGTTAATGGAAAGTCCCCAATTCGAAGCCTCATGCACAGGTCGGCAAGGATTGGAG	tripartite motif-containing 33 (TRIM33)
TRIO	NM_007118.2	ARHGEF23	Enzyme Linked Receptor Protein Signaling Pathway,Signal Transduction,Cell Surface Receptor Linked Signal Transduction Go 0007166,Phosphotransferase Activity Alcohol Group As Acceptor,Gtpase Regulator Activity,Protein Kinase Activity,Enzyme Regulator Activity,Kinase Activity,Protein Serine Threonine Kinase Activity,Transferase Activity Tran	AGGTGCTAGACTGGATCGAGAACCACGGAGAAGCATTTCTGAGCAAACATACAGGTGTGGGGAAATCTCTTCATCGGGCCAGAGCATTGCAGAAACGTCA	triple functional domain (PTPRF interacting) (TRIO)
TRPM6	NM_017662.3	HOMG, HSH, CHAK2, FLJ22628	Membrane,Integral To Membrane,Apical Plasma Membrane,Response To Toxin,Calcium Ion Transport,Metal Ion Transport,Transport,Protein Amino Acid Phosphorylation,Phosphorylation,Ion Transport,Nucleotide Binding,Cation Channel Activity,Kinase Activity,Protein Serine Threonine Kinase Activity,Calcium Channel Activity,Transferase Activity Transfe	GTCTCCTTGGGACACGCCTTCTGAGCCTCACATCTCCTTCTGTTCAAAGGCCTCATTGGTATATGATCAATGGGTTCTCCTAGACACTGACCTCTGTCCA	transient receptor potential cation channel, subfamily M, member 6 (TRPM6)
TRPM7	NM_017672.2	CHAK1, LTRPC7, TRP-PLIK	Membrane,Cytoplasm,Integral To Membrane,Ruffle,Cell Soma,Neuron Projection,Plasma Membrane,Protein Amino Acid Autophosphorylation,Calcium Ion Transport,Transport,Protein Amino Acid Phosphorylation,Phosphorylation,Ion Transport,Nucleotide Binding,Cation Channel Activity,Protein Kinase Activity,Kinase Activity,Protein Serine Threonine Kinase	CCCGGAGGAGTTGGTCGCACAATTATGAAAGACTCGGCTTCTGCTGCTAGCGCCGGAGCTGAGTTAGTTCTGAGAAGGTTTCCCTGGGCGTTCCTTGTCC	transient receptor potential cation channel, subfamily M, member 7 (TRPM7)
TRRAP	NM_003496.2	PAF350/400, PAF400, STAF40, TR-AP, Tra1	Nucleoplasm,Organelle Part,Nuclear Part,Organelle Lumen,Nuclear Lumen,Nucleus,Membrane Enclosed Lumen,Nucleoplasm Part,Intracellular Organelle Part,Macromolecular Complex,Transcription Factor Complex,Protein Complex,Signal Transduction,Transcription Factor Binding,Transcription Cofactor Activity	GAAATGGTTGGTATGATAACAACGATTGCTGTGAAAGTCAACCCGGAGCGTGAGGACAGTGAGACTCGAACACATTCCATCATTCCGAGGGGATCACTTT	transformation/transcription domain-associated protein (TRRAP)
TSSK1B	NM_032028.2	STK22D, TSSK1, SPOGA4, FKSG81		ATGTAAATGAGCACACTGCTGGCCCATGCGCCTCGGGGCTGTAGAGGGCAGCCTCAGAGGCACTGGGCATTCCTGGCACCATGGATGACGCTGCTGTCCT	testis-specific serine kinase 1 (TSSK1)
TSSK2	NM_053006.4	STK22B, SPOGA2, FLJ38613	Biopolymer Metabolic Process,Post Translational Protein Modification,Cellular Protein Metabolic Process,Biopolymer Modification,Protein Metabolic Process,Protein Modification Process,Protein Amino Acid Phosphorylation,Cellular Macromolecule Metabolic Process,Phosphorylation,Nucleotide Binding,Phosphotransferase Activity Alcohol Group As Ac	CAAGAAAACACCTACTGACTTTGTGGAGAGATTCCTTCCTCGGGAGATGGACATCCTGGCAACTGTCAACCACGGCTCCATCATCAAGACTTACGAGATC	testis-specific serine kinase 2 (TSSK2)
TSSK3	NM_052841.3	STK22C, SPOGA3	Biopolymer Metabolic Process,Gamete Generation,Sexual Reproduction,Post Translational Protein Modification,Cellular Protein Metabolic Process,Biopolymer Modification,Protein Metabolic Process,Protein Modification Process,Protein Amino Acid Phosphorylation,Cellular Macromolecule Metabolic Process,Phosphorylation,Reproduction,Nucleotide Bind	GTGAGAACGCCTTGTTGCAGGGCTTCAACCTGAAGCTGACTGACTTTGGCTTTGCCAAGGTGTTGCCCAAGTCACACCGGGAGCTGAGCCAGACCTTCTG	testis-specific serine kinase 3 (TSSK3)
TSSK4	NM_174944.2	C14orf20, STK22E	Regulation Of Dna Binding,Biopolymer Metabolic Process,Regulation Of Molecular Function,Nucleobasenucleosidenucleotide And Nucleic Acid Metabolic Process,Positive Regulation Of Binding,Regulation Of Transcription Factor Activity,Regulation Of Cellular Metabolic Process,Regulation Of Gene Expression,Post Translational Protein Modification,P	CTGTGGGTTGTAGCCCTTCTTACCGCCAAGTGAACTGCTTTTCCCACCTCAGCCAGACTTACTGTGGCAGCTTTGCTTACGCTTGCCCAGAGATCTTACG	testis-specific serine kinase 4 (TSSK4)
TSSK6	NM_032037.2	SSTK, FLJ24002, CT72	Cell Development,Biopolymer Metabolic Process,Spermatid Development,Gamete Generation,Organelle Organization And Biogenesis,Nuclear Organization And Biogenesis,Sexual Reproduction,Post Translational Protein Modification,Cellular Protein Metabolic Process,Biopolymer Modification,Protein Metabolic Process,Protein Modification Process,Protein	AATATGCGAAGCTGCCGCGTGCTGCTGCACATGCGCTTTTTCCCTTCCGCTTCCCTCCCTTTCTTCCCACGGGGGAGTCCGCAGTTGCCCTTGTTCGGAA	testis-specific serine kinase 6 (TSSK6)
TTBK1	NM_032538.1	KIAA1855	Cell Junction,Cytoplasm,Nucleus,Protein Amino Acid Phosphorylation,Phosphorylation,Nucleotide Binding,Protein Kinase Activity,Kinase Activity,Protein Serine Threonine Kinase Activity,Transferase Activity Transferring Phosphorus Containing Groups,Atp Binding	CGTGCTCAAGAAGTTGCAAGGGAAGGACCATGTGTGCAGGTTCATTGGCTGTGGCAGGAACGAGAAGTTTAACTATGTAGTGATGCAGCTCCAGGGCCGG	tau tubulin kinase 1 (TTBK1)
TTBK2	NM_173500.2	SCA11, KIAA0847	Protein Amino Acid Phosphorylation,Phosphorylation,Nucleotide Binding,Protein Kinase Activity,Kinase Activity,Protein Serine Threonine Kinase Activity,Transferase Activity Transferring Phosphorus Containing Groups,Atp Binding	TTGCCAATGCTACTCCCATCCCTGGAGACTTGCTTCGAGAAAATACAGATGAGGTATTTCCAGATGAACAGCTTAGCGATGGAGAAAATGGCATCCCTGT	tau tubulin kinase 2 (TTBK2)
TTK	NM_003318.3	MPS1L1, CT96	Organelle Part,Microtubule Cytoskeleton,Non Membrane Bound Organelle,Cytoskeletal Part,Spindle,Cytoskeleton,Intracellular Non Membrane Bound Organelle,Intracellular Organelle Part,Mitotic Cell Cycle Checkpoint,Positive Regulation Of Cell Proliferation,M Phase,Microtubule Based Process,Organelle Organization And Biogenesis,Regulation Of Mit	AACCAGAGGTTCCAGAGAGTAACCAGAAACAGTGGCAATCTAAGAGAAAGTCAGAGTGTATTAACCAGAATCCTGCTGCATCTTCAAATCACTGGCAGAT	TTK protein kinase (TTK)
TTN	NM_133432.1	CMD1G, CMPD4, FLJ32040, TMD, CMH9, LGMD2J	Organelle Part,Sarcomere,Cytoplasmic Part,Contractile Fiber,Myofibril,Nuclear Chromosome,Nuclear Part,Cytoplasm,Non Membrane Bound Organelle,Nucleus,Condensed Nuclear Chromosome,Contractile Fiber Part,Intracellular Non Membrane Bound Organelle,Intracellular Organelle Part,Condensed Chromosome,Chromosome,Muscle Development,Protein Autoproce	TTTATCTCTGAGACCAGACAGAGCGATGCAGGAGAATACACCTTTGTGGCAGGAAGGAACAGGAGTTCTGTCACTCTCTATGTCAATGCTCCTGAACCGC	titin (TTN)
TXK	NM_003328.1	PTK4, TKL, PSCTK5, BTKL, RLK	Biopolymer Metabolic Process,Post Translational Protein Modification,Cellular Protein Metabolic Process,Biopolymer Modification,Protein Metabolic Process,Protein Modification Process,Protein Amino Acid Phosphorylation,Cellular Macromolecule Metabolic Process,Phosphorylation,Phosphotransferase Activity Alcohol Group As Acceptor,Non Membrane	ATGACTCGTCTCCGATATCCAGTTGGGCTGATGGGCAGTTGTTTACCAGCCACAGCTGGGTTTAGCTACGAAAAGTGGGAGATAGATCCATCTGAGTTGG	TXK tyrosine kinase (TXK)
TYK2	NM_003331.3	JTK1	Biopolymer Metabolic Process,Post Translational Protein Modification,Cellular Protein Metabolic Process,Biopolymer Modification,Protein Metabolic Process,Protein Modification Process,Protein Amino Acid Phosphorylation,Cellular Macromolecule Metabolic Process,Phosphorylation,Phosphotransferase Activity Alcohol Group As Acceptor,Non Membrane	TCATCGCTGACAGCTGAGGAAGTCTGCATCCACATTGCACATAAAGTTGGTATCACTCCTCCTTGCTTCAATCTCTTTGCCCTCTTCGATGCTCAGGCCC	tyrosine kinase 2 (TYK2)
TYRO3	NM_006293.2	RSE, Dtk, Brt, Tif, Sky	Intrinsic To Plasma Membrane,Intrinsic To Membrane,Membrane Part,Membrane,Integral To Membrane,Integral To Plasma Membrane,Plasma Membrane Part,Plasma Membrane,Signal Transduction,Transmembrane Receptor Protein Kinase Activity,Phosphotransferase Activity Alcohol Group As Acceptor,Protein Kinase Activity,Kinase Activity,Protein Tyrosine Kin	TCCCTCTCCATCTGTTTTAAATGTAACAGGGGTGACCCAGAGCACCATGTTTTCCTGTGAAGCTCACAACCTAAAAGGCCTGGCCTCTTCTCGCACAGCC	TYRO3 protein tyrosine kinase (TYRO3)
UHMK1	NM_175866.2	KIS, Kist	Cytoplasm,Nucleus,Protein Autoprocessing,Establishment Of Protein Localization,Establishment Of Localization,Biopolymer Metabolic Process,Intracellular Transport,Intracellular Protein Transport,Negative Regulation Of Cell Cycle,Establishment Of Cellular Localization,Nuclear Transport,Protein Targeting,Protein Amino Acid Autophosphorylation	GGGTTGTTCCATGTGGATGATACAGCATTGTGCCCGAGATGTTTTGGAGGCCCTTGCTTTTCTTCATCATGAGGGCTATGTCCATGCGGACCTCAAACCA	U2AF homology motif (UHM) kinase 1 (UHMK1)
ULK1	NM_003565.1	ATG1, ATG1A	Biopolymer Metabolic Process,Signal Transduction,Post Translational Protein Modification,Cellular Protein Metabolic Process,Biopolymer Modification,Protein Metabolic Process,Protein Modification Process,Protein Amino Acid Phosphorylation,Cellular Macromolecule Metabolic Process,Phosphorylation,Phosphotransferase Activity Alcohol Group As A	CCTGAAGGAACTGAAACATGAAAACATCGTGGCCCTGTACGACTTCCAGGAAATGGCTAATTCTGTCTACCTGGTTATGGAGTACTGCAACGGTGGGGAC	unc-51-like kinase 1 (C. elegans) (ULK1)
ULK2	NM_014683.2	KIAA0623, Unc51.2, ATG1B	Membrane,Cytoplasmic Vesicle,Nervous System Development,Signal Transduction,Axonogenesis,Protein Amino Acid Autophosphorylation,Protein Amino Acid Phosphorylation,Phosphorylation,Nucleotide Binding,Protein Kinase Activity,Kinase Activity,Protein Serine Threonine Kinase Activity,Transferase Activity Transferring Phosphorus Containing Groups	AAGCATCTTCCAACCTGTTAGCCTTGGTTACTCGTCATGGGCCTGCTGAAGAACAGTCGAAAGATGGGAATGAGCCACGGGAATGTGCCCATTGCCTCTT	unc-51-like kinase 2 (C. elegans) (ULK2)
ULK3	NM_001099436.1	DKFZP434C131, FLJ90566	Cytoplasm,Protein Amino Acid Autophosphorylation,Protein Amino Acid Phosphorylation,Phosphorylation,Nucleotide Binding,Protein Kinase Activity,Kinase Activity,Protein Serine Threonine Kinase Activity,Transferase Activity Transferring Phosphorus Containing Groups,Atp Binding	GGCCTACGCCAAGAAGGACACTCGTGAAGTGGTAGCCATAAAGTGTGTAGCCAAGAAAAGTCTGAACAAGGCATCGGTGGAGAACCTCCTCACGGAGATT	unc-51-like kinase 3 (C. elegans) (ULK3)
ULK4	NM_017886.2	FLJ20574, REC01035, FAM7C1	Protein Amino Acid Phosphorylation,Phosphorylation,Nucleotide Binding,Protein Kinase Activity,Kinase Activity,Protein Serine Threonine Kinase Activity,Transferase Activity Transferring Phosphorus Containing Groups,Atp Binding	TTTGCTGGAGCAGATCAGGAATCAAGCGTCGAAGATCTCAGTCTCAGCAGAAACACTATGGAGTGTTCTGGGCCACAAGATTCCAAGGAGCTTTTGCAGA	unc-51-like kinase 4 (C. elegans) (ULK4)
VRK1	NM_003384.2		Biopolymer Metabolic Process,Post Translational Protein Modification,Cellular Protein Metabolic Process,Biopolymer Modification,Protein Metabolic Process,Protein Modification Process,Protein Amino Acid Phosphorylation,Cellular Macromolecule Metabolic Process,Phosphorylation,Phosphotransferase Activity Alcohol Group As Acceptor,Protein Kina	GTTACGAGTCGGCGAAAGCGGCGGGAAGTTCGTACTGGGCAGAACGCGACGGGTCTGCGGCTTAGGTGAAAATGCCTCGTGTAAAAGCAGCTCAAGCTGG	vaccinia related kinase 1 (VRK1)
VRK2	NM_006296.3		Biopolymer Metabolic Process,Post Translational Protein Modification,Cellular Protein Metabolic Process,Biopolymer Modification,Protein Metabolic Process,Protein Modification Process,Protein Amino Acid Phosphorylation,Cellular Macromolecule Metabolic Process,Phosphorylation,Phosphotransferase Activity Alcohol Group As Acceptor,Protein Kina	ATGGGAACCACAAACAGTATCAGGAAAATCCTAGAAAAGGCCATAATGGGACAATAGAGTTTACCAGCTTGGATGCCCACAAGGGAGTAGCCTTGTCCAG	vaccinia related kinase 2 (VRK2)
VRK3	NM_016440.3		Nucleus,Protein Amino Acid Phosphorylation,Nucleotide Binding,Protein Kinase Activity,Transferase Activity Transferring Phosphorus Containing Groups,Protein Phosphatase Binding,Atp Binding	ACAGACAAGAGTGGGCGACAGTGGAAGCTGAAGTCCTTCCAGACCAGGGACAACCAGGGCATTCTCTATGAAGCTGCACCCACCTCCACCCTCACCTGTG	vaccinia related kinase 3 (VRK3)
WEE1	NM_003390.3		Nucleus	TATGCCATTAAGCGATCAAAAAAGCCATTGGCGGGCTCTGTTGATGAGCAGAACGCTTTGAGAGAAGTATATGCTCATGCAGTGCTTGGACAGCATTCTC	WEE1 homolog (S. pombe) (WEE1)
WEE2	NM_001105558.1	WEE1B; FLJ16107	Cytoplasm,Nucleus,Centrosome,Mitosis,Protein Amino Acid Phosphorylation,Phosphorylation,Nucleotide Binding,Non Membrane Spanning Protein Tyrosine Kinase Activity,Protein Kinase Activity,Kinase Activity,Protein Serine Threonine Kinase Activity,Protein Tyrosine Kinase Activity,Magnesium Ion Binding,Transferase Activity Transferring Phosphoru	GTATAAAATTGGTGACCTGGGCCACGCAACATCAATAAACAAACCCAAAGTGGAAGAAGGAGATAGTCGCTTCCTGGCTAATGAGATTTTGCAAGAGGAT	WEE1 homolog 2 (S. pombe) (WEE2)
WNK1	NM_018979.1	PRKWNK1, HSN2, HSAN2	Cytoplasm,Establishment Of Localization,Biopolymer Metabolic Process,Signal Transduction,Post Translational Protein Modification,Cellular Protein Metabolic Process,Protein Kinase Cascade,Biopolymer Modification,Transport,Protein Metabolic Process,Protein Modification Process,Protein Amino Acid Phosphorylation,Cellular Macromolecule Metabol	AGCAGTACTTCTACTCCTACTTTAGCTGAAACCGTGGTAGTTAGCGCACACTCACTAGATAAGACATCTCATAGCAGTACAACTGGATTGGCTTTCTCCC	WNK lysine deficient protein kinase 1 (WNK1)
WNK2	NM_006648.3	SDCCAG43, PRKWNK2, NY-CO-43, KIAA1760	Biopolymer Metabolic Process,Signal Transduction,Post Translational Protein Modification,Cellular Protein Metabolic Process,Protein Kinase Cascade,Biopolymer Modification,Protein Metabolic Process,Protein Modification Process,Protein Amino Acid Phosphorylation,Cellular Macromolecule Metabolic Process,Phosphorylation,Intracellular Signaling	GCTGGACGGTTTACCACCCAACGTCTGAGAGAGTGACCTATAAGTCTAGTAGCAAACCTCGTGCTCGATTCCTCAGTGGACCCGTATCTGTGTCCATCTG	WNK lysine deficient protein kinase 2 (WNK2)
WNK3	NM_020922.2	PRKWNK3	Biopolymer Metabolic Process,Signal Transduction,Post Translational Protein Modification,Cellular Protein Metabolic Process,Protein Kinase Cascade,Biopolymer Modification,Protein Metabolic Process,Protein Modification Process,Protein Amino Acid Phosphorylation,Cellular Macromolecule Metabolic Process,Phosphorylation,Intracellular Signaling	CGGGAGTCCACAGCTGATACTAGGGCTTTGAATAGATGTAAAGCGATGAGTGGATCATTTCAGCGGGGTCGGTTCCAGGTGATTACAATTCCTCAGCAGC	WNK lysine deficient protein kinase 3 (WNK3)
WNK4	NM_032387.3	PRKWNK4	Cell Junction,Membrane Part,Tight Junction,Intercellular Junction,Membrane,Apical Junction Complex,Apicolateral Plasma Membrane,Plasma Membrane Part,Plasma Membrane,Establishment Of Localization,Biopolymer Metabolic Process,Signal Transduction,Post Translational Protein Modification,Cellular Protein Metabolic Process,Protein Kinase Cascade	AGTGGCCCGTGCAGTACGTGAACGGGTTGCTGCCATCCAGCGAAAGCGTGAGAAGCTGCGTAAAGCAAGGGAATTGGAGGCACTCCCACCAGAGCCAGGA	WNK lysine deficient protein kinase 4 (WNK4)
YES1	NM_005433.3	Yes, c-yes, HsT441	Biopolymer Metabolic Process,Cellular Protein Metabolic Process,Biopolymer Modification,Protein Metabolic Process,Protein Modification Process,Cellular Macromolecule Metabolic Process	ATACAGACCTGAAAATACTCCAGAGCCTGTCAGTACAAGTGTGAGCCATTATGGAGCAGAACCCACTACAGTGTCACCATGTCCGTCATCTTCAGCAAAG	v-yes-1 Yamaguchi sarcoma viral oncogene homolog 1 (YES1)
YSK4	NM_025052.3	FLJ23074	Nucleotide Binding,Atp Binding	GGATGGCCGCCATGTTTTACATCGGAGCACACCGAGGGCTGATGCCTCCTTTACCAGACCACTTCTCAGAAAATGCAGCAGACTTTGTGCGCATGTGCCT	yeast Sps1/Ste20-related kinase 4 (S. cerevisiae) (YSK4)
ZAK	NM_016653.2			GACACGAGCCTTCCTGACAAGTGTAACTCATTCCTACACAACAAGGCGGAGTGGAGGTGCGAAATTGAGGCAACTCTTGAGAGGCTAAAGAAACTAGAGC	sterile alpha motif and leucine zipper containing kinase AZK (ZAK)
ZAP70	NM_001079.3	SRK, ZAP-70, STD	Membrane Part,Membrane,Cytoplasm,Immunological Synapse,Receptor Complex,Macromolecular Complex,Protein Complex,Plasma Membrane Part,Plasma Membrane,Positive Regulation Of Cell Differentiation,System Development,Cell Activation,Positive Regulation Of Immune System Process,Lymphocyte Differentiation,Hemopoiesis,Immune System Development,T Ce	GGAGCTCAAGGACAAGAAGCTCTTCCTGAAGCGCGATAACCTCCTCATAGCTGACATTGAACTTGGCTGCGGCAACTTTGGCTCAGTGCGCCAGGGCGTG	zeta-chain (TCR) associated protein kinase 70kDa (ZAP70)
Internal Reference Genes
CLTC	NM_004859.2	CLTCL2, Hc	Membrane,Spindle,Cytoplasmic Vesicle,Clathrin Coated Vesicle,Membrane Fraction,Membrane Coat,Mitochondrion,Intracellular Protein Transport,Vesicle Mediated Transport,Mitosis,Receptor Mediated Endocytosis,Peptide Binding,Structural Molecule Activity,Protein C Terminus Binding	GGGTATCAACCCAGCAAACATTGGCTTCAGTACCCTGACTATGGAGTCTGACAAATTCATCTGCATTAGAGAAAAAGTAGGAGAGCAGGCCCAGGTGGTA	clathrin, heavy polypeptide (Hc) (CLTC)
G6PD	NM_000402.2	G6PD1	Cytoplasm,Glucose Metabolic Process,Cellular Carbohydrate Metabolic Process,Alcohol Metabolic Process,Carbohydrate Metabolic Process	ACAACATCGCCTGCGTTATCCTCACCTTCAAGGAGCCCTTTGGCACTGAGGGTCGCGGGGGCTATTTCGATGAATTTGGGATCATCCGGGACGTGATGCA	glucose-6-phosphate dehydrogenase (G6PD), nuclear gene encoding mitochondrial protein
GAPDH	NM_002046.3	GAPD		TCCTCCTGTTCGACAGTCAGCCGCATCTTCTTTTGCGTCGCCAGCCGAGCCACATCGCTCAGACACCATGGGGAAGGTGAAGGTCGGAGTCAACGGATTT	glyceraldehyde-3-phosphate dehydrogenase (GAPDH)
GUSB	NM_000181.1		Cellular Catabolic Process,Nitrogen Compound Metabolic Process,Cellular Carbohydrate Metabolic Process,Macromolecule Catabolic Process,Cellular Macromolecule Catabolic Process,Amine Metabolic Process,Carbohydrate Metabolic Process,Cellular Carbohydrate Catabolic Process,Catabolic Process,Carbohydrate Catabolic Process,Hydrolase Activity Ac	CGGTCGTGATGTGGTCTGTGGCCAACGAGCCTGCGTCCCACCTAGAATCTGCTGGCTACTACTTGAAGATGGTGATCGCTCACACCAAATCCTTGGACCC	glucuronidase, beta (GUSB)
HPRT1	NM_000194.1	HPRT, HGPRT	Cytoplasm,Regulation Of Biological Quality,Protein Oligomerization,Nucleobasenucleoside And Nucleotide Metabolic Process,Biogenic Amine Metabolic Process,Macromolecular Complex Assembly,Protein Tetramerization,Nucleobasenucleosidenucleotide And Nucleic Acid Metabolic Process,Biosynthetic Process,Purine Nucleotide Metabolic Process,Behavior	TGTGATGAAGGAGATGGGAGGCCATCACATTGTAGCCCTCTGTGTGCTCAAGGGGGGCTATAAATTCTTTGCTGACCTGCTGGATTACATCAAAGCACTG	hypoxanthine phosphoribosyltransferase 1 (Lesch-Nyhan syndrome) (HPRT1)
PGK1	NM_000291.2		Phosphorylation,Nucleotide Binding,Purine Nucleotide Binding,Adenyl Ribonucleotide Binding,Adenyl Nucleotide Binding,Kinase Activity,Transferase Activity Transferring Phosphorus Containing Groups,Purine Ribonucleotide Binding,Atp Binding	GCAAGAAGTATGCTGAGGCTGTCACTCGGGCTAAGCAGATTGTGTGGAATGGTCCTGTGGGGGTATTTGAATGGGAAGCTTTTGCCCGGGGAACCAAAGC	phosphoglycerate kinase 1 (PGK1)
SDHA	NM_004168.1	SDH2, FP, SDHF	Organelle Part,Organelle Inner Membrane,Mitochondrial Part,Cytoplasmic Part,Mitochondrial Membrane,Membrane Part,Membrane,Cytoplasm,Organelle Membrane,Envelope,Organelle Envelope,Mitochondrial Inner Membrane,Mitochondrial Respiratory Chain,Intracellular Organelle Part,Macromolecular Complex,Mitochondrion,Mitochondrial Envelope,Protein Comp	TGGAGGGGCAGGCTTGCGAGCTGCATTTGGCCTTTCTGAGGCAGGGTTTAATACAGCATGTGTTACCAAGCTGTTTCCTACCAGGTCACACACTGTTGCA	succinate dehydrogenase complex, subunit A, flavoprotein (Fp) (SDHA), nuclear gene encoding mitochondrial protein
TUBB	NM_178014.2	OK/SW-cl.56, MGC16435, M40, Tubb5	Non Membrane Bound Organelle,Cytoskeleton,Intracellular Non Membrane Bound Organelle,Receptor Binding	TGGTGGATCTAGAACCTGGGACCATGGACTCTGTTCGCTCAGGTCCTTTTGGCCAGATCTTTAGACCAGACAACTTTGTATTTGGTCAGTCTGGGGCAGG	tubulin, beta (TUBB)
© 2014 NanoString Technologies			LBL-10059
