# Supplementary material for: Kinase Gene Expression Profiling of Metastatic Clear Cell Renal Cell Carcinoma Tissue Identifies Potential New Therapeutic Targets
Source: PLoS One. 2016 Aug 30;11(8):e0160924. doi: 10.1371/journal.pone.0160924 (PMC5004806; doi:10.1371/journal.pone.0160924)
Supplement: S2 Table — (XLSX) [file pone.0160924.s002.xlsx]

## Sheet: Raw
Gene Name	Annotation	Accession #	Probe Name	Class Name	20140328_03282014K_01_01.RCC	20140328_03282014K_02_02.RCC	20140328_03282014K_03_03.RCC	20140328_03282014K_04_04.RCC	20140328_03282014K_05_05.RCC	20140328_03282014K_06_06.RCC	20140328_03282014K_07_07.RCC	20140328_03282014K_08_08.RCC	20140328_03282014K_09_09.RCC	20140328_03282014K_10_10.RCC	20140328_03282014K_11_11.RCC	20140328_03282014K_12_12.RCC	20140711_071114_01_01.RCC	20140711_071114_02_02.RCC	20140711_071114_03_03.RCC	20140711_071114_04_04.RCC	20140711_071114_05_05.RCC	20140711_071114_06_06.RCC	20140711_071114_07_07.RCC	20140711_071114_08_08.RCC	20140711_071114_09_09.RCC	20140711_071114_10_10.RCC	20140711_071114_11_11.RCC	20140711_071114_12_12.RCC	20140711_71114b_13_01.RCC	20140711_71114b_14_02.RCC	20140711_71114b_15_03.RCC	20140711_71114b_16_04.RCC	20140711_71114b_17_05.RCC	20140711_71114b_18_06.RCC	20140808_08082014_01_01.RCC	20140808_08082014_02_02.RCC	20140808_08082014_03_03.RCC	20140808_08082014_04_04.RCC	20140808_08082014_05_05.RCC	20140808_08082014_06_06.RCC	20140808_08082014_07_07.RCC	20140808_08082014_08_08.RCC	20140808_08082014_09_09.RCC	20140808_08082014_10_10.RCC	20140808_08082014_11_11.RCC	20140808_08082014_12_12.RCC	20140814_08142014_01_01.RCC	20140814_08142014_02_02.RCC	20140814_08142014_03_03.RCC
					19N	19T	19M	20N	20T	20M	21N	21T	21M	22N	22T	22M	2N	2T	2m	4N	4T	4m	5N	5T	5m	8N	8T	8m	9N	9T	9m	13N	13T	13m	1N	1T	1m	7N	7T	7m	14N	14T	14m	15N	15T	15m	10N	10T	10m
AAK1		NM_014911.2	NM_014911.2:855	Endogenous	586	663	321	659	528	461	530	347	482	533	340	1058	280	268	205	807	835	410	306	199	310	337	168	371	336	331	303	306	140	134	467	351	413	648	238	377	805	510	82	1031	336	135	587	452	325
AATK		NM_001080395.2	NM_001080395.2:4723	Endogenous	37	65	63	45	42	37	43	89	89	70	73	47	24	40	22	50	26	21	20	17	21	25	21	33	31	52	45	17	29	20	38	46	36	35	26	35	71	66	25	52	27	46	31	13	20
ABL1		NM_007313.2	NM_007313.2:5050	Endogenous	350	345	295	263	310	282	382	246	333	198	297	226	122	197	72	314	273	151	140	78	182	157	97	175	171	163	170	155	114	96	268	395	857	227	156	85	346	250	47	513	166	62	265	191	105
ABL2		NM_007314.3	NM_007314.3:1567	Endogenous	157	431	188	163	239	174	273	296	378	100	184	276	77	190	15	169	230	116	66	132	162	61	39	125	86	171	210	88	110	73	129	284	336	119	141	59	65	127	47	166	175	112	115	127	164
ACVR1		NM_001105.2	NM_001105.2:1665	Endogenous	461	523	204	382	428	535	284	268	462	283	413	482	208	251	51	401	398	114	181	119	161	196	115	210	204	265	158	173	127	99	426	497	838	256	205	89	248	145	63	557	170	104	429	254	181
ACVR1B		NM_004302.3	NM_004302.3:1700	Endogenous	299	212	175	245	184	181	57	107	128	200	166	173	131	145	25	247	199	28	155	57	57	93	60	101	122	70	57	121	49	23	204	166	267	265	84	96	184	75	13	421	100	31	245	143	116
ACVR1C		NM_145259.2	NM_145259.2:5168	Endogenous	29	21	22	29	30	13	35	38	38	46	31	36	12	9	14	15	7	11	16	9	12	10	11	10	21	16	9	13	15	16	9	12	11	13	3	14	13	6	10	17	14	19	3	6	15
ACVR2A		NM_001616.3	NM_001616.3:1245	Endogenous	201	186	71	148	116	126	97	106	118	107	124	100	64	67	15	116	123	36	73	33	57	61	32	108	76	69	46	67	40	29	140	157	101	122	53	34	56	38	25	161	33	36	130	52	44
ACVR2B		NM_001106.2	NM_001106.2:695	Endogenous	93	73	120	102	92	68	23	43	82	104	89	42	42	47	19	107	80	40	62	31	31	34	16	49	46	23	29	41	38	17	69	84	77	78	34	36	101	36	27	116	58	29	110	71	52
ACVRL1		NM_000020.1	NM_000020.1:1710	Endogenous	485	858	290	569	496	612	343	367	530	238	491	275	159	362	66	298	74	269	190	94	299	163	105	523	209	242	159	290	95	81	466	901	534	400	336	465	572	635	125	456	311	93	363	193	139
ADCK1		NM_020421.2	NM_020421.2:2010	Endogenous	55	42	23	52	39	22	20	29	38	37	28	36	25	26	7	58	35	30	20	13	16	33	16	38	33	23	31	24	9	8	40	33	45	48	21	20	43	15	20	44	12	13	44	15	22
ADCK2		NM_052853.3	NM_052853.3:1165	Endogenous	111	265	154	116	229	181	79	195	197	91	155	252	47	148	53	109	296	59	69	103	86	49	63	87	67	152	80	69	65	17	86	191	294	88	78	26	51	53	34	98	106	60	90	168	198
ADCK3		NM_020247.3	NM_020247.3:330	Endogenous	168	111	82	125	82	68	129	120	169	190	166	98	121	151	108	165	139	159	99	59	90	89	73	138	128	72	65	74	52	37	141	105	169	133	76	233	340	163	56	346	242	73	165	129	70
ADCK4		NM_024876.3	NM_024876.3:2165	Endogenous	168	261	220	169	217	147	104	179	207	100	153	211	80	168	64	183	251	153	98	114	220	85	75	168	105	134	164	90	113	58	144	169	311	179	101	170	205	154	68	221	173	68	182	154	123
ADCK5		NM_174922.3	NM_174922.3:1095	Endogenous	82	100	125	90	85	71	131	87	125	99	89	122	53	40	29	89	58	83	39	34	43	36	48	54	49	44	54	54	52	44	55	55	52	73	22	57	78	43	44	88	50	53	71	72	57
ADRBK1		NM_001619.2	NM_001619.2:555	Endogenous	415	781	408	401	567	509	473	483	496	159	359	651	125	286	65	304	234	372	161	248	273	130	176	425	151	258	318	153	88	53	306	459	518	285	217	102	188	354	66	363	220	116	266	410	433
ADRBK2		NM_005160.2	NM_005160.2:1265	Endogenous	117	163	56	96	131	94	82	96	90	39	49	101	23	73	10	80	30	84	29	54	41	37	37	67	33	45	77	31	21	21	55	51	108	55	46	35	58	61	28	66	49	45	38	49	64
AKT1		NM_001014431.1	NM_001014431.1:2007	Endogenous	785	1033	671	702	773	628	775	683	985	457	670	648	362	647	89	797	522	454	351	295	471	328	220	566	456	474	264	422	247	184	711	906	1397	676	391	238	826	619	138	997	384	201	735	546	414
AKT2		NM_001626.2	NM_001626.2:1450	Endogenous	910	811	913	756	608	428	567	463	561	786	669	671	455	524	274	929	848	496	451	261	442	400	201	432	505	294	343	599	265	152	672	735	1001	792	299	304	825	479	152	1203	465	212	1016	449	360
AKT3		NM_181690.1	NM_181690.1:755	Endogenous	961	968	231	720	689	823	1061	505	790	469	815	400	372	357	30	660	663	426	347	230	184	405	159	456	403	271	152	403	209	55	686	1424	626	694	421	369	501	492	158	806	259	142	731	659	335
ALK		NM_004304.3	NM_004304.3:3495	Endogenous	7	12	6	7	8	12	11	12	16	6	9	17	4	10	3	7	6	6	2	6	11	6	5	3	6	8	2	5	4	4	4	5	8	10	10	3	6	2	5	7	5	1	4	6	6
ALPK1		NM_025144.2	NM_025144.2:2975	Endogenous	204	328	153	164	179	142	116	122	157	80	179	222	70	156	47	150	253	206	66	120	142	69	63	137	77	90	159	91	65	32	110	129	213	132	93	126	122	153	82	172	148	91	122	185	241
ALPK2		NM_052947.2	NM_052947.2:760	Endogenous	454	928	234	388	1499	1255	71	876	1172	186	1827	422	185	1431	501	655	4371	542	217	632	290	346	350	641	339	624	318	71	444	167	569	639	1339	429	335	1219	189	525	31	474	492	316	510	892	689
ALPK3		NM_020778.2	NM_020778.2:10400	Endogenous	163	136	51	125	366	351	128	85	154	153	378	269	107	39	25	267	316	32	90	24	32	107	27	138	122	129	82	82	28	29	176	298	755	185	136	499	262	476	39	236	81	98	169	21	26
AMHR2		NM_020547.1	NM_020547.1:10	Endogenous	17	12	13	16	17	12	21	25	27	25	22	26	8	10	10	10	8	9	10	5	4	7	7	7	9	11	15	5	13	10	5	5	6	4	2	3	9	3	5	8	5	9	3	6	3
ANKK1		NM_178510.1	NM_178510.1:735	Endogenous	16	15	28	16	35	35	10	18	13	12	16	28	14	12	9	18	12	6	11	9	10	10	11	13	12	13	12	11	10	5	11	7	17	10	11	16	15	14	7	15	11	7	3	6	3
ARAF		NM_001654.1	NM_001654.1:1020	Endogenous	552	560	575	489	482	361	356	327	436	488	489	352	258	336	161	679	375	420	253	206	318	313	156	341	390	222	237	265	139	136	436	355	650	455	222	198	538	356	152	665	333	204	529	448	356
ATM		NM_000051.3	NM_000051.3:30	Endogenous	15	13	26	14	15	8	14	17	11	12	6	10	9	12	11	21	4	26	3	3	15	7	7	12	4	12	11	4	5	3	8	12	11	15	8	7	12	8	8	14	7	12	4	9	8
ATR		NM_001184.2	NM_001184.2:565	Endogenous	333	360	281	278	273	203	234	195	218	177	214	337	143	146	18	280	424	157	167	107	92	133	79	168	162	156	249	132	45	33	264	241	196	277	106	71	75	67	61	191	105	101	251	188	194
AURKA		NM_003600.2	NM_003600.2:405	Endogenous	57	78	90	66	74	58	56	55	87	53	83	90	24	39	30	54	63	83	30	28	64	13	20	31	37	46	49	14	31	23	33	40	98	30	19	22	35	28	16	57	27	30	32	57	87
AURKB		NM_004217.2	NM_004217.2:615	Endogenous	27	85	101	35	107	26	25	60	87	10	24	59	10	32	20	16	35	116	15	40	63	7	16	37	11	25	21	16	14	7	14	49	79	12	24	9	6	11	10	17	20	29	18	44	86
AURKC		NM_001015878.1	NM_001015878.1:590	Endogenous	24	37	22	28	18	21	19	20	24	16	26	34	10	13	10	17	20	14	9	14	11	10	14	9	12	8	6	10	6	6	13	19	14	29	13	12	7	16	4	18	16	13	17	16	14
AXL		NM_021913.2	NM_021913.2:2190	Endogenous	297	1033	867	243	693	487	667	722	920	136	481	398	111	451	77	193	656	335	119	363	553	97	141	241	147	395	264	163	488	196	207	434	403	208	218	157	130	320	219	177	266	297	140	294	324
BCKDK		NM_005881.1	NM_005881.1:530	Endogenous	544	1029	741	515	1239	943	355	721	952	424	881	813	293	874	403	598	863	639	298	429	709	288	312	608	320	808	614	260	593	608	429	801	1633	429	385	757	803	908	183	895	688	245	512	673	664
BCR		NM_004327.3	NM_004327.3:2375	Endogenous	501	343	171	421	240	260	205	167	202	478	317	300	259	160	61	567	219	111	274	113	104	216	92	214	281	163	148	227	35	50	386	298	434	423	145	133	469	152	47	769	145	57	513	229	163
BLK		NM_001715.2	NM_001715.2:990	Endogenous	86	77	51	127	74	41	115	48	74	46	87	83	35	47	17	42	48	336	27	27	44	31	18	41	30	27	40	38	30	27	40	45	55	32	27	28	37	37	20	46	32	27	21	32	21
BMP2K		NM_017593.3	NM_017593.3:1255	Endogenous	427	1209	410	348	663	746	350	524	561	220	410	919	129	368	113	317	844	689	156	371	383	172	142	410	201	374	566	101	151	143	276	483	606	241	268	414	205	363	159	361	420	204	264	356	495
BMPR1A		NM_004329.2	NM_004329.2:1720	Endogenous	618	455	814	454	335	260	402	304	432	323	366	229	258	305	122	502	336	227	245	162	332	220	97	249	287	202	140	280	112	121	510	455	439	436	178	280	490	242	140	571	200	127	537	269	140
BMPR1B		NM_001203.1	NM_001203.1:430	Endogenous	94	23	141	106	37	16	17	7	21	94	8	16	76	57	18	95	5	2	93	8	8	72	5	2	88	6	13	175	5	9	103	16	64	146	11	3	92	5	8	243	12	3	167	42	6
BMPR2		NM_001204.5	NM_001204.5:1875	Endogenous	620	930	418	435	500	498	703	445	608	350	405	421	208	316	53	413	340	168	231	145	228	253	122	372	235	283	201	266	122	60	436	617	594	426	235	145	260	213	124	503	255	138	439	296	242
BMX		NM_203281.1	NM_203281.1:1435	Endogenous	20	60	14	17	17	20	30	24	20	10	15	25	5	19	7	13	9	12	14	6	19	12	10	15	9	19	13	9	8	7	9	31	4	11	11	6	10	8	7	11	15	7	12	13	7
BRAF		NM_004333.3	NM_004333.3:565	Endogenous	548	487	367	405	356	314	318	360	489	343	450	400	257	365	58	532	474	168	215	175	158	271	145	289	320	257	266	232	170	69	400	375	530	401	237	118	220	196	83	533	170	134	404	254	205
BRD2		NM_005104.2	NM_005104.2:1890	Endogenous	1123	1299	1152	996	1097	1035	861	757	1029	584	985	835	499	1199	230	1581	516	620	530	510	586	513	361	966	677	568	549	473	243	186	936	1076	1722	979	574	547	1032	976	184	1465	636	313	924	605	528
BRD3		NM_007371.3	NM_007371.3:2645	Endogenous	521	328	290	314	238	202	268	189	230	274	291	227	153	171	32	368	405	142	214	108	139	171	76	192	184	117	141	160	43	42	348	332	392	287	113	114	221	162	93	370	136	85	310	165	103
BRD4		NM_014299.2	NM_014299.2:745	Endogenous	1296	1462	1562	1147	1198	809	1106	888	1178	687	1220	1067	569	848	397	1071	971	1571	455	539	848	552	294	775	651	617	587	466	487	545	1026	1191	1651	985	582	952	1545	1402	300	1664	773	513	1097	1094	703
BRDT		NM_207189.1	NM_207189.1:2230	Endogenous	9	12	7	7	5	7	8	16	17	9	12	8	11	7	3	11	10	8	9	6	6	4	4	4	8	7	4	9	7	5	1	2	6	7	6	3	6	6	12	8	14	4	2	6	5
BRSK1		NM_032430.1	NM_032430.1:1055	Endogenous	23	18	27	21	20	13	32	13	26	7	11	15	12	6	5	12	79	26	10	7	15	9	8	7	13	9	6	14	8	6	9	17	17	19	7	8	8	9	3	13	5	7	10	5	10
BRSK2		NM_003957.1	NM_003957.1:3190	Endogenous	6	11	9	8	19	21	13	8	13	9	8	9	4	9	6	7	8	12	4	6	8	10	3	6	6	5	2	6	5	3	1	3	14	5	7	6	9	2	6	5	4	1	5	10	4
BTK		NM_000061.1	NM_000061.1:570	Endogenous	52	98	24	45	68	67	59	62	45	7	22	85	16	51	9	32	23	107	20	43	26	8	12	29	13	50	61	14	14	12	29	22	23	16	28	24	12	24	11	22	22	25	17	38	55
BUB1		NM_004336.2	NM_004336.2:100	Endogenous	16	85	49	21	92	33	17	84	88	16	19	96	13	29	9	16	22	58	18	39	42	8	14	33	8	31	38	6	5	6	19	42	64	9	16	9	10	7	14	10	16	42	15	64	80
BUB1B		NM_001211.4	NM_001211.4:835	Endogenous	27	90	51	16	107	45	13	67	61	16	28	97	9	27	21	18	51	62	14	40	44	3	20	27	7	25	48	12	15	9	13	53	70	18	21	9	8	10	13	9	27	29	15	36	52
C21orf7		NM_020152.2	NM_020152.2:1675	Endogenous	89	310	22	54	84	115	159	210	368	37	44	203	24	128	5	46	60	49	28	54	51	21	26	56	29	212	40	36	64	29	55	286	192	31	69	167	31	34	23	45	55	15	27	66	71
C9orf96		NM_153710.3	NM_153710.3:2155	Endogenous	20	25	21	22	29	10	26	38	23	32	32	25	4	6	9	6	13	11	12	13	12	5	9	7	12	10	14	12	15	12	6	6	13	6	7	9	10	15	13	13	15	18	6	4	4
CAMK1		NM_003656.3	NM_003656.3:550	Endogenous	176	279	222	141	296	199	206	231	408	78	180	190	82	157	55	141	258	86	55	120	518	86	73	149	62	105	60	67	172	45	157	268	308	113	81	81	143	130	35	175	148	54	126	147	95
CAMK1D		NM_020397.2	NM_020397.2:310	Endogenous	192	421	185	155	285	226	269	229	244	77	268	250	51	168	40	144	116	252	45	136	106	73	57	201	57	102	242	77	114	42	115	232	397	122	130	95	113	135	55	117	118	49	129	157	255
CAMK1G		NM_020439.2	NM_020439.2:800	Endogenous	25	26	8	37	20	9	13	25	19	39	19	22	18	8	4	26	8	2	25	5	8	11	4	5	17	12	3	84	4	2	18	19	4	45	19	5	7	7	1	29	6	4	26	8	5
CAMK2A		NM_171825.1	NM_171825.1:4080	Endogenous	44	44	33	65	27	35	46	54	43	64	49	42	34	15	12	36	17	24	20	14	22	24	14	14	37	16	24	21	26	20	15	16	12	20	7	13	41	15	26	32	16	26	16	7	11
CAMK2B		NM_001220.3	NM_001220.3:365	Endogenous	34	27	23	26	14	12	8	12	26	23	12	12	18	35	10	34	22	30	21	6	7	24	10	6	15	9	8	16	10	5	20	9	15	23	5	28	28	4	9	38	6	17	40	7	6
CAMK2D		NM_172127.1	NM_172127.1:505	Endogenous	820	976	772	727	638	470	700	532	602	512	665	646	353	624	241	682	542	1291	243	305	456	363	227	499	321	376	621	431	202	147	543	647	1353	514	279	398	554	541	663	682	397	203	663	632	476
CAMK2G		NM_172171.1	NM_172171.1:2450	Endogenous	509	452	266	545	267	197	316	198	323	417	301	336	219	183	59	530	275	240	229	95	149	260	87	256	318	154	189	205	71	40	412	357	261	337	123	151	553	118	100	498	181	125	506	264	185
CAMK4		NM_001744.3	NM_001744.3:1220	Endogenous	95	83	43	100	69	51	129	83	94	70	61	75	30	37	16	42	18	69	24	31	42	23	10	31	29	29	39	78	33	20	45	25	58	74	17	26	34	31	19	58	21	32	56	47	34
CAMKK1		NM_032294.2	NM_032294.2:1270	Endogenous	69	188	557	81	211	116	70	101	106	34	101	78	33	127	46	54	193	92	30	47	113	28	25	86	43	67	32	40	52	31	63	159	88	36	69	80	39	107	53	47	76	30	35	76	115
CAMKK2		NM_006549.3	NM_006549.3:1710	Endogenous	216	265	193	166	246	163	162	162	222	120	252	241	74	116	62	145	235	130	67	76	139	47	56	137	74	96	85	63	60	57	132	216	262	97	102	109	145	104	58	221	147	65	143	186	150
CAMKV		NM_024046.3	NM_024046.3:630	Endogenous	25	33	26	19	19	16	45	32	38	40	32	37	8	7	18	8	14	12	9	14	20	12	17	7	16	20	19	18	16	18	3	8	12	5	8	16	8	13	8	16	18	22	4	5	9
CASK		NM_003688.1	NM_003688.1:2045	Endogenous	120	121	188	133	131	93	76	87	142	79	113	85	68	147	20	169	259	56	69	63	67	65	36	85	68	79	71	63	41	20	132	191	124	100	47	37	48	33	33	126	30	38	123	104	91
CCL2		NM_002982.3	NM_002982.3:0	Endogenous	363	216	117	128	210	335	972	235	223	123	1180	851	506	1169	25	1167	578	235	216	75	84	416	541	642	636	486	770	351	31	43	297	58	267	515	430	70	196	602	148	486	41	90	281	117	100
CDC42BPA		NM_003607.2	NM_003607.2:7220	Endogenous	736	639	265	588	463	344	370	232	373	505	511	325	295	423	66	593	278	198	277	155	277	251	169	332	353	170	126	305	114	87	462	603	687	477	191	292	849	442	146	725	420	159	686	316	167
CDC42BPB		NM_006035.2	NM_006035.2:4320	Endogenous	572	538	423	361	333	301	348	307	414	318	469	355	218	372	68	508	227	136	209	118	182	222	164	364	215	138	151	215	98	64	414	626	718	421	208	116	332	344	75	634	238	66	460	233	221
CDC42BPG		NM_017525.1	NM_017525.1:2400	Endogenous	52	27	12	27	20	20	17	18	20	44	33	21	23	24	21	37	14	23	34	10	12	20	11	9	19	13	17	32	10	11	48	9	13	44	7	23	42	13	13	58	13	6	47	10	10
CDC7		NM_003503.2	NM_003503.2:805	Endogenous	68	83	69	42	59	29	21	41	66	18	45	54	19	23	17	61	47	79	26	36	41	19	14	42	19	29	61	25	14	10	26	62	71	22	20	28	29	35	24	49	24	18	20	33	34
CDK1		NM_001786.4	NM_001786.4:178	Endogenous	42	132	136	52	135	52	36	119	165	21	43	178	13	57	26	32	27	156	22	38	130	18	16	47	17	44	48	28	22	11	11	117	150	22	31	19	18	14	14	28	36	56	43	78	99
CDK10		NM_052987.2	NM_052987.2:440	Endogenous	394	469	280	288	286	254	203	269	359	316	500	378	153	344	192	342	490	129	139	169	196	141	119	307	178	165	243	142	104	76	312	492	611	201	118	264	246	159	74	373	258	112	347	204	210
CDK11A		NM_024011.1	NM_024011.1:1360	Endogenous	301	316	226	284	288	202	307	226	267	183	282	302	133	239	168	318	177	320	124	107	188	127	89	205	179	158	257	155	90	73	257	257	326	275	124	128	304	246	46	350	140	87	285	176	177
CDK12		NM_016507.1	NM_016507.1:4065	Endogenous	304	400	488	297	315	199	233	209	272	193	270	303	136	229	54	260	363	376	136	152	208	120	81	180	165	141	170	123	93	108	232	273	361	232	124	205	329	278	109	386	217	89	233	212	205
CDK13		NM_003718.2	NM_003718.2:4595	Endogenous	596	718	712	553	509	355	503	423	599	266	439	505	232	341	40	433	573	424	235	210	252	272	184	396	272	348	264	184	145	114	424	492	461	381	199	237	280	281	243	401	267	207	420	459	306
CDK14		NM_012395.2	NM_012395.2:3645	Endogenous	414	268	189	361	445	290	247	350	511	268	313	395	160	354	33	211	115	88	124	87	102	165	136	262	207	210	62	98	135	71	220	174	365	214	125	167	227	124	36	395	135	130	284	237	114
CDK15		NM_139158.1	NM_139158.1:1210	Endogenous	14	23	3	16	11	26	8	14	19	19	16	18	13	20	4	13	8	8	10	7	9	9	6	10	10	10	6	15	7	6	4	22	17	7	9	7	2	6	9	13	5	4	15	5	8
CDK16		NM_006201.3	NM_006201.3:1685	Endogenous	540	615	658	517	473	399	316	386	483	456	410	416	341	362	156	763	589	320	343	237	503	286	171	313	402	308	305	274	110	148	468	585	921	498	216	209	578	326	137	825	358	274	413	273	205
CDK17		NM_002595.2	NM_002595.2:1475	Endogenous	454	823	538	368	475	448	524	547	620	230	574	518	173	432	77	365	415	389	136	191	345	176	152	373	186	297	371	160	145	127	325	631	817	345	313	257	339	438	111	515	347	142	298	405	339
CDK18		NM_212502.1	NM_212502.1:1430	Endogenous	249	498	113	230	486	504	64	577	708	256	1401	393	138	844	607	344	270	206	145	272	423	165	567	855	215	370	195	169	732	281	197	1079	867	208	555	934	430	1237	192	386	1050	236	297	545	484
CDK19		NM_015076.3	NM_015076.3:4105	Endogenous	217	305	370	145	282	196	137	250	391	51	189	146	56	251	27	82	61	92	72	99	134	56	79	130	80	114	54	109	120	23	122	279	287	95	116	115	72	211	31	199	191	71	133	176	116
CDK2		NM_001798.2	NM_001798.2:220	Endogenous	125	185	131	87	164	125	132	138	189	116	130	129	57	85	42	139	159	180	52	56	119	53	36	72	73	103	113	64	74	47	85	102	208	94	58	98	127	84	47	107	64	71	97	102	110
CDK20		NM_012119.3	NM_012119.3:1870	Endogenous	63	42	28	67	84	75	39	36	55	50	73	54	37	55	11	81	81	27	25	22	34	29	30	55	49	64	23	31	31	16	45	49	107	64	16	37	92	43	11	90	45	8	47	55	25
CDK3		NM_001258.1	NM_001258.1:785	Endogenous	70	74	126	70	83	51	54	54	59	55	81	34	38	48	31	102	56	72	36	27	49	45	25	68	66	47	62	39	28	47	67	85	132	69	37	98	106	71	26	87	65	28	72	77	39
CDK4		NM_000075.2	NM_000075.2:1055	Endogenous	254	398	387	224	439	287	166	219	290	150	197	377	75	157	109	235	590	150	113	106	204	88	53	146	112	150	120	97	169	52	203	266	450	160	105	56	144	104	30	238	108	67	204	209	164
CDK5		NM_004935.2	NM_004935.2:735	Endogenous	110	137	166	110	105	77	67	79	119	88	76	170	47	76	50	103	257	165	51	51	115	60	22	77	65	101	74	49	28	43	75	96	194	59	45	81	158	70	31	191	119	57	115	86	63
CDK6		NM_001259.5	NM_001259.5:15	Endogenous	294	452	1627	254	302	122	223	248	398	211	437	402	101	253	167	248	834	906	114	128	226	141	178	384	140	233	360	188	52	123	208	139	221	313	98	159	331	260	136	362	162	115	241	177	143
CDK7		NM_001799.2	NM_001799.2:785	Endogenous	132	194	218	113	251	213	92	142	180	75	116	148	53	109	31	110	144	56	47	65	70	49	63	123	48	93	39	59	80	22	90	87	253	68	82	44	49	45	19	161	106	32	101	159	103
CDK8		NM_001260.1	NM_001260.1:370	Endogenous	178	157	105	129	146	127	121	110	151	93	110	136	52	106	8	151	144	38	76	49	50	55	30	84	69	57	70	61	34	9	122	172	125	101	69	29	57	35	24	141	39	32	129	99	93
CDK9		NM_001261.2	NM_001261.2:400	Endogenous	416	386	174	276	354	284	249	176	268	228	241	302	140	242	23	444	286	116	144	94	101	164	99	251	144	180	225	148	51	30	348	360	417	312	119	68	195	124	56	350	117	62	343	198	202
CDKL1		NM_004196.3	NM_004196.3:275	Endogenous	281	91	31	270	140	161	41	66	106	251	168	138	131	216	9	221	38	14	145	38	30	99	68	127	138	71	33	96	61	15	226	130	179	164	69	23	126	49	9	316	23	15	290	113	49
CDKL2		NM_003948.2	NM_003948.2:870	Endogenous	188	81	30	101	111	132	25	99	147	136	102	32	102	111	21	243	92	41	115	23	27	73	41	45	97	40	33	111	65	15	165	138	107	141	25	52	141	23	16	341	52	12	178	80	71
CDKL3		NM_016508.2	NM_016508.2:1200	Endogenous	112	98	79	86	90	72	78	104	128	84	103	130	46	96	20	62	64	24	32	33	32	33	40	71	40	98	46	36	42	21	41	87	79	62	41	43	55	27	14	75	50	32	62	37	30
CDKL4		NM_001009565.1	NM_001009565.1:505	Endogenous	23	27	15	22	22	20	17	20	20	14	14	16	21	19	17	26	17	8	16	5	6	14	15	20	13	8	6	17	20	9	15	15	13	12	8	9	6	5	9	19	11	7	18	4	6
CDKL5		NM_001037343.1	NM_001037343.1:1505	Endogenous	116	165	114	118	126	176	60	98	164	62	106	79	56	103	23	108	151	88	65	44	120	44	25	70	62	53	40	50	37	26	100	279	136	88	57	86	58	81	35	130	87	45	103	95	87
CHEK1		NM_001274.2	NM_001274.2:200	Endogenous	40	118	315	32	131	75	29	80	122	34	56	89	15	48	23	31	37	61	24	27	78	21	16	40	13	44	32	19	37	6	20	57	125	26	15	24	17	20	17	34	32	22	24	44	72
CHEK2		NM_007194.3	NM_007194.3:140	Endogenous	60	103	90	50	101	51	39	82	89	33	47	89	39	56	29	44	61	118	29	47	57	34	19	37	36	48	59	22	36	26	47	46	126	45	33	57	42	37	39	62	67	43	38	62	73
CHUK		NM_001278.3	NM_001278.3:860	Endogenous	394	456	288	434	302	244	308	252	345	355	381	375	245	272	37	474	388	182	246	170	124	206	165	301	357	209	238	216	102	64	327	384	248	348	169	95	191	150	86	429	143	133	441	302	283
CIT		NM_007174.1	NM_007174.1:7545	Endogenous	244	182	39	134	187	154	54	64	99	140	185	71	132	322	18	163	29	73	108	61	88	83	220	503	102	404	42	91	9	4	143	599	865	245	80	454	244	283	11	501	484	29	156	100	44
CLK1		NM_004071.3	NM_004071.3:758	Endogenous	1728	1953	882	1152	1283	1381	1298	1124	1728	757	1728	1319	566	1289	58	1564	1235	419	507	676	373	555	426	1008	559	593	916	394	363	123	1007	1361	890	1072	746	406	466	504	216	1051	587	325	1185	1037	926
CLK2		NM_003993.2	NM_003993.2:455	Endogenous	524	516	386	475	421	287	349	370	461	390	537	320	247	396	187	512	461	468	227	237	297	258	195	421	254	170	311	212	161	101	370	504	622	467	211	316	369	241	150	516	334	218	478	381	361
CLK3		NM_003992.1	NM_003992.1:1275	Endogenous	360	407	394	338	375	364	319	334	436	266	387	338	170	317	156	414	261	338	164	134	193	167	115	217	194	265	246	104	126	128	275	325	463	306	144	261	415	334	113	385	226	126	282	267	201
CLK4		NM_020666.2	NM_020666.2:310	Endogenous	533	575	362	357	527	522	236	346	509	273	831	470	160	570	76	457	224	96	181	248	191	174	273	516	173	204	279	149	236	43	327	516	409	325	239	188	113	124	26	330	274	108	450	539	675
CLTC		NM_004859.2	NM_004859.2:290	Endogenous	604	815	845	526	793	592	362	434	573	429	506	915	211	401	64	548	544	280	270	245	351	217	172	366	259	285	284	278	128	71	486	575	954	389	282	161	373	303	44	724	278	135	573	414	356
COL4A3BP		NM_005713.1	NM_005713.1:775	Endogenous	398	474	426	303	513	411	240	259	293	240	348	299	160	299	42	370	383	170	162	152	139	162	138	278	187	154	209	153	141	76	256	313	269	282	194	160	159	129	106	273	122	118	314	371	327
CPNE3		NM_003909.2	NM_003909.2:1115	Endogenous	436	494	325	327	724	571	216	385	526	301	368	584	179	374	44	442	270	118	204	156	180	154	105	249	200	166	107	194	225	28	297	304	430	317	181	79	194	143	21	531	228	63	361	430	315
CSF1R		NM_005211.2	NM_005211.2:3775	Endogenous	111	224	58	93	127	67	112	99	109	26	48	131	42	81	19	52	92	130	40	107	67	35	41	87	45	97	118	44	55	50	115	86	59	54	47	28	50	123	38	71	65	117	47	38	53
CSK		NM_004383.2	NM_004383.2:1505	Endogenous	401	447	283	315	347	214	306	320	293	167	286	311	141	227	254	243	363	1373	128	252	310	149	145	324	181	316	427	167	153	187	264	291	393	180	174	267	296	405	217	256	251	212	173	406	227
CSNK1A1		NM_001025105.1	NM_001025105.1:10	Endogenous	530	729	658	442	583	392	547	375	508	375	529	669	259	353	126	629	717	757	248	363	758	251	193	368	389	385	532	333	229	542	387	397	787	459	351	576	883	610	202	625	525	328	404	530	462
CSNK1A1L		NM_145203.2	NM_145203.2:135	Endogenous	15	14	18	11	16	12	14	18	15	9	19	14	5	11	10	11	10	9	17	14	10	8	12	16	11	15	8	8	9	7	3	9	4	4	10	6	7	7	6	7	5	6	13	4	9
CSNK1D		NM_001893.3	NM_001893.3:1535	Endogenous	1388	1398	1687	1317	1600	1109	1078	850	1097	990	1231	1573	631	1006	283	1825	1924	1443	588	488	879	595	398	770	915	721	1253	483	322	501	1101	1241	2149	1114	634	687	1838	1551	293	1746	811	418	1166	1129	1048
CSNK1E		NM_152221.2	NM_152221.2:905	Endogenous	679	922	959	510	565	458	564	778	956	405	883	420	338	845	440	709	593	678	321	311	597	400	331	794	434	486	639	428	314	448	616	1150	1484	647	442	751	604	771	361	740	636	227	577	548	396
CSNK1G1		NM_022048.3	NM_022048.3:3015	Endogenous	272	272	297	246	307	217	154	165	228	165	185	242	117	146	37	188	241	275	120	106	137	124	75	168	144	160	113	107	104	125	219	205	256	204	109	236	295	199	75	338	176	125	211	148	125
CSNK1G2		NM_001319.5	NM_001319.5:310	Endogenous	412	430	352	327	335	194	289	224	312	289	376	310	183	228	186	313	405	550	185	185	290	208	123	254	226	213	247	183	120	180	369	275	410	331	184	298	455	307	136	488	250	134	311	261	147
CSNK1G3		NM_001031812.1	NM_001031812.1:1595	Endogenous	264	349	308	191	264	228	174	170	236	89	208	245	96	155	10	178	194	58	91	98	108	79	70	153	91	121	68	97	87	26	171	238	244	161	131	42	49	67	31	149	98	96	161	260	156
CSNK2A1		NM_177559.2	NM_177559.2:1930	Endogenous	165	189	202	147	194	168	101	85	136	104	110	153	91	109	22	112	300	192	63	65	212	71	51	107	89	105	44	87	71	90	122	151	336	107	71	102	253	145	22	282	111	49	123	85	48
CSNK2A2		NM_001896.2	NM_001896.2:1350	Endogenous	86	108	130	71	63	64	45	73	74	56	53	97	29	65	12	78	89	46	30	44	56	36	21	44	41	29	48	35	28	18	74	81	122	61	56	43	105	51	8	109	55	27	76	61	38
DAPK1		NM_004938.2	NM_004938.2:355	Endogenous	562	483	337	449	474	418	251	274	312	306	485	355	235	329	56	431	604	348	229	156	233	233	115	251	313	265	335	287	110	88	348	267	532	425	178	252	284	327	113	485	246	203	466	440	408
DAPK2		NM_014326.3	NM_014326.3:1400	Endogenous	110	171	40	98	56	62	81	99	215	78	56	124	49	43	23	76	36	80	37	21	39	65	13	51	64	22	59	94	31	31	76	73	58	84	44	44	77	57	33	104	43	28	71	183	107
DAPK3		NM_001348.1	NM_001348.1:470	Endogenous	464	699	744	373	537	461	534	434	632	281	503	645	203	527	249	440	607	282	170	186	411	196	152	318	271	281	261	250	197	166	397	768	838	308	284	222	373	429	125	471	238	162	379	338	338
DCLK1		NM_004734.4	NM_004734.4:1486	Endogenous	26	102	74	35	126	115	20	75	49	11	21	210	7	51	10	15	137	19	8	28	7	4	6	14	14	57	11	15	30	6	9	31	22	17	31	12	4	5	4	23	11	7	9	86	57
DCLK2		NM_001040260.1	NM_001040260.1:2905	Endogenous	101	156	73	92	124	75	122	135	227	46	115	95	33	124	19	99	68	57	49	20	69	39	22	92	32	53	33	55	30	14	74	196	235	85	62	109	97	81	36	123	57	38	111	45	56
DCLK3		NM_033403.1	NM_033403.1:1390	Endogenous	5	12	6	8	11	8	9	10	26	11	6	11	1	10	4	1	4	6	4	6	6	3	6	12	1	3	9	6	5	4	6	21	7	4	4	10	8	1	3	5	6	3	3	2	11
DDR1		NM_001954.4	NM_001954.4:1342	Endogenous	783	539	523	595	591	329	129	326	615	508	754	509	352	513	243	656	640	246	330	214	239	304	163	269	354	295	276	342	104	62	718	377	611	723	216	414	749	348	85	949	433	229	677	456	226
DDR2		NM_001014796.1	NM_001014796.1:2905	Endogenous	343	409	125	294	269	178	750	259	573	157	159	235	109	100	32	228	49	112	155	102	177	85	68	165	154	140	62	282	53	39	240	272	334	266	138	86	182	109	88	346	96	83	219	195	108
DMPK		NM_004409.2	NM_004409.2:1860	Endogenous	295	210	198	308	124	67	325	123	134	348	80	99	165	76	56	355	232	220	146	44	140	158	55	114	251	103	118	103	41	74	250	204	243	269	105	199	510	192	142	441	80	78	288	64	61
DSTYK		NM_015375.1	NM_015375.1:5205	Endogenous	170	129	68	129	77	83	91	75	103	107	73	64	48	44	13	109	83	81	57	40	55	47	30	46	61	55	27	63	32	17	74	94	84	115	44	39	64	26	18	159	46	35	117	55	41
DYRK1A		NM_001396.2	NM_001396.2:4020	Endogenous	722	674	322	673	498	388	582	566	741	295	415	644	331	377	18	566	358	160	279	205	245	325	160	395	313	326	176	241	95	51	561	710	520	531	274	111	193	204	125	558	178	193	483	253	188
DYRK1B		NM_006483.1	NM_006483.1:570	Endogenous	138	146	206	95	129	101	65	88	99	102	118	110	54	104	57	129	179	81	52	56	61	47	37	83	77	70	59	46	61	25	106	124	141	124	32	101	90	44	44	155	65	42	85	104	71
DYRK2		NM_003583.2	NM_003583.2:195	Endogenous	287	448	337	263	312	204	311	295	310	107	322	250	85	174	51	204	394	291	103	180	267	114	83	249	96	197	138	104	103	101	251	246	317	195	151	168	133	197	123	189	189	141	178	319	215
DYRK3		NM_003582.2	NM_003582.2:1310	Endogenous	53	92	65	30	69	78	44	56	79	40	69	82	34	103	19	104	64	33	23	24	53	26	24	99	33	50	53	22	29	13	59	150	215	38	46	25	40	73	10	65	46	14	41	39	37
DYRK4		NM_003845.1	NM_003845.1:300	Endogenous	36	118	42	54	35	39	47	73	82	38	62	92	16	27	12	22	35	61	14	33	40	17	26	23	22	45	79	21	27	18	20	23	38	19	18	13	11	18	27	16	27	38	21	55	91
EEF2K		NM_013302.3	NM_013302.3:3380	Endogenous	117	127	83	103	178	69	99	105	157	70	102	112	40	108	15	102	133	58	52	54	77	44	41	96	72	94	94	60	67	32	109	97	98	96	69	49	51	43	57	75	58	44	75	100	78
EGFR		NM_201284.1	NM_201284.1:360	Endogenous	462	1468	756	471	1442	943	262	2162	3083	406	1579	1354	205	1527	293	452	1332	204	216	691	503	190	611	1398	259	813	845	326	752	103	413	1673	1566	490	544	459	431	748	128	421	1367	553	377	842	782
EIF2AK1		NM_014413.2	NM_014413.2:1685	Endogenous	487	636	604	515	511	332	274	375	559	309	396	682	261	327	84	466	690	278	227	234	248	207	162	315	260	290	200	211	163	72	415	453	612	363	199	106	177	184	60	566	247	205	470	400	250
EIF2AK2		NM_002759.1	NM_002759.1:1760	Endogenous	232	323	175	183	312	247	146	138	207	140	298	292	118	225	35	183	251	75	99	97	92	101	84	185	110	139	107	144	66	18	184	223	212	178	96	42	63	61	28	171	95	66	189	150	117
EIF2AK3		NM_004836.3	NM_004836.3:770	Endogenous	88	122	77	91	116	116	109	95	109	80	102	164	37	64	19	102	109	67	40	53	51	48	38	54	76	59	76	51	40	21	55	84	106	63	34	28	37	31	24	98	45	42	77	79	56
EIF2AK4		NM_001013703.2	NM_001013703.2:2715	Endogenous	352	387	309	341	490	460	216	321	491	211	356	449	177	308	20	318	283	174	198	153	114	182	86	233	181	269	307	169	112	63	340	423	453	248	157	96	128	134	85	330	163	130	324	294	221
EPHA1		NM_005232.3	NM_005232.3:2075	Endogenous	121	74	26	116	55	49	102	78	69	86	88	91	46	24	15	70	21	45	50	29	39	38	21	31	55	48	48	59	24	18	82	13	62	91	25	27	74	25	21	108	44	28	81	66	24
EPHA10		NM_173641.2	NM_173641.2:621	Endogenous	6	5	4	5	2	3	4	6	6	3	2	6	3	2	1	1	4	1	3	8	1	1	1	2	1	2	2	2	1	5	1	1	2	1	3	3	5	1	3	1	3	1	2	2	2
EPHA2		NM_004431.2	NM_004431.2:1525	Endogenous	277	298	417	138	99	130	149	170	185	116	506	109	202	531	69	465	389	306	107	64	103	178	238	366	364	199	194	172	133	124	285	248	390	281	156	158	325	1280	93	436	89	53	194	68	73
EPHA3		NM_005233.5	NM_005233.5:246	Endogenous	90	201	180	38	62	91	21	52	70	20	86	91	17	90	36	41	18	72	28	37	68	13	33	120	20	114	15	20	42	101	55	186	418	32	66	65	25	41	25	62	56	24	40	120	106
EPHA4		NM_004438.3	NM_004438.3:20	Endogenous	141	175	38	123	101	63	134	120	113	109	133	120	56	103	44	106	85	71	62	32	68	44	23	128	56	55	46	104	28	7	68	201	116	71	36	47	148	116	11	141	83	10	108	47	59
EPHA5		NM_004439.4	NM_004439.4:2855	Endogenous	7	6	13	10	5	8	6	12	8	8	13	11	2	8	5	8	4	4	4	7	10	4	9	5	2	2	3	4	8	3	8	9	4	4	4	6	8	3	1	5	1	5	4	5	5
EPHA6		NM_173655.2	NM_173655.2:247	Endogenous	10	18	75	15	13	4	6	11	19	7	21	45	8	50	8	7	51	2	11	18	12	7	17	34	6	15	5	10	15	4	5	6	11	3	6	21	6	4	5	8	8	8	10	7	11
EPHA7		NM_004440.2	NM_004440.2:1195	Endogenous	226	423	160	121	219	305	14	176	335	79	288	185	44	315	57	100	12	73	41	116	11	61	47	141	80	87	93	49	98	18	146	161	103	87	13	186	74	105	47	128	203	116	172	89	47
EPHA8		NM_020526.3	NM_020526.3:532	Endogenous	8	12	4	6	7	14	16	3	9	5	5	7	8	3	11	5	5	4	4	8	6	7	7	2	1	7	5	4	1	2	2	4	2	5	4	4	2	4	2	1	4	2	5	2	4
EPHB1		NM_004441.3	NM_004441.3:1855	Endogenous	19	34	53	21	23	5	17	29	39	19	13	37	20	12	4	19	45	18	9	8	3	14	9	14	15	17	11	17	4	5	24	22	11	14	10	6	22	7	5	14	16	11	14	9	8
EPHB2		NM_017449.2	NM_017449.2:785	Endogenous	24	59	192	32	38	20	17	23	18	19	17	37	24	17	8	20	48	74	32	17	31	14	16	17	17	28	8	27	10	14	24	12	17	35	11	19	20	11	18	37	9	17	25	14	14
EPHB3		NM_004443.3	NM_004443.3:3485	Endogenous	54	48	15	29	24	56	45	21	39	54	25	26	27	23	16	61	8	28	46	13	30	27	14	22	30	20	30	31	35	13	33	36	37	44	5	41	20	10	49	55	6	24	43	9	14
EPHB4		NM_004444.4	NM_004444.4:1680	Endogenous	353	362	290	266	192	117	324	212	331	231	164	133	156	173	70	255	306	219	168	38	78	141	43	212	174	138	59	134	66	29	354	364	591	267	95	125	427	224	98	402	124	70	247	85	82
EPHB6		NM_004445.2	NM_004445.2:365	Endogenous	60	65	17	53	50	32	26	59	70	24	88	64	29	59	20	35	87	46	35	34	24	24	16	35	25	22	17	54	21	6	45	55	41	38	30	21	25	40	36	48	30	13	53	34	31
ERBB2		NM_004448.2	NM_004448.2:2380	Endogenous	1350	440	612	1045	664	316	237	181	315	1162	789	249	719	483	112	1209	833	170	608	218	240	588	234	346	683	159	183	720	201	58	1123	552	759	1093	175	276	1211	217	47	2157	355	128	1452	443	282
ERBB3		NM_001005915.1	NM_001005915.1:420	Endogenous	368	392	41	351	451	346	45	162	270	281	445	127	192	455	181	307	101	23	97	165	150	166	172	201	196	206	146	94	264	82	319	497	394	179	83	323	306	193	46	450	487	47	266	723	369
ERBB4		NM_001042599.1	NM_001042599.1:7300	Endogenous	271	18	14	140	44	20	21	15	24	109	15	34	115	15	12	213	15	9	71	8	10	93	13	10	136	14	6	27	12	6	149	38	21	189	8	17	55	5	8	193	6	7	165	11	10
ERN1		NM_001433.2	NM_001433.2:435	Endogenous	226	295	179	227	560	203	617	227	501	133	179	390	97	180	35	289	197	151	98	208	114	83	129	167	113	148	646	117	82	25	155	196	403	173	113	69	87	117	48	178	145	72	167	356	236
ERN2		NM_033266.2	NM_033266.2:520	Endogenous	6	9	3	6	5	7	6	9	8	9	7	7	5	7	5	5	3	5	12	3	5	9	2	6	7	2	25	13	4	4	3	3	4	5	7	6	3	5	5	7	5	6	5	4	5
FASTK		NM_006712.3	NM_006712.3:1340	Endogenous	38	40	35	36	20	14	21	19	41	31	28	32	25	22	22	36	82	40	24	16	27	27	16	38	26	13	16	19	10	16	30	37	50	32	22	27	50	23	20	61	44	32	18	25	14
FASTKD1		NM_024622.2	NM_024622.2:2510	Endogenous	190	173	132	217	279	181	118	187	227	135	183	264	77	167	32	200	354	104	111	57	54	75	52	173	100	91	88	54	51	18	136	207	174	136	60	87	114	85	27	168	116	49	231	84	133
FASTKD2		NM_014929.2	NM_014929.2:1765	Endogenous	174	189	132	138	219	192	90	103	152	96	151	189	106	157	24	226	402	47	89	61	57	88	59	122	118	112	67	81	90	16	168	226	186	152	116	59	83	64	32	173	90	40	151	83	85
FASTKD3		NM_024091.3	NM_024091.3:1721	Endogenous	144	126	109	144	140	89	61	49	86	95	83	83	57	73	7	118	92	63	67	53	75	51	35	58	76	45	34	33	34	25	69	108	152	58	53	84	96	37	11	173	76	17	160	93	108
FASTKD5		NM_021826.4	NM_021826.4:1455	Endogenous	187	147	149	156	184	153	80	88	110	127	114	156	78	84	10	182	262	89	87	69	120	55	52	111	115	59	73	62	54	31	118	148	218	122	66	46	116	72	20	299	73	29	158	80	68
FER		NM_005246.1	NM_005246.1:610	Endogenous	364	385	282	253	260	267	244	179	284	214	284	168	165	208	113	314	272	156	128	112	126	168	101	218	176	123	132	181	78	71	284	340	216	302	132	154	144	132	75	275	134	49	340	230	188
FES		NM_002005.2	NM_002005.2:830	Endogenous	84	133	46	80	67	45	91	82	113	28	82	78	43	65	15	76	101	138	41	50	70	42	22	74	45	58	121	73	21	26	68	81	63	81	62	60	82	108	78	77	65	99	50	58	50
FGFR1		NM_015850.2	NM_015850.2:1335	Endogenous	316	386	351	243	364	274	411	255	402	138	292	212	147	348	51	309	858	226	132	125	224	135	66	193	201	168	111	237	227	198	326	421	403	296	147	74	262	1019	146	378	154	161	195	73	27
FGFR2		NM_000141.4	NM_000141.4:647	Endogenous	210	70	31	121	158	105	56	97	193	135	180	141	135	132	18	280	483	62	134	39	63	76	58	55	97	21	31	116	145	74	237	69	265	250	88	83	405	77	20	462	141	168	132	120	103
FGFR3		NM_000142.4	NM_000142.4:4023	Endogenous	733	300	185	789	269	256	92	104	160	777	432	150	511	228	70	889	14	34	334	74	288	322	137	249	548	118	62	203	57	40	1046	293	536	766	125	171	1290	266	28	1142	185	64	844	127	142
FGFR4		NM_002011.3	NM_002011.3:1585	Endogenous	255	156	269	231	246	155	20	43	112	217	128	275	124	70	84	342	420	200	143	93	285	151	55	90	198	113	105	71	155	56	352	165	344	172	46	62	329	108	50	365	298	117	199	86	88
FGFRL1		NM_001004356.2	NM_001004356.2:410	Endogenous	460	737	767	511	567	585	329	265	487	521	445	275	261	249	250	532	658	397	261	228	582	278	120	175	373	285	197	206	190	348	315	346	988	401	120	327	1002	609	202	661	343	137	423	293	278
FGR		NM_005248.1	NM_005248.1:375	Endogenous	93	183	88	157	281	135	146	138	134	42	237	240	46	150	28	114	76	152	41	72	42	24	33	58	39	126	262	48	15	52	81	129	105	80	109	22	42	153	30	67	84	48	32	132	110
FLJ25006		NM_144610.1	NM_144610.1:355	Endogenous	45	36	46	59	63	55	54	36	41	76	43	53	42	35	14	131	49	61	54	25	24	40	19	50	54	34	41	32	21	10	61	49	124	71	22	28	98	31	17	206	20	18	105	32	39
FLT1		NM_001160031.1	NM_001160031.1:1050	Endogenous	522	2120	328	462	997	912	277	1263	1833	451	2203	647	191	2287	52	437	45	68	182	254	465	229	426	1271	260	905	199	165	295	109	251	3162	1537	337	905	677	419	1033	207	490	945	159	346	405	453
FLT3		NM_004119.1	NM_004119.1:580	Endogenous	118	48	19	82	59	22	39	47	42	15	33	43	13	10	4	23	11	32	16	23	11	27	11	5	14	7	22	25	7	5	64	11	14	27	11	8	11	17	7	64	11	9	15	30	16
FLT4		NM_002020.1	NM_002020.1:955	Endogenous	171	292	59	133	110	72	91	179	269	113	234	59	74	201	27	137	93	50	61	45	67	99	42	268	109	100	66	71	36	26	114	357	197	123	147	72	129	209	86	127	110	58	105	56	69
FRK		NM_002031.2	NM_002031.2:630	Endogenous	188	97	28	166	112	72	35	82	186	169	106	154	98	93	24	273	58	22	108	29	55	114	52	86	120	49	85	79	40	22	182	130	281	146	32	87	213	41	30	272	69	20	244	103	101
FYN		NM_002037.3	NM_002037.3:765	Endogenous	370	744	529	448	438	215	691	549	613	176	630	280	97	402	64	215	154	622	111	233	281	121	103	422	135	219	223	134	109	148	232	688	451	219	260	180	297	503	194	207	330	129	221	366	289
G6PD		NM_000402.2	NM_000402.2:1155	Endogenous	329	470	442	301	303	252	407	260	299	241	240	1832	128	204	90	328	438	404	150	144	243	124	122	206	179	220	209	179	94	142	263	187	295	217	159	131	292	205	137	348	162	128	229	260	275
GAK		NM_005255.1	NM_005255.1:130	Endogenous	563	538	431	521	416	270	378	296	334	419	370	399	216	304	100	511	524	476	234	163	252	268	130	306	340	199	293	212	111	124	409	378	516	384	166	231	642	378	78	638	248	114	512	283	245
GAPDH		NM_002046.3	NM_002046.3:35	Endogenous	6773	19310	36193	7489	27507	18333	4186	20499	24530	5906	17696	36792	3169	16186	7081	8238	20251	9128	3728	8617	22790	3900	6519	13215	4934	7956	9753	2692	18846	7374	4995	10629	26742	5080	9257	11899	9327	9988	3836	11931	13596	8539	7276	33119	23792
GRK1		NM_002929.2	NM_002929.2:795	Endogenous	12	20	13	8	12	10	7	11	13	11	17	21	8	11	7	9	9	6	6	8	10	4	11	12	12	5	11	12	10	8	9	6	5	11	3	5	13	3	3	9	10	6	13	5	7
GRK4		NM_182982.2	NM_182982.2:825	Endogenous	36	30	41	40	28	27	24	31	30	37	33	39	15	19	6	34	29	10	24	11	16	24	11	28	32	13	17	18	19	13	13	13	12	23	9	6	15	16	6	37	20	15	25	3	8
GRK5		NM_005308.2	NM_005308.2:1735	Endogenous	187	393	130	150	195	295	488	361	372	106	233	216	42	162	39	103	53	148	50	71	173	56	71	247	74	116	103	77	78	45	92	343	422	148	131	151	92	161	45	126	148	58	80	143	137
GRK6		NM_001004106.1	NM_001004106.1:1585	Endogenous	396	406	339	370	397	335	406	318	272	188	337	377	135	175	111	353	362	1085	124	210	241	163	127	321	186	244	420	139	85	149	262	251	269	233	161	196	194	266	159	276	223	182	237	472	348
GRK7		NM_139209.2	NM_139209.2:940	Endogenous	32	28	31	20	36	23	37	56	28	33	42	33	16	21	6	16	13	14	7	17	10	8	11	16	17	16	14	12	22	15	10	11	8	13	14	9	12	8	17	13	9	26	13	13	9
GSG2		NM_031965.2	NM_031965.2:1835	Endogenous	15	35	28	29	40	23	18	25	28	14	7	31	15	15	15	13	16	32	16	14	15	11	8	16	7	16	16	13	14	8	13	20	32	9	12	8	5	5	12	7	11	12	9	18	21
GSK3A		NM_019884.2	NM_019884.2:480	Endogenous	1047	1080	1147	978	923	720	737	697	921	871	1037	971	437	807	356	1091	831	881	457	442	610	516	317	668	684	540	363	393	470	344	757	923	1359	762	419	530	1196	739	285	1348	561	360	1069	820	479
GSK3B		NM_002093.2	NM_002093.2:925	Endogenous	797	1065	770	539	556	425	508	448	641	412	540	826	291	453	61	659	718	351	311	322	398	290	184	541	365	331	331	307	175	99	554	797	903	519	308	171	378	307	118	740	322	221	697	622	495
GUCY2C		NM_004963.1	NM_004963.1:1840	Endogenous	25	29	25	47	24	13	37	35	45	45	34	39	9	16	13	15	10	12	16	14	9	11	7	6	14	18	7	13	24	8	3	9	12	10	6	13	14	11	11	17	13	15	3	5	3
GUCY2D		NM_000180.1	NM_000180.1:2465	Endogenous	13	18	11	12	13	13	10	15	12	6	11	11	4	8	6	11	11	22	1	6	6	6	3	5	5	7	12	4	8	2	8	4	8	8	7	2	5	3	6	6	6	2	5	8	11
GUCY2F		NM_001522.1	NM_001522.1:325	Endogenous	15	16	14	19	10	19	15	18	20	16	12	11	14	15	5	10	11	11	10	5	6	5	12	6	5	7	6	6	11	10	5	13	8	5	7	11	8	7	3	9	5	7	5	8	7
GUSB		NM_000181.1	NM_000181.1:1350	Endogenous	278	285	296	250	219	169	164	249	321	207	241	321	104	197	106	263	216	248	133	119	327	129	94	202	165	220	163	129	93	90	186	226	541	213	149	160	306	166	67	325	287	185	222	191	145
HCK		NM_002110.2	NM_002110.2:260	Endogenous	171	407	172	165	237	194	214	245	169	37	157	319	56	137	38	102	107	642	52	147	388	59	48	120	49	161	211	44	56	136	108	109	130	76	136	114	54	266	104	81	132	101	55	184	253
HIPK1		NM_181358.1	NM_181358.1:1825	Endogenous	332	348	126	314	336	214	299	207	286	217	330	337	126	193	45	282	227	165	121	154	208	136	80	169	180	165	173	125	80	86	254	250	292	250	153	138	305	215	70	329	173	117	240	232	191
HIPK2		NM_022740.4	NM_022740.4:10305	Endogenous	1249	637	1350	1054	2031	1936	327	642	1016	879	2049	1112	703	1343	338	1041	457	192	624	284	302	517	719	1381	776	1037	358	382	538	248	915	1501	3443	1070	829	681	1317	1562	78	2184	1132	288	1097	1636	951
HIPK3		NM_005734.2	NM_005734.2:2825	Endogenous	690	589	399	1112	992	753	739	593	749	773	812	772	454	565	71	1169	331	340	436	319	368	502	229	524	587	450	485	366	235	144	730	671	763	814	413	236	812	488	200	1023	332	249	823	515	394
HIPK4		NM_144685.3	NM_144685.3:1085	Endogenous	13	17	10	14	10	6	10	13	12	10	11	9	6	9	10	4	10	10	5	8	9	7	14	5	10	6	2	12	6	7	7	6	11	10	6	8	6	9	10	8	10	5	3	6	9
HPRT1		NM_000194.1	NM_000194.1:240	Endogenous	319	389	441	221	291	188	177	192	272	221	198	398	185	118	22	384	311	91	173	119	128	129	58	148	169	99	139	159	49	33	265	244	252	330	122	34	158	84	35	357	87	87	307	188	218
HSPB8		NM_014365.2	NM_014365.2:1195	Endogenous	981	2063	573	924	2063	2378	490	721	1271	479	3773	4348	357	2052	323	1024	4386	963	426	1246	607	468	862	1523	751	2302	1058	239	881	550	710	1259	1808	530	988	1530	644	1394	82	787	1998	481	761	3188	1559
HUNK		NM_014586.1	NM_014586.1:1280	Endogenous	115	44	25	38	85	57	17	24	46	35	22	44	38	56	8	74	68	12	40	14	35	35	12	20	56	32	17	57	29	14	73	51	88	90	20	24	65	14	3	146	29	16	97	53	25
HUS1		NM_004507.2	NM_004507.2:760	Endogenous	321	470	407	289	332	258	210	277	412	164	299	434	140	262	60	319	365	105	120	132	138	142	109	266	187	199	187	124	87	40	277	279	322	283	130	62	99	117	38	268	165	93	284	249	221
ICK		NM_014920.2	NM_014920.2:1185	Endogenous	109	144	85	82	136	100	196	110	191	79	138	110	45	108	68	61	20	60	35	37	65	58	40	85	37	75	40	47	45	31	84	115	132	72	52	145	85	82	28	121	115	36	79	118	49
IGF1R		NM_000875.2	NM_000875.2:455	Endogenous	1108	580	417	1075	461	408	533	258	518	1009	730	330	431	393	131	1204	640	155	469	98	296	466	197	418	596	178	195	364	208	116	728	607	266	809	392	363	1487	533	127	1346	391	140	972	419	258
IKBKB		NM_001556.1	NM_001556.1:1995	Endogenous	267	307	350	265	237	179	202	194	227	150	230	179	106	187	70	232	230	288	99	113	129	128	67	123	104	115	169	143	87	47	193	163	189	185	80	95	173	143	110	229	143	84	222	245	228
IKBKE		NM_014002.2	NM_014002.2:2470	Endogenous	80	139	125	75	85	46	113	132	119	30	52	87	24	39	25	46	120	275	31	104	171	27	22	61	32	49	145	42	15	26	58	39	67	34	21	51	40	45	33	47	74	59	37	105	110
ILK		NM_004517.2	NM_004517.2:795	Endogenous	418	525	384	297	443	387	420	354	474	258	438	335	172	357	134	377	150	176	185	139	254	203	143	318	230	222	162	192	98	109	327	444	522	283	165	220	313	296	97	446	216	149	381	250	225
INSR		NM_000208.1	NM_000208.1:525	Endogenous	1574	3051	677	1274	1644	914	968	1770	2683	985	3003	853	544	3130	240	1370	231	182	442	561	644	681	595	1953	750	1168	372	355	572	198	1417	4362	2520	820	1367	1148	1584	2580	398	1884	1738	369	1251	1089	836
INSRR		NM_014215.1	NM_014215.1:2780	Endogenous	23	15	9	54	8	11	10	12	11	37	9	10	22	5	7	32	7	7	16	5	10	34	7	5	17	4	8	17	6	10	43	4	6	35	7	5	91	7	6	52	2	7	25	6	9
IRAK1		NM_001569.3	NM_001569.3:1995	Endogenous	236	446	532	264	357	248	235	159	271	156	252	501	136	194	161	247	586	574	113	168	280	114	87	210	113	159	268	75	59	186	266	186	388	158	133	175	272	313	83	287	278	208	191	323	210
IRAK2		NM_001570.3	NM_001570.3:1285	Endogenous	54	99	72	37	61	67	58	63	58	38	86	67	41	67	9	59	115	112	25	28	31	32	41	45	41	60	48	35	32	26	40	69	134	35	45	21	36	108	20	76	46	13	35	57	36
IRAK3		NM_007199.1	NM_007199.1:1735	Endogenous	116	142	93	161	159	80	174	91	146	70	118	97	64	91	15	140	66	62	45	41	26	53	29	66	52	143	275	54	29	23	127	155	66	92	78	45	80	171	53	71	79	79	37	32	38
IRAK4		NM_016123.1	NM_016123.1:2175	Endogenous	184	294	163	216	273	190	186	186	179	86	115	186	78	155	17	121	170	143	98	134	108	72	71	158	91	192	108	102	58	26	151	153	158	123	82	92	101	86	50	144	91	61	142	168	110
ITK		NM_005546.3	NM_005546.3:3430	Endogenous	123	147	27	240	207	55	299	170	135	30	106	212	28	51	9	50	13	67	10	112	61	27	28	77	21	86	109	42	20	14	67	36	17	48	57	25	17	111	12	19	64	26	26	235	135
JAK1		NM_002227.1	NM_002227.1:285	Endogenous	1101	1524	1269	967	1463	819	841	920	1089	544	1733	1155	449	1141	278	807	1211	761	495	624	646	426	493	1019	460	633	536	536	381	297	933	1230	1453	883	710	529	842	1490	256	1254	662	507	715	727	509
JAK2		NM_004972.2	NM_004972.2:455	Endogenous	480	437	252	411	380	260	653	354	318	263	277	371	196	193	74	433	202	535	196	263	194	187	149	345	199	173	324	165	64	105	366	283	253	306	152	154	357	262	101	382	146	129	369	314	349
JAK3		NM_000215.2	NM_000215.2:1715	Endogenous	290	416	346	229	320	152	272	357	304	55	123	300	38	50	73	126	177	824	56	274	367	48	77	137	52	199	271	77	143	71	123	55	90	103	116	113	68	135	122	117	119	141	48	481	356
KALRN		NM_001024660.3	NM_001024660.3:81	Endogenous	92	92	47	166	91	24	191	60	100	89	72	41	99	57	4	96	33	37	37	17	28	78	17	45	93	69	29	89	40	25	121	156	162	150	49	53	252	163	35	132	37	29	121	43	27
KDR		NM_002253.2	NM_002253.2:1420	Endogenous	476	1478	193	330	466	705	133	794	1051	259	841	305	100	847	53	248	50	54	110	142	156	148	183	1780	179	376	47	103	123	27	197	1558	969	259	376	253	207	377	48	353	403	45	287	177	183
KIAA1804		NM_032435.1	NM_032435.1:2800	Endogenous	188	91	53	120	153	292	13	97	117	114	91	93	63	143	19	143	148	28	87	49	225	75	23	67	65	45	60	37	56	15	158	87	374	122	38	66	118	55	7	230	72	41	127	56	48
KIT		NM_000222.1	NM_000222.1:5	Endogenous	151	59	24	88	56	89	36	34	59	52	46	30	44	37	14	100	18	18	55	22	39	58	17	19	57	26	45	73	14	15	76	50	25	93	34	26	151	26	43	129	28	40	95	18	8
KSR1		NM_014238.1	NM_014238.1:2750	Endogenous	63	55	39	67	264	380	36	83	114	33	89	54	12	176	44	62	15	44	25	25	35	30	43	95	37	71	24	34	36	22	33	245	792	47	38	80	40	96	11	67	39	17	36	156	62
KSR2		NM_173598.2	NM_173598.2:2200	Endogenous	53	30	29	88	45	12	33	56	65	76	83	41	20	26	10	62	33	32	32	6	9	19	6	9	22	16	20	23	16	14	24	5	13	36	5	7	75	27	7	111	5	17	66	14	7
LATS1		NM_004690.2	NM_004690.2:1090	Endogenous	454	482	383	356	378	290	281	334	409	271	376	355	209	350	55	387	179	179	169	221	180	184	134	311	238	182	261	202	95	51	321	425	490	366	196	167	218	169	98	433	179	125	405	260	242
LATS2		NM_014572.1	NM_014572.1:400	Endogenous	650	669	440	649	805	537	836	618	844	518	661	357	330	601	235	1047	514	336	283	163	293	343	215	368	472	316	299	283	211	195	606	732	531	595	277	329	836	630	122	917	328	269	663	267	246
LCK		NM_005356.2	NM_005356.2:1260	Endogenous	92	157	22	86	123	67	189	148	96	17	86	143	12	46	19	29	19	301	14	91	89	11	48	124	14	61	81	42	8	17	43	36	22	30	39	45	9	119	22	22	54	24	28	186	126
LIMK1		NM_002314.3	NM_002314.3:3133	Endogenous	151	267	312	100	143	122	116	170	135	46	61	307	39	67	33	55	345	229	60	91	145	45	44	73	52	161	83	66	25	43	89	75	125	104	48	53	98	76	33	112	74	50	55	92	96
LIMK2		NM_001031801.1	NM_001031801.1:1590	Endogenous	227	443	150	152	200	129	148	201	292	117	146	176	73	133	31	189	97	126	110	159	140	75	53	146	107	299	174	85	86	78	173	215	274	179	96	121	172	156	45	247	304	105	145	221	145
LMTK2		NM_014916.2	NM_014916.2:1215	Endogenous	161	165	94	111	210	182	64	111	183	100	142	158	72	167	26	137	235	57	77	54	48	72	60	110	78	119	60	55	56	21	115	225	244	122	71	34	59	75	11	201	133	32	141	177	80
LMTK3		NM_001080434.1	NM_001080434.1:205	Endogenous	12	16	6	16	11	9	24	13	19	12	8	7	15	6	9	8	5	17	6	12	9	7	8	9	10	3	9	16	7	5	6	4	4	17	3	8	10	10	3	28	8	6	15	12	11
LRRK1		NM_024652.2	NM_024652.2:4725	Endogenous	244	413	242	209	406	248	276	329	347	57	219	339	58	180	89	123	275	727	86	203	241	75	89	185	86	173	250	140	144	168	153	188	299	123	153	368	114	399	122	133	279	295	112	357	285
LRRK2		NM_198578.2	NM_198578.2:7350	Endogenous	523	425	134	306	730	880	178	307	367	241	739	405	180	925	183	383	1673	172	181	173	243	218	341	731	236	486	959	183	187	61	341	844	818	335	260	911	155	279	233	397	325	82	526	595	501
LTK		NM_002344.5	NM_002344.5:564	Endogenous	39	29	20	26	31	27	36	49	41	48	50	30	18	18	13	22	23	20	16	16	25	17	9	11	23	23	32	25	25	21	16	9	28	22	16	15	24	17	14	21	9	35	16	7	13
LYN		NM_002350.1	NM_002350.1:1285	Endogenous	77	226	55	83	119	96	72	117	111	23	48	154	27	53	2	49	61	62	25	71	35	25	26	73	28	67	97	30	32	12	53	78	82	36	41	14	23	35	13	38	41	28	36	86	115
MAK		NM_005906.3	NM_005906.3:1395	Endogenous	23	33	24	21	33	13	31	25	27	23	29	21	13	8	11	24	19	8	10	8	14	13	8	8	15	8	21	16	8	13	11	10	16	13	10	7	19	14	8	11	2	21	8	6	6
MAP2K1		NM_002755.2	NM_002755.2:970	Endogenous	356	549	308	263	540	477	278	432	541	196	314	486	131	296	51	302	245	210	109	183	305	107	85	308	125	187	208	152	93	97	234	395	586	209	195	128	293	299	55	477	208	103	263	217	148
MAP2K2		NM_030662.2	NM_030662.2:1325	Endogenous	962	1118	1044	862	858	550	749	619	821	683	763	984	451	593	396	943	964	884	519	391	623	437	279	554	577	522	509	494	520	302	781	868	1148	657	434	481	949	659	241	1191	603	329	860	951	671
MAP2K3		NM_145109.1	NM_145109.1:370	Endogenous	355	436	246	314	291	251	437	246	296	393	652	325	249	260	84	664	394	318	222	168	221	279	244	289	502	318	267	136	97	223	266	372	830	398	339	156	639	1278	72	732	219	86	345	243	242
MAP2K4		NM_003010.2	NM_003010.2:2830	Endogenous	256	275	217	212	189	201	177	145	206	151	132	158	96	160	22	228	141	71	120	86	75	109	74	125	149	116	56	97	57	33	197	228	265	173	108	50	102	95	30	209	98	44	193	149	89
MAP2K5		NM_145160.1	NM_145160.1:1865	Endogenous	174	133	75	142	184	137	110	122	153	115	134	153	72	115	35	131	136	109	54	61	50	60	57	100	76	83	84	71	84	25	107	117	195	87	65	94	185	130	37	160	110	54	115	87	73
MAP2K6		NM_002758.3	NM_002758.3:555	Endogenous	136	135	44	135	126	76	83	123	132	134	113	137	65	65	26	111	86	59	50	50	51	31	30	93	42	55	71	50	35	26	88	71	238	75	38	47	70	34	19	118	37	33	102	36	33
MAP2K7		NM_145185.2	NM_145185.2:495	Endogenous	249	266	274	280	241	161	174	163	239	195	272	187	107	202	88	223	250	266	109	97	167	133	101	168	148	115	102	104	91	86	207	257	288	205	117	231	335	269	120	343	180	86	192	193	130
MAP3K1		NM_005921.1	NM_005921.1:2525	Endogenous	501	386	200	271	235	157	218	257	282	125	277	186	132	292	14	205	345	241	120	120	76	146	51	172	132	88	93	172	84	24	336	248	200	248	115	77	64	107	43	301	118	102	290	192	127
MAP3K10		NM_002446.2	NM_002446.2:1690	Endogenous	89	86	96	75	73	45	72	64	103	60	65	75	39	52	20	91	132	116	43	24	44	35	24	45	46	51	56	33	24	26	75	76	106	64	34	66	120	62	39	113	51	25	103	59	55
MAP3K11		NM_002419.3	NM_002419.3:1960	Endogenous	195	193	211	145	172	122	103	109	132	96	202	119	54	167	115	153	93	152	76	97	147	123	84	156	128	117	108	80	82	69	152	238	251	113	88	138	146	182	90	205	145	68	108	118	92
MAP3K12		NM_006301.2	NM_006301.2:800	Endogenous	101	137	143	85	149	88	68	88	86	49	53	93	38	51	59	72	311	62	52	46	75	40	23	58	35	52	56	47	36	5	65	96	102	71	41	35	30	38	22	80	49	27	57	48	61
MAP3K13		NM_004721.3	NM_004721.3:965	Endogenous	235	184	62	142	179	189	57	93	154	191	366	296	94	291	24	331	63	26	90	89	24	146	67	157	148	126	95	48	103	23	150	226	234	111	96	87	117	64	36	227	116	37	259	157	145
MAP3K14		NM_003954.1	NM_003954.1:620	Endogenous	258	275	322	203	279	296	187	180	180	183	606	355	173	235	200	581	442	507	114	170	209	194	222	340	389	226	265	113	115	132	190	222	529	272	173	302	400	547	116	462	184	81	208	401	377
MAP3K15		NM_001001671.1	NM_001001671.1:2155	Endogenous	39	25	15	30	23	22	60	27	54	31	26	29	20	9	9	31	12	9	25	6	9	9	7	8	12	15	13	16	18	14	19	10	15	16	7	6	30	6	7	46	14	13	34	20	7
MAP3K2		NM_006609.3	NM_006609.3:1650	Endogenous	336	505	146	248	365	312	272	261	294	177	258	434	78	163	14	223	254	169	100	120	115	96	54	118	133	161	133	56	49	22	237	209	393	178	119	64	197	114	22	354	177	51	211	262	220
MAP3K3		NM_002401.3	NM_002401.3:470	Endogenous	646	717	403	529	475	411	597	423	487	350	457	485	257	352	89	532	284	431	277	198	164	278	108	302	282	212	254	292	87	97	510	561	390	480	208	182	343	345	91	565	261	140	442	359	304
MAP3K4		NM_005922.2	NM_005922.2:1165	Endogenous	285	260	396	222	145	173	141	154	182	111	190	159	81	160	25	175	118	102	91	98	108	95	32	100	102	107	122	94	51	28	183	200	263	152	77	96	138	79	26	239	93	42	154	117	91
MAP3K5		NM_005923.3	NM_005923.3:2415	Endogenous	282	317	111	244	255	167	348	215	301	169	245	224	87	152	25	230	108	67	91	112	66	88	92	133	78	104	115	92	69	34	177	177	206	219	138	57	114	83	39	174	100	59	133	198	153
MAP3K6		NM_004672.3	NM_004672.3:70	Endogenous	219	291	161	343	289	129	205	256	361	223	342	136	117	268	28	320	104	99	155	86	167	111	57	178	117	205	195	114	105	65	264	420	273	322	254	117	569	589	107	296	185	89	122	91	131
MAP3K7		NM_145333.1	NM_145333.1:670	Endogenous	351	451	381	315	276	224	288	264	316	172	258	346	160	267	26	349	203	131	157	138	171	162	111	262	198	177	213	155	77	49	298	364	370	273	176	108	191	180	71	356	175	114	328	240	209
MAP3K8		NM_005204.2	NM_005204.2:2050	Endogenous	186	415	176	175	248	165	333	248	376	70	167	323	65	137	18	161	122	171	67	110	142	38	43	82	60	118	482	79	76	59	164	142	143	118	112	58	124	148	44	156	111	123	93	147	274
MAP3K9		NM_033141.2	NM_033141.2:4930	Endogenous	68	32	37	40	27	33	36	36	41	44	29	33	32	17	14	58	64	16	24	17	19	15	18	14	39	21	37	31	9	12	27	18	39	30	11	10	26	14	12	80	13	20	39	19	20
MAP4K1		NM_007181.3	NM_007181.3:780	Endogenous	210	203	45	189	159	95	266	222	157	27	123	179	29	44	35	61	33	772	24	157	115	27	83	148	20	81	159	41	17	20	77	42	49	43	48	103	29	142	47	51	81	42	40	292	196
MAP4K2		NM_004579.2	NM_004579.2:1610	Endogenous	176	177	78	180	106	104	134	116	152	107	115	133	59	99	22	119	88	155	75	52	62	63	35	148	86	78	111	103	29	25	122	188	154	134	77	68	126	92	26	187	58	33	134	65	56
MAP4K3		NM_003618.2	NM_003618.2:580	Endogenous	524	393	182	419	344	235	244	186	304	293	234	305	191	172	17	424	415	119	170	98	93	192	65	182	223	159	143	197	78	67	337	278	265	393	116	111	369	150	60	440	139	67	459	191	134
MAP4K4		NM_004834.3	NM_004834.3:3315	Endogenous	698	1714	1224	556	798	566	594	938	1317	264	648	800	218	561	118	490	965	591	213	278	599	282	195	858	289	565	438	236	233	383	495	1075	1299	323	335	268	277	418	367	390	395	340	433	648	519
MAP4K5		NM_006575.3	NM_006575.3:900	Endogenous	656	670	483	473	557	445	524	492	679	336	614	521	244	510	66	475	228	252	245	174	247	242	143	400	292	240	254	361	201	124	453	682	665	447	312	165	289	318	114	554	214	149	481	381	286
MAPK1		NM_138957.2	NM_138957.2:430	Endogenous	614	890	554	450	1024	1028	382	563	842	345	794	816	183	587	116	440	240	251	153	238	433	181	239	451	184	366	366	211	226	129	386	1103	1725	389	320	316	411	550	55	741	471	89	442	541	488
MAPK10		NM_002753.2	NM_002753.2:2080	Endogenous	218	103	42	212	75	38	76	59	102	100	63	62	95	96	12	176	167	24	83	25	7	65	33	69	100	55	38	109	17	9	151	123	104	132	38	62	115	41	7	207	48	14	143	24	9
MAPK11		NM_002751.5	NM_002751.5:1310	Endogenous	47	96	72	47	64	32	40	49	52	39	56	60	44	47	14	67	69	76	54	20	37	38	23	76	55	78	54	30	12	25	67	78	83	63	34	41	75	43	45	75	36	29	43	34	41
MAPK12		NM_002969.3	NM_002969.3:425	Endogenous	51	58	29	55	51	12	25	26	27	51	27	69	25	16	9	45	58	45	36	9	19	42	9	30	36	45	25	39	3	4	42	60	101	18	16	17	59	24	11	85	17	13	59	19	14
MAPK13		NM_002754.3	NM_002754.3:1050	Endogenous	218	325	211	142	361	288	185	259	327	105	313	271	70	143	82	135	157	140	82	117	201	93	60	106	79	196	117	111	64	61	161	254	246	154	132	87	146	167	33	230	188	63	132	108	86
MAPK14		NM_001315.1	NM_001315.1:450	Endogenous	582	718	427	438	490	345	336	367	433	286	405	457	192	329	69	397	265	342	207	286	378	196	117	281	197	218	280	249	98	83	423	459	645	360	199	230	372	249	98	533	292	159	419	436	352
MAPK15		NM_139021.2	NM_139021.2:265	Endogenous	115	122	212	107	203	104	23	113	104	68	186	57	55	93	49	60	90	27	33	80	35	41	48	62	48	146	70	47	123	23	87	37	17	71	24	106	41	7	13	130	141	47	97	104	80
MAPK3		NM_001040056.1	NM_001040056.1:580	Endogenous	518	661	277	398	492	401	440	457	537	295	487	546	205	462	149	341	248	356	185	180	314	204	154	441	234	280	150	243	210	134	390	600	689	431	308	330	617	632	96	719	344	120	394	324	213
MAPK4		NM_002747.3	NM_002747.3:2875	Endogenous	42	23	23	41	20	19	115	14	71	49	15	20	29	11	8	61	9	9	32	11	14	34	16	11	30	17	7	22	10	12	37	11	17	39	7	11	71	12	8	80	9	11	48	15	11
MAPK6		NM_002748.2	NM_002748.2:2715	Endogenous	295	306	239	256	334	308	235	205	220	178	211	379	148	210	36	275	128	173	106	106	160	190	108	161	219	223	113	92	71	111	228	267	696	216	153	131	331	315	49	490	145	83	300	219	141
MAPK7		NM_139033.1	NM_139033.1:2850	Endogenous	240	253	420	230	295	251	212	188	266	133	233	176	101	188	73	238	244	233	110	67	172	104	91	176	107	110	147	89	90	84	219	163	250	184	109	97	248	292	149	255	122	93	173	140	136
MAPK8		NM_139049.1	NM_139049.1:945	Endogenous	222	166	174	212	139	115	135	133	158	180	147	124	120	143	33	181	144	81	97	59	114	128	63	128	122	71	51	69	45	54	156	227	266	156	75	73	162	130	26	360	119	34	190	122	69
MAPK9		NM_139068.2	NM_139068.2:365	Endogenous	188	300	165	174	297	289	154	145	195	113	190	288	77	158	28	165	138	94	71	101	129	70	34	145	73	116	80	86	64	31	144	180	218	112	78	39	89	57	11	198	118	51	153	187	151
MAPKAPK2		NM_004759.3	NM_004759.3:710	Endogenous	654	614	375	569	604	482	569	469	575	450	686	709	286	447	119	736	688	518	272	264	394	377	256	464	380	348	368	302	216	160	566	561	1044	530	329	187	476	436	100	777	269	197	625	618	469
MAPKAPK3		NM_004635.3	NM_004635.3:415	Endogenous	122	132	105	107	137	99	54	102	106	113	146	173	60	67	31	155	299	78	80	45	80	75	34	57	63	53	67	51	47	24	122	72	113	110	64	29	132	63	34	180	54	36	110	78	85
MAPKAPK5		NM_003668.2	NM_003668.2:1020	Endogenous	480	488	605	422	470	304	285	241	348	316	422	343	216	328	220	438	782	340	189	189	268	219	111	244	237	229	251	207	164	103	389	378	468	362	173	253	300	265	87	450	305	126	487	425	361
MARK1		NM_018650.2	NM_018650.2:1870	Endogenous	103	95	42	82	53	77	82	104	133	85	76	58	41	72	24	100	48	18	53	29	48	52	21	80	46	42	47	60	27	17	60	222	128	103	36	62	55	34	34	119	31	23	75	28	34
MARK2		NM_017490.2	NM_017490.2:495	Endogenous	504	541	677	350	456	402	359	410	394	265	488	493	182	273	121	402	263	411	198	196	347	187	148	338	216	208	245	165	141	96	366	420	538	357	205	174	342	345	84	537	235	93	402	367	341
MARK3		NM_002376.4	NM_002376.4:2070	Endogenous	412	348	274	292	272	242	286	237	308	234	333	296	167	260	42	332	233	155	160	120	137	179	110	255	210	127	249	171	107	33	327	287	365	318	149	89	168	161	58	380	140	58	346	219	236
MARK4		NM_031417.2	NM_031417.2:865	Endogenous	162	217	133	101	119	123	141	138	174	92	141	171	51	124	28	110	123	77	60	71	83	54	43	96	78	73	52	64	64	26	146	193	235	98	51	51	110	119	14	174	86	40	112	138	85
MAST1		NM_014975.1	NM_014975.1:3145	Endogenous	32	32	39	43	37	20	48	61	69	51	36	33	15	17	15	12	32	16	18	13	14	15	17	11	27	23	22	12	40	21	14	14	12	10	14	22	10	12	13	23	11	21	12	9	4
MAST2		NM_015112.1	NM_015112.1:1035	Endogenous	172	208	292	151	163	148	121	124	194	124	101	120	51	73	36	138	168	71	81	67	196	68	41	94	86	72	129	74	38	35	141	261	291	125	72	72	110	74	51	214	81	39	149	110	110
MAST3		NM_015016.1	NM_015016.1:4060	Endogenous	201	200	54	201	105	91	127	104	136	155	136	105	73	105	20	257	125	161	89	72	114	110	68	167	114	91	91	63	70	52	134	176	224	105	49	120	230	93	41	217	82	54	197	147	99
MAST4		NM_015183.1	NM_015183.1:2935	Endogenous	186	171	18	175	260	188	126	110	150	135	323	131	88	213	29	190	65	34	80	63	54	80	111	295	99	100	55	61	73	32	130	223	348	122	123	168	172	144	48	287	116	33	194	147	102
MASTL		NM_032844.1	NM_032844.1:925	Endogenous	77	99	95	67	117	71	47	66	100	35	60	76	30	94	8	32	60	38	35	39	61	26	31	55	31	37	39	26	26	11	33	67	63	45	32	17	29	32	8	69	54	31	59	49	52
MATK		NM_139354.1	NM_139354.1:1365	Endogenous	40	76	29	40	55	49	70	56	59	26	35	57	16	32	22	35	605	96	11	23	33	15	12	44	23	50	45	13	18	47	31	41	60	14	30	49	29	39	15	18	38	12	14	54	39
MELK		NM_014791.2	NM_014791.2:365	Endogenous	57	112	112	65	142	80	49	85	114	57	68	133	50	43	50	50	74	90	49	59	90	41	42	66	39	54	69	50	47	28	55	102	158	47	51	59	39	49	59	28	42	53	28	54	56
MERTK		NM_006343.2	NM_006343.2:665	Endogenous	218	469	234	262	293	102	296	266	300	139	132	346	74	133	41	218	87	101	83	149	79	73	66	138	85	179	225	84	65	52	228	270	296	219	155	61	138	259	28	256	196	99	152	112	228
MET		NM_000245.2	NM_000245.2:405	Endogenous	744	2199	2976	431	954	657	145	408	584	334	927	1005	289	881	82	679	1772	540	235	795	1646	389	423	724	384	862	685	309	308	193	483	625	892	556	396	302	193	527	240	493	638	472	441	670	815
MINK1		NM_001024937.1	NM_001024937.1:3345	Endogenous	732	915	1231	565	605	447	513	583	737	446	719	631	287	482	323	615	823	786	267	332	447	292	222	484	374	433	488	315	209	189	505	553	741	491	261	432	735	495	160	809	472	318	577	675	658
MKNK1		NM_003684.3	NM_003684.3:50	Endogenous	290	459	395	232	395	303	235	317	337	148	251	370	114	230	55	307	232	138	123	134	184	118	92	224	138	154	199	112	124	41	234	250	237	214	178	110	136	159	80	289	160	91	218	182	244
MKNK2		NM_017572.2	NM_017572.2:780	Endogenous	307	290	322	358	170	185	246	197	286	266	391	246	210	339	129	458	383	433	160	151	148	167	121	163	208	137	180	136	111	132	305	254	429	294	154	239	464	508	100	499	219	107	236	223	157
MLKL		NM_152649.1	NM_152649.1:2375	Endogenous	228	486	250	226	354	250	370	399	432	94	426	320	63	295	91	141	250	430	52	135	140	83	83	325	79	264	263	90	109	146	164	327	448	173	201	296	131	426	95	164	212	110	73	208	213
MOK		NM_014226.1	NM_014226.1:630	Endogenous	197	100	136	178	113	68	76	150	166	151	240	144	123	159	26	209	144	140	92	41	72	101	73	128	138	66	101	78	85	39	150	147	253	188	66	119	245	112	27	319	95	45	218	68	98
MOS		NM_005372.1	NM_005372.1:600	Endogenous	3	7	9	11	14	9	6	9	13	8	11	8	11	10	13	8	10	5	3	4	7	12	9	8	5	6	5	8	9	6	9	8	5	6	4	4	9	3	9	5	4	4	4	4	4
MST1R		NM_002447.1	NM_002447.1:3300	Endogenous	37	32	28	26	22	27	20	36	31	27	41	29	20	15	8	13	57	63	12	31	19	12	9	15	18	15	16	24	11	13	29	12	13	21	9	11	25	12	17	19	11	16	11	12	5
MST4		NM_001042453.1	NM_001042453.1:1845	Endogenous	88	103	103	42	84	54	58	64	54	19	30	74	20	35	8	40	66	28	30	37	22	16	21	38	20	31	20	50	10	9	51	59	43	40	22	6	19	14	5	41	15	10	64	41	16
MTOR		NM_004958.2	NM_004958.2:5095	Endogenous	346	263	158	237	238	179	191	138	165	214	200	256	176	131	32	277	169	146	146	85	95	127	78	172	143	102	161	131	42	40	238	194	248	245	86	85	214	97	78	408	109	84	260	123	109
MUSK		NM_005592.1	NM_005592.1:1745	Endogenous	34	13	6	9	10	28	12	12	17	7	9	10	11	7	8	15	7	53	13	18	9	8	13	3	6	6	23	9	6	6	9	11	6	8	8	5	4	8	1	10	3	6	13	3	6
MYLK		NM_053032.2	NM_053032.2:710	Endogenous	2006	2095	1925	1640	1399	880	3400	1075	1736	891	1109	1319	997	1063	202	1330	1126	626	724	376	720	661	514	1172	909	722	255	1521	523	208	1845	2023	1907	1691	767	817	1408	807	977	1855	809	850	1865	841	520
MYLK2		NM_033118.2	NM_033118.2:925	Endogenous	22	24	10	23	15	15	29	33	31	21	21	26	10	18	5	5	7	10	6	13	10	10	10	4	6	19	13	19	11	10	6	6	11	11	2	9	6	5	11	9	7	14	5	1	9
MYLK3		NM_182493.1	NM_182493.1:2290	Endogenous	92	41	36	131	41	23	45	65	52	113	46	41	24	16	19	51	15	14	40	13	19	47	10	15	59	23	25	33	18	21	31	13	13	89	5	15	70	8	18	45	14	24	25	16	15
MYLK4		NM_001012418.1	NM_001012418.1:4215	Endogenous	47	17	12	24	22	21	9	16	24	18	16	19	21	31	10	11	9	16	8	5	14	11	12	11	31	31	4	11	6	3	10	16	14	10	9	13	24	10	3	18	4	5	16	10	6
MYO3A		NM_017433.3	NM_017433.3:4810	Endogenous	15	40	148	16	33	23	11	25	54	20	40	17	3	25	9	8	73	7	7	14	11	7	14	18	10	22	5	10	24	14	6	13	25	6	7	22	13	28	7	6	9	5	9	35	27
MYO3B		NM_001083615.1	NM_001083615.1:215	Endogenous	88	39	27	76	36	32	42	44	51	104	40	46	71	10	10	68	21	18	61	22	52	47	7	6	55	20	19	119	21	11	82	9	5	108	10	8	27	12	13	128	7	22	152	5	6
NEK1		NM_012224.2	NM_012224.2:4150	Endogenous	73	75	47	51	50	71	48	61	88	49	55	101	39	61	18	62	54	18	35	39	28	33	23	48	46	29	35	48	18	7	49	68	61	48	39	13	30	37	7	59	35	11	77	31	29
NEK10		NM_001031741.1	NM_001031741.1:95	Endogenous	14	23	17	17	12	13	19	12	5	16	19	16	18	17	11	18	13	10	13	12	8	9	11	11	13	12	20	6	12	10	13	7	11	11	7	13	14	9	12	16	16	15	17	5	7
NEK11		NM_024800.4	NM_024800.4:308	Endogenous	103	151	188	66	92	69	36	93	176	39	131	180	44	128	20	92	126	30	46	42	55	40	48	67	62	49	73	58	47	25	80	114	104	83	39	27	16	24	10	60	47	29	82	57	106
NEK2		NM_002497.3	NM_002497.3:480	Endogenous	13	61	20	10	67	14	11	46	38	5	11	45	4	9	5	6	21	31	8	20	56	5	9	10	9	17	16	7	10	4	6	22	83	4	10	5	5	4	5	6	4	36	6	24	41
NEK3		NM_002498.1	NM_002498.1:2020	Endogenous	133	164	93	117	165	131	103	144	184	82	113	121	49	99	22	122	130	26	78	61	45	48	55	97	71	104	84	80	48	29	105	150	108	95	46	41	58	42	29	79	46	35	91	54	60
NEK4		NM_003157.4	NM_003157.4:2199	Endogenous	162	100	78	100	95	118	66	90	87	103	66	92	50	45	12	97	76	41	65	31	57	46	24	57	75	48	32	45	37	14	92	100	109	95	47	19	71	29	10	149	31	12	127	70	41
NEK5		NM_199289.1	NM_199289.1:2195	Endogenous	25	31	17	28	64	34	17	90	62	23	53	34	20	56	15	23	17	14	17	19	12	19	23	46	18	22	27	11	18	11	20	29	28	18	9	18	13	11	8	30	47	9	27	11	17
NEK6		NM_014397.3	NM_014397.3:1690	Endogenous	151	269	109	141	202	184	94	137	156	136	305	174	55	215	81	150	216	142	66	94	147	66	114	196	85	208	194	56	170	110	87	304	426	68	161	150	141	237	164	156	224	122	92	176	131
NEK7		NM_133494.1	NM_133494.1:5	Endogenous	682	897	404	548	612	455	1017	512	778	340	758	590	235	438	116	422	334	379	186	228	342	216	143	319	252	318	241	200	138	67	491	581	595	436	297	211	383	385	74	585	364	165	527	535	371
NEK8		NM_178170.2	NM_178170.2:380	Endogenous	81	49	101	77	79	55	40	43	49	75	54	62	68	50	30	123	96	81	63	36	34	50	18	50	49	40	36	62	25	11	78	47	101	102	25	34	62	22	14	127	45	21	104	51	53
NEK9		NM_033116.3	NM_033116.3:2085	Endogenous	346	311	157	255	215	164	234	193	258	242	242	246	124	198	36	324	184	172	132	85	115	140	76	206	145	92	166	156	83	47	256	296	433	235	151	95	256	185	57	353	136	66	272	200	149
NIM1		NM_153361.2	NM_153361.2:2070	Endogenous	7	7	22	5	8	17	9	10	11	15	8	14	4	7	5	6	20	4	7	9	21	5	8	5	9	7	14	2	1	4	6	11	8	1	7	6	7	3	4	7	8	4	4	7	7
NLK		NM_016231.2	NM_016231.2:305	Endogenous	252	207	160	202	151	125	216	123	175	157	178	164	115	89	16	264	135	150	111	59	100	105	50	114	146	82	70	142	33	64	175	195	182	210	62	147	272	206	36	295	79	42	217	145	100
NPR1		NM_000906.2	NM_000906.2:3490	Endogenous	414	442	305	404	640	194	220	455	722	312	221	122	204	201	177	332	231	75	218	72	154	162	50	186	256	132	90	200	184	55	289	354	181	389	160	112	478	174	40	416	238	106	373	515	279
NPR2		NM_003995.3	NM_003995.3:1085	Endogenous	131	112	250	107	93	73	161	90	108	108	85	94	40	44	48	97	261	74	51	27	90	55	28	53	58	73	53	106	47	40	80	130	126	96	33	46	111	53	32	111	76	30	53	45	20
NRBP1		NM_013392.2	NM_013392.2:1650	Endogenous	454	591	415	337	381	330	409	368	554	233	332	498	178	287	78	357	485	231	187	180	271	176	110	305	195	203	178	148	109	104	353	490	744	304	197	155	350	279	68	521	271	119	298	291	277
NRBP2		NM_178564.2	NM_178564.2:115	Endogenous	828	502	2118	858	956	641	442	369	654	835	828	904	419	615	1007	940	769	336	459	347	532	514	294	621	517	784	743	390	537	468	623	512	631	802	298	679	1054	495	298	1037	697	217	920	3104	2721
NRK		NM_198465.1	NM_198465.1:4845	Endogenous	122	49	29	94	32	21	101	49	73	139	31	54	85	18	14	183	12	15	79	14	21	84	21	11	98	24	18	59	22	14	98	10	15	120	8	12	63	10	28	166	14	26	153	6	6
NTRK1		NM_001012331.1	NM_001012331.1:1365	Endogenous	19	17	11	29	15	16	20	9	14	25	9	5	12	18	7	25	14	13	19	8	20	16	10	4	17	15	14	17	7	14	26	10	13	33	8	10	35	5	9	41	7	5	22	6	7
NTRK2		NM_001007097.1	NM_001007097.1:1605	Endogenous	471	166	70	285	123	90	162	120	100	345	257	68	327	350	25	480	76	28	213	25	11	172	44	103	201	19	31	170	82	24	371	203	35	455	94	31	197	100	12	758	45	19	510	140	22
NTRK3		NM_001012338.1	NM_001012338.1:130	Endogenous	44	15	17	28	23	16	93	19	15	29	23	16	32	13	8	44	89	14	23	9	8	34	11	10	26	12	8	15	6	8	25	17	6	39	31	2	44	37	9	42	9	11	29	5	3
NUAK1		NM_014840.2	NM_014840.2:6065	Endogenous	185	336	110	135	134	102	176	148	235	90	132	116	42	76	16	121	91	85	75	43	149	61	24	143	89	86	73	104	39	28	202	269	106	137	66	50	88	69	71	141	89	75	115	102	52
NUAK2		NM_030952.1	NM_030952.1:2200	Endogenous	819	217	331	387	174	288	169	233	282	445	482	160	422	680	68	1253	797	600	724	91	88	492	311	550	710	144	92	312	62	48	655	87	144	964	140	104	792	919	74	1198	121	102	883	131	71
OBSCN		NM_052843.2	NM_052843.2:6775	Endogenous	148	110	151	136	229	188	59	172	191	91	167	77	58	138	45	120	109	72	60	64	183	65	74	136	55	91	80	53	122	24	117	149	133	106	82	153	152	128	31	181	117	31	108	126	88
OXSR1		NM_005109.2	NM_005109.2:2785	Endogenous	136	138	131	118	117	104	78	87	126	102	93	110	64	79	5	137	102	44	66	49	67	61	33	54	87	48	56	47	40	28	107	96	134	84	49	30	93	70	24	170	44	26	125	96	65
PAK1		NM_002576.3	NM_002576.3:975	Endogenous	549	540	348	397	608	436	224	354	425	265	502	622	139	348	99	319	189	355	162	184	186	169	173	306	159	174	224	159	158	79	294	345	544	212	165	221	350	324	78	516	235	122	273	428	306
PAK2		NM_002577.3	NM_002577.3:3785	Endogenous	467	680	479	360	542	400	351	344	447	209	389	537	207	363	27	316	425	237	219	253	282	221	150	344	232	336	214	218	126	81	447	633	633	363	301	133	218	279	106	493	282	201	319	456	282
PAK3		NM_002578.2	NM_002578.2:1830	Endogenous	30	35	62	20	26	20	22	26	21	10	19	17	12	31	7	14	22	13	14	29	15	7	28	33	5	27	12	10	9	7	14	26	13	18	11	12	9	6	9	10	12	2	9	11	4
PAK4		NM_005884.3	NM_005884.3:2130	Endogenous	330	276	311	245	236	216	96	159	221	238	262	227	170	178	89	312	317	125	162	92	209	144	72	157	176	132	102	135	99	49	262	241	340	263	110	138	339	137	38	522	175	60	283	161	110
PAK6		NM_020168.3	NM_020168.3:3480	Endogenous	100	24	12	86	19	22	46	16	35	61	15	22	71	9	12	98	19	28	70	15	12	53	6	10	71	10	14	81	14	9	98	24	20	99	13	5	127	7	13	175	8	11	121	6	6
PAK7		NM_177990.1	NM_177990.1:615	Endogenous	17	7	7	9	12	8	8	10	11	8	16	14	5	10	7	6	4	7	9	4	5	8	5	4	9	3	6	3	6	6	4	8	5	3	8	5	9	3	4	2	5	2	7	2	5
PAN3		NM_175854.5	NM_175854.5:2165	Endogenous	485	477	319	373	446	321	275	315	437	191	307	338	126	295	37	360	404	163	154	176	122	143	112	231	150	169	227	165	77	24	309	315	242	262	161	140	130	107	65	309	159	78	332	230	237
PASK		NM_015148.2	NM_015148.2:35	Endogenous	74	87	55	84	69	40	76	52	71	70	75	80	39	33	16	52	103	101	37	21	28	26	32	42	50	47	56	54	30	19	51	37	81	44	30	55	61	28	24	56	18	30	47	36	20
PBK		NM_018492.2	NM_018492.2:755	Endogenous	22	71	51	17	90	19	13	72	85	10	20	46	5	23	10	9	20	45	11	26	57	6	8	12	2	14	10	11	10	5	7	48	104	8	6	10	5	5	2	9	15	29	10	12	16
PDGFRA		NM_006206.3	NM_006206.3:1925	Endogenous	1026	241	197	711	353	155	645	138	220	421	28	127	238	14	12	566	45	111	452	54	201	151	26	58	384	87	102	983	28	71	966	51	347	983	104	54	725	104	219	738	18	81	624	89	30
PDGFRB		NM_002609.3	NM_002609.3:840	Endogenous	1345	2235	1013	877	1134	1329	1405	2138	2607	489	1240	986	292	649	149	731	131	195	402	397	985	355	266	1326	455	553	388	844	333	208	1110	3932	3471	906	850	689	583	652	329	978	569	267	825	611	348
PDIK1L		NM_152835.1	NM_152835.1:2030	Endogenous	113	99	29	75	82	93	46	73	77	57	52	79	46	76	10	60	33	19	51	53	24	42	13	55	45	16	20	33	34	4	75	76	55	75	40	9	15	16	7	93	25	12	80	56	38
PDK1		NM_002610.3	NM_002610.3:1170	Endogenous	133	486	490	90	653	870	185	348	591	54	679	521	54	530	105	74	213	184	38	358	203	51	159	360	39	234	351	49	320	74	62	381	348	104	241	247	35	251	104	108	261	105	73	604	307
PDK2		NM_002611.3	NM_002611.3:435	Endogenous	1314	574	429	2002	969	759	447	419	732	1568	1234	497	770	881	478	1794	644	345	672	220	407	777	504	679	1039	425	168	401	335	199	938	1018	1522	975	318	609	3006	668	147	2505	684	133	1636	565	406
PDK3		NM_005391.1	NM_005391.1:585	Endogenous	228	273	180	213	290	304	199	197	243	185	270	304	122	205	23	190	95	102	102	110	178	115	112	218	123	136	132	115	113	51	156	202	302	129	174	117	155	124	31	321	145	36	212	410	303
PDK4		NM_002612.3	NM_002612.3:1675	Endogenous	1227	1389	785	5521	13183	952	1424	2008	8889	2440	8938	3641	2335	6555	21	3615	160	41	829	333	149	1112	2351	2886	1666	4240	6045	2013	1455	125	2263	8688	1359	3083	4394	213	2450	6887	64	3892	2653	189	2581	5699	4071
PDPK1		NM_002613.3	NM_002613.3:5935	Endogenous	653	477	229	626	580	316	325	268	358	414	450	400	292	269	70	598	368	324	290	190	214	285	166	328	339	268	234	168	155	94	457	438	616	426	199	225	516	261	130	746	265	108	578	319	242
PEAK1		NM_024776.2	NM_024776.2:435	Endogenous	346	822	334	322	372	324	498	409	586	171	297	255	127	239	55	232	157	241	146	114	225	152	81	427	162	307	177	227	85	121	305	569	551	311	210	271	247	322	247	288	195	162	260	179	131
PGK1		NM_000291.2	NM_000291.2:1030	Endogenous	3368	7915	12611	3326	7695	8446	1903	4952	7782	3238	8739	9261	1565	7205	2077	4217	5047	2324	1622	2754	5413	1688	2779	5898	2195	2740	3358	1402	3039	3162	2388	4092	7849	2415	2880	3246	4118	5024	946	4806	5481	1478	3653	14612	9403
PHKG1		NM_006213.3	NM_006213.3:620	Endogenous	32	33	31	18	17	15	34	37	41	13	23	26	14	35	20	30	25	20	13	8	14	13	6	25	23	13	30	11	8	7	18	40	42	17	18	12	18	16	9	22	15	12	17	18	18
PHKG2		NM_000294.1	NM_000294.1:435	Endogenous	238	271	246	247	230	135	161	146	175	214	197	244	113	135	104	294	377	261	163	113	164	122	85	153	171	122	295	110	66	72	191	166	265	198	65	97	206	87	71	343	99	97	261	118	128
PIK3R4		NM_014602.1	NM_014602.1:3620	Endogenous	225	229	136	182	164	135	129	105	182	124	182	194	82	137	42	186	201	131	70	66	103	79	56	157	86	70	56	67	33	32	129	181	294	130	68	58	132	92	27	194	79	63	145	99	90
PIM1		NM_002648.2	NM_002648.2:1630	Endogenous	612	665	295	351	418	429	1127	490	344	386	368	477	546	342	103	1175	468	938	514	236	387	476	128	362	654	548	371	299	140	477	333	156	625	541	294	212	837	690	283	712	326	472	497	576	421
PIM2		NM_006875.2	NM_006875.2:620	Endogenous	314	294	194	128	188	254	225	341	161	42	105	360	51	114	26	148	164	538	45	751	261	27	57	96	46	174	921	57	37	33	99	78	158	86	148	88	38	56	89	133	139	59	69	954	252
PIM3		NM_001001852.2	NM_001001852.2:2060	Endogenous	767	823	294	585	651	943	512	427	425	880	1147	398	509	826	135	1833	364	600	822	350	350	470	566	862	900	702	500	402	175	633	497	542	1252	1179	504	415	1490	2714	216	1485	522	233	629	503	373
PINK1		NM_032409.2	NM_032409.2:1610	Endogenous	572	508	131	618	434	377	464	340	598	596	491	330	345	446	66	825	155	101	398	159	179	358	226	389	352	218	86	255	92	44	609	681	727	674	383	248	761	429	66	1360	403	88	633	238	143
PKDCC		NM_138370.1	NM_138370.1:1185	Endogenous	233	140	119	132	106	85	257	144	195	87	126	275	71	68	23	171	772	251	152	57	68	71	37	90	128	89	138	113	54	26	217	232	273	146	70	80	122	122	22	187	56	29	180	96	148
PKMYT1		NM_004203.3	NM_004203.3:780	Endogenous	44	71	68	42	100	37	56	80	85	49	64	84	11	38	46	21	39	121	19	25	67	13	18	39	26	42	50	25	40	17	14	24	78	14	20	36	16	21	21	16	20	54	13	33	36
PKN1		NM_213560.1	NM_213560.1:2153	Endogenous	716	1246	634	575	1079	707	630	770	1086	380	787	812	295	818	435	402	975	908	299	442	425	243	243	698	307	540	354	406	490	183	477	922	921	474	367	345	519	744	134	679	668	403	392	655	281
PKN2		NM_006256.1	NM_006256.1:1010	Endogenous	759	761	656	652	627	566	407	487	651	473	624	483	350	586	67	732	522	238	324	292	243	336	197	480	378	306	394	307	290	83	607	626	410	640	323	222	271	289	138	611	232	204	623	389	361
PKN3		NM_013355.3	NM_013355.3:2395	Endogenous	45	99	61	47	90	62	37	77	61	31	77	42	27	74	26	38	35	32	24	18	21	31	23	90	20	47	23	28	28	14	57	82	108	32	33	41	34	65	23	66	41	20	44	27	43
PLK1		NM_005030.3	NM_005030.3:535	Endogenous	32	84	87	33	125	36	17	53	55	14	21	114	14	25	40	28	43	109	14	40	125	12	18	17	17	21	38	11	10	7	17	38	88	23	20	27	11	18	12	23	24	31	20	34	46
PLK2		NM_006622.2	NM_006622.2:1395	Endogenous	633	2628	940	264	379	615	320	1564	1825	141	1487	585	137	1331	218	509	8905	2182	173	428	428	306	378	1165	334	795	228	169	381	1106	288	1361	1148	259	537	517	124	481	297	321	683	654	245	803	1504
PLK3		NM_004073.2	NM_004073.2:455	Endogenous	148	242	303	164	161	181	385	209	178	102	185	238	146	215	56	660	281	159	85	84	215	129	142	185	251	240	351	113	55	138	148	144	398	163	116	96	332	580	83	218	105	76	123	80	187
PLK4		NM_014264.4	NM_014264.4:2969	Endogenous	42	85	69	36	59	33	30	56	79	17	27	66	16	30	16	36	28	39	30	33	32	23	16	41	26	25	30	20	18	6	14	46	66	25	12	13	17	13	12	12	15	28	23	27	36
PNCK		NM_001039582.1	NM_001039582.1:465	Endogenous	13	98	27	32	841	22	24	588	1011	9	109	42	10	45	316	12	18	8	11	255	792	8	480	700	10	288	77	6	8	318	6	17	64	9	47	726	18	54	75	16	510	19	16	539	1296
PRKAA1		NM_006251.5	NM_006251.5:1455	Endogenous	658	732	379	513	869	641	408	444	715	329	470	520	257	476	33	518	423	117	281	233	245	253	132	354	293	307	195	302	192	55	466	757	665	453	342	143	182	161	71	469	205	119	488	396	330
PRKAA2		NM_006252.2	NM_006252.2:975	Endogenous	256	125	151	205	233	235	60	148	259	157	269	149	153	274	46	232	113	9	117	71	76	120	66	159	151	76	47	75	126	20	257	111	187	244	114	95	153	124	28	455	91	25	292	135	89
PRKACA		NM_002730.3	NM_002730.3:400	Endogenous	876	1042	767	684	735	709	849	623	891	484	780	953	339	572	279	751	588	347	359	310	418	348	246	641	413	394	315	427	215	115	677	958	1227	645	420	279	547	422	117	918	417	158	719	582	535
PRKACB		NM_182948.2	NM_182948.2:805	Endogenous	457	490	192	247	346	293	342	315	352	209	248	347	164	270	29	285	147	120	125	169	104	144	64	171	135	171	98	144	83	23	254	335	222	228	138	51	94	111	26	412	120	51	329	247	223
PRKACG		NM_002732.2	NM_002732.2:775	Endogenous	11	15	15	15	15	12	15	16	14	15	11	8	11	12	12	3	10	5	9	6	14	11	13	9	12	13	8	6	8	4	5	9	11	17	17	7	6	6	3	8	5	5	10	4	6
PRKCA		NM_002737.2	NM_002737.2:5560	Endogenous	255	79	63	308	325	209	102	43	89	161	74	137	115	48	43	287	256	86	163	26	176	126	78	135	192	92	79	169	53	46	191	138	193	187	61	44	202	41	36	315	91	91	218	102	151
PRKCB		NM_212535.1	NM_212535.1:1750	Endogenous	189	206	72	193	143	124	307	233	194	76	134	194	52	72	35	90	66	629	60	140	129	41	56	78	58	71	165	186	48	58	90	85	82	62	53	51	42	108	52	84	66	102	79	157	129
PRKCD		NM_006254.3	NM_006254.3:2165	Endogenous	383	470	348	484	356	250	318	242	340	345	276	299	184	202	70	471	255	349	223	180	222	183	91	191	224	200	263	162	67	84	313	276	217	284	132	131	543	279	104	430	134	88	389	322	348
PRKCE		NM_005400.2	NM_005400.2:1695	Endogenous	183	113	51	172	90	133	94	103	137	163	134	111	85	103	34	242	93	94	103	25	49	121	61	80	114	70	99	64	36	28	96	128	283	142	65	48	184	56	48	337	82	31	245	47	51
PRKCG		NM_002739.3	NM_002739.3:445	Endogenous	11	7	8	6	8	9	8	9	8	5	6	12	5	9	8	5	57	32	6	5	6	7	3	4	5	14	9	4	11	3	3	3	4	4	3	7	2	2	2	5	6	2	6	6	2
PRKCH		NM_006255.3	NM_006255.3:850	Endogenous	303	674	106	383	393	269	536	457	446	119	350	337	89	270	22	178	64	378	95	182	160	106	155	507	97	201	203	111	60	50	213	457	305	157	191	125	175	499	92	203	194	87	122	348	299
PRKCI		NM_002740.4	NM_002740.4:530	Endogenous	426	374	348	284	346	334	172	192	318	276	474	279	185	183	65	393	306	139	168	90	179	185	101	199	268	177	246	214	91	62	338	261	287	387	188	139	181	217	65	444	132	105	348	225	157
PRKCQ		NM_006257.2	NM_006257.2:1325	Endogenous	115	72	52	67	62	38	92	90	150	72	41	46	65	52	7	112	37	48	71	34	21	59	21	48	52	35	49	70	14	9	106	36	20	108	29	11	20	39	18	78	25	10	114	168	156
PRKCZ		NM_002744.4	NM_002744.4:771	Endogenous	154	84	96	160	113	110	57	68	127	180	117	88	66	66	33	143	65	61	72	42	47	73	35	68	82	68	51	58	70	28	91	36	78	103	38	43	219	68	25	218	57	24	144	63	42
PRKD1		NM_002742.1	NM_002742.1:1490	Endogenous	327	149	84	196	299	177	158	96	185	163	212	131	127	191	39	302	93	49	116	22	65	150	84	201	147	91	40	124	64	21	222	187	373	215	100	72	158	134	51	328	69	49	337	166	70
PRKD2		NM_001079882.1	NM_001079882.1:1650	Endogenous	208	332	185	180	207	184	152	207	243	64	249	222	83	252	45	147	186	233	49	150	156	71	97	235	89	140	137	67	58	34	140	281	291	151	115	114	109	246	52	209	166	60	115	178	113
PRKD3		NM_005813.3	NM_005813.3:690	Endogenous	324	323	166	258	271	232	366	266	398	152	216	233	109	144	30	150	229	217	97	140	188	84	66	164	112	97	158	141	98	66	208	334	357	196	108	108	203	208	29	286	178	100	168	175	120
PRKDC		NM_006904.6	NM_006904.6:12750	Endogenous	700	851	905	616	929	577	432	457	585	451	441	1231	372	285	44	706	904	402	355	257	342	357	168	439	407	366	314	343	195	127	570	451	447	537	233	111	212	159	218	505	184	285	674	545	544
PRKG1		NM_006258.1	NM_006258.1:2190	Endogenous	128	146	17	71	75	58	270	107	207	50	84	71	49	48	3	71	14	11	31	14	59	47	37	89	54	56	21	44	28	14	64	284	151	104	71	60	103	56	31	104	35	17	87	33	16
PRKG2		NM_006259.1	NM_006259.1:625	Endogenous	13	15	5	14	9	27	11	11	15	15	11	11	4	8	4	16	6	8	11	5	8	5	5	3	18	7	9	9	3	3	23	7	4	13	3	7	3	5	6	29	6	1	16	8	6
PRKX		NM_005044.1	NM_005044.1:2590	Endogenous	157	153	228	153	229	60	73	112	153	136	110	104	115	98	17	142	123	108	124	51	86	61	28	68	82	72	61	95	37	43	180	149	107	186	81	62	147	176	30	189	86	74	158	121	127
PRKY		NM_002760.3	NM_002760.3:3100	Endogenous	66	102	289	60	45	39	84	87	93	64	68	69	16	53	23	26	27	61	30	37	31	29	30	47	31	32	33	32	34	40	5	13	14	41	32	49	43	75	28	49	37	46	38	49	37
PRPF4B		NM_003913.4	NM_003913.4:1285	Endogenous	720	862	799	623	742	590	513	546	660	443	687	611	275	550	311	675	322	506	255	265	326	253	178	450	291	363	431	262	143	102	524	729	938	546	290	334	536	472	122	779	351	172	670	417	426
PSKH1		NM_006742.1	NM_006742.1:1820	Endogenous	214	169	149	217	150	147	141	96	143	167	142	180	126	95	52	268	180	176	119	52	121	115	50	141	152	100	87	97	38	59	197	180	281	200	90	150	462	165	40	378	127	59	239	105	67
PSKH2		NM_033126.1	NM_033126.1:170	Endogenous	31	35	28	32	18	24	34	35	47	38	39	30	14	13	8	15	19	7	14	11	18	7	16	12	15	15	12	12	15	17	11	9	12	9	7	11	16	11	7	19	10	16	10	11	5
PTK2		NM_005607.3	NM_005607.3:1005	Endogenous	1565	1266	1152	1117	1265	1097	699	752	1165	1019	1355	1461	760	979	307	1490	1212	500	675	299	540	763	344	1013	774	502	435	655	477	170	1118	1174	1010	1218	579	368	668	530	257	1531	498	244	1563	1212	926
PTK2B		NM_004103.3	NM_004103.3:735	Endogenous	180	183	67	209	238	132	202	147	141	103	141	206	27	64	11	115	76	452	40	119	67	36	21	67	39	55	233	47	31	31	127	60	77	67	48	30	142	124	15	176	71	41	87	158	124
PTK6		NM_005975.2	NM_005975.2:1715	Endogenous	13	29	11	23	28	21	14	15	11	11	14	17	5	15	11	12	90	134	8	24	15	11	12	11	7	33	35	23	9	12	8	10	17	13	7	24	10	6	13	21	26	8	17	21	15
PTK7		NM_152881.2	NM_152881.2:2565	Endogenous	114	102	150	84	78	44	24	40	59	38	25	13	58	21	18	87	51	45	79	32	145	49	16	19	84	38	41	186	17	25	133	74	134	132	28	34	83	23	89	120	27	56	118	31	15
PXK		NM_017771.2	NM_017771.2:1690	Endogenous	202	105	41	172	78	63	156	95	104	146	49	90	101	48	13	157	93	229	99	38	54	98	27	51	136	60	59	107	30	36	164	97	123	159	50	51	217	77	53	291	48	57	152	73	55
RAF1		NM_002880.2	NM_002880.2:1990	Endogenous	465	375	226	417	363	290	350	299	357	274	288	324	208	220	47	337	271	236	177	139	230	184	85	242	242	175	170	147	96	125	330	318	476	262	158	114	394	256	49	585	152	84	374	291	171
RET		NM_020630.4	NM_020630.4:2911	Endogenous	24	16	13	17	11	7	15	11	17	12	6	5	11	11	6	22	17	6	6	5	9	7	5	7	9	6	8	6	5	1	27	10	10	26	5	5	13	9	1	23	2	2	11	1	5
RIOK1		NM_153005.1	NM_153005.1:475	Endogenous	98	114	76	99	82	77	101	85	95	67	85	86	53	79	13	175	97	56	56	54	59	55	40	83	59	68	62	52	24	22	79	105	109	96	71	30	56	97	40	77	51	47	62	56	59
RIOK2		NM_018343.1	NM_018343.1:15	Endogenous	247	290	194	250	316	246	207	204	264	174	236	210	91	193	35	261	159	189	110	108	202	109	106	206	117	107	106	98	133	83	159	161	315	180	128	142	270	205	55	290	139	75	205	169	145
RIOK3		NM_003831.2	NM_003831.2:885	Endogenous	222	281	254	173	330	300	126	173	234	130	235	184	90	194	10	202	131	68	96	123	75	78	89	161	117	149	116	80	63	30	135	187	199	129	115	47	91	87	14	201	100	51	193	175	121
RIPK1		NM_003804.3	NM_003804.3:710	Endogenous	360	568	303	283	405	401	279	279	323	184	400	389	155	350	30	455	200	88	137	153	144	164	136	358	158	199	298	130	82	49	308	442	444	281	205	102	157	164	59	371	181	88	288	220	296
RIPK2		NM_003821.5	NM_003821.5:1695	Endogenous	109	272	324	146	264	191	125	156	178	68	107	547	54	136	16	113	276	138	48	117	239	56	53	113	80	179	154	78	63	77	113	125	161	71	102	43	64	78	40	114	105	60	96	262	248
RIPK3		NM_006871.3	NM_006871.3:1540	Endogenous	97	177	74	99	90	71	98	96	97	44	75	95	45	58	18	54	25	108	34	57	48	32	28	66	32	53	94	43	19	25	52	55	36	62	34	50	27	73	26	55	44	36	52	74	73
RIPK4		NM_020639.2	NM_020639.2:3045	Endogenous	396	337	42	220	218	240	54	306	390	237	511	242	205	579	21	491	262	34	196	102	46	130	206	349	256	183	67	102	208	121	328	320	621	227	73	113	180	148	79	386	163	88	259	138	111
RNASEL		NM_021133.2	NM_021133.2:3445	Endogenous	147	145	60	90	125	87	96	118	163	62	124	112	58	116	42	76	71	97	49	57	74	24	32	72	50	60	53	79	50	32	76	78	172	63	34	76	124	97	31	134	120	33	84	112	63
ROCK1		NM_005406.1	NM_005406.1:2660	Endogenous	928	1129	1021	749	1105	823	1034	801	1074	557	844	737	328	667	107	615	462	270	357	378	307	321	207	517	368	374	418	388	229	77	696	1033	669	571	396	196	233	295	137	638	274	216	644	546	406
ROCK2		NM_004850.3	NM_004850.3:3140	Endogenous	651	830	357	500	633	537	513	451	550	409	673	528	296	400	80	531	547	159	284	191	271	305	166	433	332	291	250	331	134	73	555	840	643	485	336	177	287	229	156	606	245	141	548	363	355
ROR1		NM_005012.2	NM_005012.2:498	Endogenous	85	84	54	72	74	57	104	66	103	34	45	43	28	36	11	64	110	49	31	20	39	33	17	42	38	50	31	23	11	5	65	46	83	50	40	37	67	40	18	82	36	13	45	37	28
ROR2		NM_004560.2	NM_004560.2:735	Endogenous	46	68	22	42	48	35	115	76	119	35	16	49	15	6	8	46	91	41	24	10	77	16	9	9	26	37	17	37	36	30	55	13	130	40	45	47	34	24	54	68	49	32	38	116	69
ROS1		NM_002944.2	NM_002944.2:4250	Endogenous	27	5	90	9	6	130	13	11	8	13	9	11	17	5	2	10	7	7	19	10	51	13	11	4	8	2	240	21	6	3	3	6	8	15	4	4	5	4	221	8	2	8	18	3	2
RPS6KA1		NM_002953.3	NM_002953.3:2000	Endogenous	357	345	149	286	348	206	159	227	209	207	253	325	129	166	51	374	244	264	134	139	93	144	70	178	172	139	185	92	70	50	297	100	134	205	90	102	233	151	65	319	119	96	248	223	220
RPS6KA2		NM_021135.4	NM_021135.4:2710	Endogenous	58	78	29	72	55	50	41	51	75	58	46	43	24	58	11	46	28	28	38	17	35	35	19	46	32	61	32	31	24	13	64	100	67	69	42	43	92	58	25	81	51	16	30	23	21
RPS6KA3		NM_004586.2	NM_004586.2:5665	Endogenous	314	308	198	239	225	187	266	137	178	201	224	262	128	118	26	204	185	217	113	89	152	152	56	153	143	129	89	110	57	80	210	198	284	178	121	102	198	150	56	240	132	56	265	187	130
RPS6KA4		NM_003942.2	NM_003942.2:2830	Endogenous	418	510	508	343	375	300	319	263	302	209	330	336	151	182	137	307	342	706	207	236	322	169	152	311	204	214	349	199	100	176	299	293	314	246	150	257	309	341	335	238	166	206	237	328	302
RPS6KA5		NM_004755.2	NM_004755.2:855	Endogenous	157	116	35	97	125	74	83	82	94	68	94	77	42	75	7	74	37	116	35	44	36	38	25	51	34	37	60	68	64	18	80	75	106	70	47	49	77	83	15	113	46	22	66	132	119
RPS6KA6		NM_014496.1	NM_014496.1:2250	Endogenous	83	24	38	68	21	20	14	8	10	79	16	9	48	42	5	98	50	9	54	3	12	49	21	15	56	10	9	43	4	5	87	48	32	93	5	8	50	5	6	114	13	8	91	10	6
RPS6KB1		NM_003161.2	NM_003161.2:1580	Endogenous	303	370	422	240	316	330	255	225	283	169	312	348	122	242	46	277	239	232	114	135	161	114	74	191	113	137	176	89	91	53	205	264	323	216	143	162	219	215	57	292	186	80	237	236	212
RPS6KB2		NM_003952.2	NM_003952.2:980	Endogenous	212	224	229	192	205	216	174	140	187	193	174	189	96	177	113	242	118	270	106	123	151	121	79	152	172	152	222	79	76	102	188	190	302	174	108	146	291	222	79	276	118	101	145	170	127
RPS6KC1		NM_012424.2	NM_012424.2:2845	Endogenous	289	373	276	239	245	179	277	237	262	182	242	276	105	163	47	230	183	203	102	112	200	88	63	166	134	114	123	101	78	84	213	213	265	157	102	111	177	155	57	239	109	84	181	176	169
RPS6KL1		NM_031464.3	NM_031464.3:2595	Endogenous	61	79	35	70	55	50	66	98	102	72	84	98	35	85	16	75	78	48	53	26	27	45	24	32	47	38	38	30	30	27	41	79	258	36	22	29	42	48	22	59	29	44	24	12	14
RYK		NM_001005861.1	NM_001005861.1:945	Endogenous	351	320	264	275	232	175	240	192	251	193	277	313	122	224	31	247	218	111	128	87	120	154	74	149	124	111	101	175	79	59	278	307	264	230	157	66	159	107	69	347	104	87	250	193	133
SBK1		NM_001024401.2	NM_001024401.2:3945	Endogenous	30	21	16	17	17	12	10	7	6	12	9	12	20	12	8	18	14	24	14	10	9	10	9	12	14	13	8	16	5	8	40	14	21	18	11	6	15	14	2	37	5	8	12	14	9
SBK2		NM_001101401.1	NM_001101401.1:225	Endogenous	9	6	10	7	7	10	8	6	5	3	4	5	6	3	8	5	6	97	4	1	8	2	2	3	4	3	8	4	2	6	4	3	3	3	3	9	7	7	3	4	4	3	3	3	4
SCYL1		NM_020680.2	NM_020680.2:1515	Endogenous	243	277	310	229	253	229	197	185	229	194	240	188	152	217	105	338	200	142	160	135	209	159	120	186	220	204	200	142	81	58	190	218	290	261	149	116	263	191	105	358	169	159	238	172	134
SCYL2		NM_017988.4	NM_017988.4:2415	Endogenous	415	414	276	374	273	241	280	212	254	293	252	338	177	205	40	461	505	237	187	143	185	204	80	203	276	199	262	176	84	70	320	353	477	345	152	146	303	202	102	563	169	111	353	252	231
SCYL3		NM_020423.4	NM_020423.4:610	Endogenous	139	113	65	119	105	84	75	76	91	60	61	83	52	62	24	93	72	66	49	37	53	56	33	85	55	63	66	64	28	11	105	85	119	105	43	42	80	42	25	153	43	35	123	87	69
SDHA		NM_004168.1	NM_004168.1:230	Endogenous	497	447	260	546	1074	741	243	306	464	390	354	296	276	582	108	614	508	179	216	212	280	234	263	434	307	279	253	210	131	129	355	529	1089	410	260	228	678	349	86	962	420	172	449	430	263
SGK1		NM_005627.2	NM_005627.2:1790	Endogenous	1348	1989	365	1574	2740	1679	1742	2172	2797	909	1826	4010	720	1181	100	2668	1895	139	724	441	186	802	486	1491	1214	1380	2716	805	491	110	1424	1660	1619	1328	1107	139	579	356	64	1533	604	340	1022	600	1182
SGK110		NM_001199824.2	NM_001199824.2:195	Endogenous	37	42	36	41	35	33	59	52	62	66	63	46	23	26	19	22	28	23	17	16	20	22	22	20	25	35	34	35	31	24	12	17	17	14	16	24	26	31	23	18	16	33	12	9	8
SGK196		NM_032237.2	NM_032237.2:60	Endogenous	176	273	297	134	229	207	148	168	203	104	105	156	59	106	27	140	148	145	72	81	141	52	33	103	80	109	96	70	78	28	135	149	205	108	69	66	110	67	46	189	76	50	103	172	139
SGK2		NM_170693.1	NM_170693.1:1485	Endogenous	240	31	85	249	79	57	10	47	45	494	49	185	200	46	55	347	326	88	246	12	46	198	26	63	254	80	14	141	60	60	161	105	599	247	31	90	594	22	5	584	70	11	540	169	139
SGK223		NM_001080826.1	NM_001080826.1:2100	Endogenous	131	151	81	89	113	83	124	127	172	69	192	101	42	121	51	104	688	238	43	32	80	60	27	66	65	97	53	37	72	88	90	132	140	66	62	71	106	133	34	113	46	45	65	45	20
SGK3		NM_013257.3	NM_013257.3:565	Endogenous	194	211	55	184	170	149	110	122	141	110	143	239	65	99	11	155	52	26	53	52	29	64	50	76	76	74	55	34	55	23	137	114	92	89	66	18	60	32	11	148	60	21	165	169	110
SGK494		NM_001174103.1	NM_001174103.1:1186	Endogenous	115	83	102	103	83	56	73	48	68	140	81	86	66	48	12	275	118	106	112	33	67	65	59	82	84	53	64	57	18	41	110	68	222	132	48	46	252	63	24	409	54	22	149	52	62
SIK1		NM_173354.2	NM_173354.2:3240	Endogenous	677	1099	429	518	393	494	2195	1183	1856	324	428	1094	465	620	40	1895	1848	642	384	421	1467	555	386	433	1124	516	877	579	110	290	804	1238	1922	501	432	79	1329	1269	65	843	395	380	606	295	213
SIK2		NM_015191.1	NM_015191.1:945	Endogenous	863	894	1086	856	868	647	641	453	725	1117	1143	815	442	702	125	1330	278	235	312	178	259	493	307	406	638	331	397	421	234	96	570	824	2065	797	304	258	758	547	162	1083	418	155	694	465	414
SIK3		NM_025164.3	NM_025164.3:3280	Endogenous	278	214	143	236	196	181	208	126	169	175	215	194	97	147	25	253	106	110	101	58	64	113	61	127	140	119	95	83	53	50	191	196	269	245	118	101	195	115	32	289	86	48	180	131	88
SLK		NM_014720.2	NM_014720.2:1185	Endogenous	616	578	432	452	492	409	332	414	509	382	490	322	189	400	61	428	337	90	182	120	129	203	150	327	227	201	182	221	122	49	341	560	410	389	198	104	223	230	32	418	179	74	461	271	246
SMG1		NM_015092.3	NM_015092.3:9450	Endogenous	610	718	467	393	466	418	274	352	472	295	561	584	244	354	50	585	536	154	239	233	182	197	157	387	288	253	322	234	182	43	437	506	449	465	233	142	151	180	93	453	194	112	476	353	307
SNRK		NM_017719.3	NM_017719.3:3940	Endogenous	576	737	132	291	328	393	514	550	662	227	477	359	201	316	14	301	199	102	186	140	156	234	125	453	275	261	89	332	96	47	338	900	547	333	278	142	206	266	133	542	251	102	480	237	155
SPEG		NM_005876.4	NM_005876.4:2768	Endogenous	57	50	67	43	34	19	97	11	19	18	11	32	24	4	19	38	111	82	21	8	23	21	5	8	24	31	27	20	9	4	28	7	17	26	18	10	72	19	9	51	10	11	27	8	6
SRC		NM_005417.3	NM_005417.3:1410	Endogenous	380	428	693	339	342	263	243	194	211	227	332	744	196	263	142	321	547	361	143	149	274	197	154	262	202	309	161	171	78	126	282	278	427	281	143	219	387	228	130	458	212	65	417	390	224
SRMS		NM_080823.2	NM_080823.2:560	Endogenous	10	12	16	15	12	10	5	10	19	14	11	19	8	8	9	14	6	6	5	14	6	9	10	9	10	12	9	16	5	5	8	12	7	6	9	7	10	6	3	8	5	5	4	2	7
SRPK1		NM_003137.3	NM_003137.3:1940	Endogenous	321	337	546	278	277	155	154	202	204	198	183	245	168	152	48	337	391	212	189	148	206	169	78	186	237	127	221	131	62	40	291	216	390	239	104	89	345	137	66	400	130	104	389	221	180
SRPK2		NM_182692.1	NM_182692.1:340	Endogenous	412	442	487	330	319	274	304	266	388	242	230	328	131	174	63	304	559	436	159	134	227	153	61	193	159	166	225	143	85	63	296	314	456	249	123	160	281	198	96	391	209	161	304	178	185
SRPK3		NM_014370.2	NM_014370.2:1390	Endogenous	6	19	19	11	11	4	12	8	15	8	5	9	13	3	5	9	8	6	15	10	6	7	5	9	7	3	4	9	6	4	6	7	4	6	6	7	17	10	2	6	5	7	9	4	3
STK10		NM_005990.2	NM_005990.2:3515	Endogenous	290	600	260	250	320	228	361	375	403	79	259	403	85	217	48	145	183	369	77	175	300	70	119	381	103	235	274	105	68	98	206	406	336	152	175	131	136	379	62	209	223	133	107	251	268
STK11		NM_000455.4	NM_000455.4:2060	Endogenous	374	353	313	354	248	206	293	213	269	238	348	279	201	251	124	341	360	342	210	160	190	183	132	296	264	224	212	200	123	116	317	415	436	334	174	299	418	309	126	493	212	144	282	202	155
STK16		NM_003691.2	NM_003691.2:435	Endogenous	196	249	134	199	329	201	89	110	128	172	222	207	118	201	81	191	339	89	121	121	149	117	103	166	132	192	140	147	100	44	153	178	311	174	90	74	182	121	38	285	209	77	201	144	85
STK17A		NM_004760.1	NM_004760.1:1105	Endogenous	252	524	664	211	260	254	427	366	400	109	183	482	110	116	67	168	179	357	63	162	193	85	70	163	134	206	184	92	56	69	127	122	274	116	86	70	76	137	51	257	162	107	182	298	170
STK17B		NM_004226.2	NM_004226.2:195	Endogenous	619	640	176	771	872	388	896	592	682	170	336	611	150	247	47	362	205	1368	91	266	323	151	119	261	125	322	573	204	74	170	390	214	277	317	214	196	379	534	86	257	262	134	241	538	314
STK19		NM_004197.1	NM_004197.1:1255	Endogenous	433	316	256	264	232	198	947	175	521	297	380	262	183	277	181	533	165	128	235	139	149	194	203	288	265	196	198	152	87	57	346	249	479	262	113	263	350	225	129	622	363	192	330	139	132
STK24		NM_001032296.1	NM_001032296.1:1205	Endogenous	1447	1251	845	1307	1440	645	882	737	828	1074	1149	773	629	650	300	1281	893	876	653	465	735	687	410	783	806	605	541	713	343	498	941	991	966	1098	523	649	1599	872	443	1459	667	658	1251	1012	689
STK25		NM_006374.3	NM_006374.3:1430	Endogenous	336	429	404	330	375	253	227	201	275	248	342	275	176	312	183	309	501	242	146	136	242	186	110	223	236	268	197	167	171	144	377	388	425	268	179	289	483	335	165	497	274	140	304	240	165
STK3		NM_006281.1	NM_006281.1:1715	Endogenous	182	169	102	162	152	142	125	113	162	118	117	214	79	86	15	129	103	42	60	36	48	57	35	66	76	65	38	72	39	23	113	92	77	69	59	40	37	35	25	151	58	54	129	85	68
STK31		NM_031414.2	NM_031414.2:2300	Endogenous	16	11	11	9	13	13	5	17	12	12	7	17	4	8	8	9	11	7	5	9	10	10	9	5	12	7	17	11	7	8	6	8	8	8	5	5	3	5	6	8	2	8	8	13	4
STK32A		NM_145001.1	NM_145001.1:40	Endogenous	56	11	10	50	21	22	38	10	30	41	9	27	33	10	16	39	34	3	30	4	14	27	7	8	30	37	29	32	8	3	29	30	20	34	3	21	22	5	24	67	13	3	53	6	8
STK32B		NM_018401.1	NM_018401.1:925	Endogenous	139	128	57	89	265	191	27	92	159	91	163	42	89	235	68	198	24	22	91	28	36	69	99	175	103	74	46	33	74	12	138	200	90	112	97	78	121	134	23	185	135	32	186	106	57
STK32C		NM_173575.2	NM_173575.2:1390	Endogenous	34	58	91	36	34	26	31	45	41	19	26	34	13	22	31	19	68	29	9	10	89	10	8	14	12	16	12	14	35	15	24	4	29	15	15	14	13	12	18	24	17	17	22	49	41
STK33		NM_030906.2	NM_030906.2:2225	Endogenous	92	48	30	119	78	45	30	33	37	98	23	23	54	8	11	58	43	17	56	27	7	43	7	13	49	24	10	50	14	4	90	59	26	69	4	38	63	4	6	72	17	17	73	2	5
STK35		NM_080836.2	NM_080836.2:2075	Endogenous	93	155	161	111	132	101	101	71	93	54	95	86	53	71	15	124	182	72	53	61	144	44	35	67	87	91	79	44	40	42	99	124	196	92	71	55	102	85	140	133	76	47	71	69	44
STK36		NM_015690.2	NM_015690.2:4600	Endogenous	135	202	162	129	170	103	71	90	103	86	86	221	66	126	23	140	425	89	68	65	94	61	47	114	74	127	61	59	51	27	107	104	263	76	39	139	143	68	42	149	107	46	138	77	80
STK38		NM_007271.2	NM_007271.2:2480	Endogenous	418	487	347	344	439	341	339	234	323	149	254	314	125	269	24	327	169	111	149	158	135	122	131	321	167	210	170	132	60	40	347	408	644	223	140	142	143	122	54	342	191	82	216	273	198
STK38L		NM_015000.1	NM_015000.1:420	Endogenous	260	433	143	274	298	219	438	322	349	193	206	341	173	266	45	260	233	105	121	88	132	139	61	160	203	289	159	198	64	41	204	474	355	209	162	89	126	97	42	358	109	85	276	177	187
STK39		NM_013233.2	NM_013233.2:2877	Endogenous	187	248	150	208	1385	956	134	542	682	63	73	1012	64	71	17	122	209	93	72	164	225	47	44	118	79	268	132	87	114	70	144	268	956	127	81	41	61	58	11	178	141	62	110	600	468
STK4		NM_006282.2	NM_006282.2:3100	Endogenous	173	518	152	143	225	192	234	171	170	38	137	266	42	112	20	83	139	133	41	151	188	42	38	98	53	104	90	61	44	28	98	116	142	58	74	42	40	101	14	88	85	45	78	263	184
STK40		NM_032017.1	NM_032017.1:3650	Endogenous	529	618	412	509	401	393	482	360	362	485	616	464	306	384	123	789	406	461	330	189	373	369	237	433	463	283	313	213	115	261	427	392	602	455	322	264	724	592	196	754	256	180	515	331	345
STRADA		NM_001003787.1	NM_001003787.1:1965	Endogenous	327	327	407	263	287	159	196	168	220	137	177	216	115	144	36	173	201	375	138	109	156	97	76	161	108	105	111	147	70	88	209	203	283	191	110	221	344	226	69	408	152	96	161	193	116
STRADB		NM_018571.4	NM_018571.4:400	Endogenous	316	266	206	272	433	312	101	132	248	291	182	365	123	224	15	291	209	60	125	111	72	138	79	124	148	146	71	72	71	21	192	373	834	171	107	89	149	73	21	427	150	60	306	270	185
STYK1		NM_018423.1	NM_018423.1:1035	Endogenous	9	13	10	10	7	8	11	15	16	12	3	19	7	11	9	10	31	26	4	10	13	8	9	7	4	11	16	15	6	2	5	6	4	6	7	10	9	8	3	12	8	8	19	12	7
SYK		NM_003177.3	NM_003177.3:1685	Endogenous	353	482	113	291	367	241	203	217	180	149	119	398	117	115	15	196	110	220	107	138	67	99	56	120	119	207	211	151	58	25	212	272	892	151	107	32	95	67	36	245	123	69	223	147	121
TAF1		NM_004606.2	NM_004606.2:5625	Endogenous	210	210	192	160	180	125	172	125	176	101	159	138	73	128	28	161	132	202	53	64	107	93	49	127	87	80	87	59	53	58	116	140	225	117	77	128	254	179	61	241	106	56	137	182	128
TAF1L		NM_153809.1	NM_153809.1:6030	Endogenous	389	358	277	277	291	183	294	228	276	165	239	223	139	229	31	267	229	207	126	113	140	153	73	165	172	139	120	138	72	78	225	290	283	245	129	129	236	146	86	307	145	77	257	233	194
TAOK1		NM_020791.1	NM_020791.1:260	Endogenous	541	674	672	384	538	559	409	367	458	371	429	660	201	340	33	499	478	129	221	192	167	218	114	312	265	237	287	244	128	45	401	522	397	442	224	75	131	147	55	348	163	115	441	332	333
TAOK2		NM_004783.2	NM_004783.2:1020	Endogenous	557	642	373	489	433	313	401	336	456	399	522	419	242	440	291	549	560	660	226	240	406	308	212	604	326	388	342	224	171	223	479	661	701	430	287	455	607	662	301	656	331	192	411	344	219
TAOK3		NM_016281.2	NM_016281.2:2025	Endogenous	509	623	236	410	484	397	316	349	449	271	467	397	186	394	152	365	251	347	166	253	256	231	182	327	222	308	264	203	171	108	288	490	384	274	165	297	222	226	109	481	292	152	376	692	433
TBCK		NM_033115.2	NM_033115.2:1520	Endogenous	370	421	346	313	264	157	189	262	369	281	287	246	166	268	39	348	252	140	176	153	152	155	99	195	159	132	120	172	85	27	319	306	322	277	123	139	162	124	62	391	161	103	325	129	149
TBK1		NM_013254.2	NM_013254.2:1610	Endogenous	286	428	367	251	269	225	255	241	266	133	263	339	113	214	56	225	293	162	107	138	146	143	94	198	130	162	177	121	92	39	196	244	244	172	115	74	91	102	63	210	153	100	209	257	244
TBRG4		NM_004749.2	NM_004749.2:1405	Endogenous	218	293	425	221	275	162	151	233	363	163	262	337	87	285	141	261	514	259	108	111	213	126	117	240	134	196	158	72	92	89	178	190	447	153	123	115	316	180	38	396	238	110	201	177	117
TEC		NM_003215.1	NM_003215.1:1230	Endogenous	54	65	52	45	48	35	40	48	53	50	48	59	21	36	10	50	49	24	28	17	23	22	10	31	40	31	68	18	20	7	31	21	33	47	27	27	56	17	15	57	28	15	39	28	30
TEK		NM_000459.2	NM_000459.2:615	Endogenous	166	194	33	144	93	66	123	69	117	124	67	80	52	58	6	106	8	15	55	10	20	58	18	102	64	44	9	78	20	6	123	104	127	149	35	18	89	55	8	173	49	10	96	31	12
TESK1		NM_006285.2	NM_006285.2:810	Endogenous	173	229	109	145	161	166	274	134	178	126	195	183	59	162	59	133	231	111	69	53	92	64	62	113	90	115	102	67	50	58	155	182	291	134	102	40	223	189	27	235	123	76	133	132	58
TESK2		NM_007170.1	NM_007170.1:2415	Endogenous	60	60	25	59	50	46	66	51	40	33	30	45	24	37	4	24	22	26	19	19	10	31	13	40	38	32	23	30	18	7	35	34	41	31	18	16	27	20	19	40	20	9	33	35	27
TEX14		NM_198393.2	NM_198393.2:4040	Endogenous	14	14	4	7	10	12	12	11	10	15	7	12	3	6	5	2	6	11	4	3	8	5	6	8	10	6	8	7	9	8	9	4	6	6	4	6	2	7	6	9	3	8	5	4	8
TGFBR1		NM_004612.2	NM_004612.2:4280	Endogenous	310	526	299	309	382	244	607	258	269	319	220	274	201	162	52	323	253	199	241	171	267	180	109	212	282	250	202	289	136	136	361	320	391	461	167	157	459	381	111	524	203	174	311	303	220
TGFBR2		NM_001024847.1	NM_001024847.1:1760	Endogenous	1176	1245	918	971	835	495	724	542	754	509	846	586	354	640	49	818	468	273	408	252	249	394	161	652	552	285	357	498	130	54	878	736	557	912	442	103	599	633	180	941	371	145	600	435	428
TIE1		NM_005424.2	NM_005424.2:2610	Endogenous	212	486	110	177	180	195	268	320	438	190	313	158	110	235	48	186	63	94	98	51	92	129	57	255	115	153	74	131	52	50	164	451	409	146	174	136	179	279	109	275	209	112	159	87	87
TLK1		NM_012290.4	NM_012290.4:4528	Endogenous	256	253	170	219	234	170	156	128	168	145	163	187	91	125	16	153	244	137	106	80	86	109	65	119	121	102	48	89	46	26	167	221	157	170	98	60	82	82	31	200	86	30	160	189	85
TLK2		NM_006852.2	NM_006852.2:2335	Endogenous	249	304	319	216	268	186	216	211	253	131	217	237	123	192	31	265	195	186	120	126	118	98	77	165	142	131	180	121	85	53	190	251	254	198	123	101	164	148	54	268	124	95	202	189	143
TNIK		NM_001161560.1	NM_001161560.1:245	Endogenous	413	315	1863	347	390	358	243	216	316	248	479	503	105	298	147	355	777	625	129	98	301	204	123	244	204	214	297	127	114	223	225	196	712	207	186	333	447	380	137	328	162	48	277	395	195
TNK1		NM_003985.1	NM_003985.1:2575	Endogenous	61	38	57	49	69	79	26	39	53	47	46	31	32	53	17	58	56	29	32	24	28	25	21	41	35	22	16	27	22	17	49	38	49	54	22	22	44	42	13	81	34	10	43	44	39
TNK2		NM_005781.4	NM_005781.4:1050	Endogenous	366	466	206	302	296	224	291	256	344	155	269	234	126	265	134	200	175	706	111	178	211	138	91	402	90	174	299	128	125	108	259	388	439	216	195	320	334	350	241	287	243	123	194	339	300
TNNI3K		NM_015978.1	NM_015978.1:1845	Endogenous	40	40	28	29	36	43	34	55	49	45	61	41	29	44	18	31	17	11	32	15	15	22	17	15	29	19	19	17	38	17	19	11	12	22	12	8	25	14	15	53	13	17	39	13	4
TP53RK		NM_033550.3	NM_033550.3:630	Endogenous	250	300	297	187	211	230	264	191	233	146	202	351	90	138	43	271	438	184	107	126	230	92	80	176	152	145	114	73	56	73	188	197	299	172	104	79	198	171	44	302	130	88	203	192	162
TRIB1		NM_025195.2	NM_025195.2:3460	Endogenous	286	203	162	212	216	374	430	288	182	212	124	658	383	189	8	1344	358	194	220	101	131	255	80	133	632	283	358	156	77	147	289	82	732	329	108	82	462	324	102	559	76	86	248	260	232
TRIB2		NM_021643.1	NM_021643.1:1755	Endogenous	849	739	284	608	508	466	657	707	1029	480	1218	286	359	728	99	766	105	617	453	133	323	387	207	659	432	262	284	569	190	104	580	1345	1125	735	381	567	802	796	349	844	379	174	726	810	321
TRIB3		NM_021158.3	NM_021158.3:1830	Endogenous	28	216	239	40	477	536	49	128	145	19	29	103	22	149	35	18	182	44	14	84	329	20	48	87	18	82	73	21	62	69	21	222	1528	30	54	47	11	34	13	18	94	21	18	146	73
TRIM24		NM_015905.2	NM_015905.2:540	Endogenous	272	317	307	214	151	153	239	206	327	176	149	144	117	175	46	237	203	270	136	90	188	105	53	148	149	126	116	118	76	56	197	324	409	195	112	120	274	162	71	286	120	84	249	192	174
TRIM28		NM_005762.2	NM_005762.2:865	Endogenous	1121	1445	1570	923	1273	908	886	865	1026	695	919	1216	482	803	303	1026	1426	825	494	489	768	456	295	791	517	526	535	547	631	236	932	1068	1727	791	581	286	763	562	183	1345	631	402	1016	808	614
TRIM33		NM_033020.2	NM_033020.2:2610	Endogenous	259	303	173	258	229	185	186	199	241	161	250	188	128	167	39	294	256	114	121	134	115	137	84	168	155	97	146	114	77	44	234	198	213	261	107	86	159	116	59	281	114	72	252	156	110
TRIO		NM_007118.2	NM_007118.2:1735	Endogenous	722	1286	2783	698	1149	754	648	592	945	434	1313	1009	299	711	309	715	1722	1047	310	485	1000	366	228	670	325	509	592	304	367	713	531	797	1514	558	785	797	596	591	243	622	582	380	596	1012	987
TRPM6		NM_017662.3	NM_017662.3:6400	Endogenous	42	29	19	66	16	13	31	38	29	65	28	26	22	22	12	68	12	20	51	15	10	27	7	11	37	19	7	14	20	11	13	20	9	47	10	12	126	7	6	87	18	13	60	4	4
TRPM7		NM_017672.2	NM_017672.2:30	Endogenous	546	415	341	564	549	452	296	274	362	461	319	397	279	370	86	689	381	399	304	191	155	294	140	334	333	272	253	233	145	115	424	424	578	498	173	313	692	340	148	681	223	137	478	249	215
TRRAP		NM_003496.2	NM_003496.2:770	Endogenous	871	917	1098	743	664	499	549	595	828	524	707	660	321	463	246	723	929	671	317	291	375	393	184	448	427	352	478	350	195	187	603	656	675	547	250	379	502	398	158	701	405	238	707	669	524
TSSK1B		NM_032028.2	NM_032028.2:50	Endogenous	12	16	14	6	10	9	3	8	15	6	12	16	4	11	7	2	3	9	6	4	10	4	5	5	4	6	7	6	6	8	9	9	4	8	6	10	4	6	4	3	3	6	3	4	3
TSSK2		NM_053006.4	NM_053006.4:726	Endogenous	10	19	13	5	11	9	13	9	16	17	11	14	8	12	7	5	6	9	8	8	3	8	8	6	7	13	8	4	5	7	5	6	6	3	7	7	7	2	4	10	11	7	4	7	2
TSSK3		NM_052841.3	NM_052841.3:850	Endogenous	12	20	10	13	17	11	10	11	17	14	11	8	13	12	7	12	4	1	6	7	2	3	9	8	9	6	11	15	4	8	10	7	12	8	6	4	11	7	7	14	5	5	11	10	8
TSSK4		NM_174944.2	NM_174944.2:700	Endogenous	14	14	5	15	12	17	9	13	9	12	9	13	7	14	7	10	7	15	11	7	6	11	3	2	9	12	7	11	13	5	11	6	10	7	5	15	5	9	5	11	5	7	4	3	6
TSSK6		NM_032037.2	NM_032037.2:1135	Endogenous	35	26	29	28	39	20	18	25	34	26	23	21	14	22	41	16	27	38	19	18	22	14	9	16	20	8	15	21	20	10	20	18	27	19	8	34	42	8	19	33	25	10	26	24	25
TTBK1		NM_032538.1	NM_032538.1:515	Endogenous	12	15	17	9	17	12	11	16	21	6	8	23	11	11	4	4	14	27	15	13	4	5	7	12	4	15	10	8	4	4	10	8	8	5	4	11	7	6	9	6	12	6	8	9	4
TTBK2		NM_173500.2	NM_173500.2:2600	Endogenous	178	156	94	130	145	124	130	110	109	109	155	134	36	82	24	127	115	119	60	55	60	66	43	87	49	79	96	83	37	32	118	141	170	93	62	92	131	107	18	159	88	48	127	91	83
TTK		NM_003318.3	NM_003318.3:1200	Endogenous	29	88	74	52	80	39	38	77	108	47	46	76	16	26	26	18	29	34	14	19	39	13	18	28	16	24	34	22	25	22	12	27	43	15	20	18	12	10	15	14	19	45	9	31	43
TTN		NM_133432.1	NM_133432.1:9700	Endogenous	44	99	22	63	66	62	83	72	47	19	53	56	10	42	13	19	25	74	10	59	17	13	50	77	11	18	71	9	12	8	19	49	18	21	16	17	10	56	20	36	24	8	19	105	89
TUBB		NM_178014.2	NM_178014.2:320	Endogenous	712	1890	1849	476	1685	1188	453	1191	1448	299	814	1581	238	940	180	672	702	370	259	635	1042	239	280	746	291	632	563	433	558	67	672	1129	2346	460	681	155	256	376	109	645	557	338	441	662	677
TXK		NM_003328.1	NM_003328.1:800	Endogenous	29	35	28	54	62	24	34	23	25	15	18	36	15	31	10	28	5	17	11	24	2	15	20	15	20	20	29	8	11	8	16	18	16	16	17	12	11	25	9	18	28	11	19	22	22
TYK2		NM_003331.3	NM_003331.3:485	Endogenous	258	350	271	210	314	226	173	212	242	99	302	345	77	210	65	209	297	274	63	152	165	79	82	219	84	133	152	69	83	49	148	242	348	134	147	135	178	204	52	231	150	79	209	242	232
TYRO3		NM_006293.2	NM_006293.2:775	Endogenous	174	53	89	227	98	53	80	53	82	134	49	69	78	42	14	183	53	72	68	23	42	93	17	35	109	54	32	59	18	36	127	72	83	155	14	45	313	38	42	163	40	25	106	24	23
UHMK1		NM_175866.2	NM_175866.2:520	Endogenous	475	553	196	402	591	440	254	296	395	327	401	539	206	406	32	453	441	185	189	251	237	191	153	257	231	226	188	209	122	40	311	403	626	423	203	76	239	212	27	622	226	135	383	337	325
ULK1		NM_003565.1	NM_003565.1:465	Endogenous	233	315	237	241	306	208	269	245	257	166	209	261	109	224	30	237	297	132	95	140	342	90	52	134	93	161	106	79	73	74	178	499	343	187	103	214	281	217	38	321	209	83	173	341	218
ULK2		NM_014683.2	NM_014683.2:2340	Endogenous	257	249	320	201	267	200	168	175	238	187	140	119	112	188	52	184	68	122	98	63	101	100	44	81	124	74	72	112	48	27	192	216	226	180	63	112	197	80	43	261	94	48	198	167	114
ULK3		NM_001099436.1	NM_001099436.1:195	Endogenous	681	484	265	753	533	387	315	242	353	766	624	499	317	302	276	879	631	496	294	181	200	331	214	422	429	443	327	217	99	85	457	363	593	574	194	466	958	301	104	992	354	105	793	309	282
ULK4		NM_017886.2	NM_017886.2:1050	Endogenous	215	186	167	220	229	215	124	131	166	135	138	146	101	95	24	256	202	93	90	56	43	113	37	93	118	83	94	84	78	20	157	112	97	173	54	57	92	60	47	225	84	45	191	128	117
VRK1		NM_003384.2	NM_003384.2:35	Endogenous	155	174	162	137	124	97	130	121	142	105	136	137	61	92	45	127	82	241	48	71	96	66	30	91	62	55	93	69	40	29	80	97	149	109	36	65	136	82	39	126	71	39	115	114	101
VRK2		NM_006296.3	NM_006296.3:875	Endogenous	205	324	156	181	280	235	146	175	267	115	206	311	76	127	15	141	278	121	87	122	90	77	74	97	94	134	191	88	80	27	158	143	163	123	77	71	63	87	43	139	98	73	133	198	191
VRK3		NM_016440.3	NM_016440.3:820	Endogenous	447	381	315	471	431	288	218	269	352	318	460	464	172	350	169	448	299	330	180	154	222	231	179	293	236	158	164	119	136	90	320	395	675	291	176	266	484	325	69	627	290	124	430	362	287
WEE1		NM_003390.3	NM_003390.3:1225	Endogenous	257	234	182	265	552	253	184	237	201	151	239	327	211	199	15	616	75	39	97	118	130	139	90	122	252	267	151	158	134	12	238	356	1209	267	177	19	118	133	19	288	106	53	262	213	400
WEE2		NM_001105558.1	NM_001105558.1:1530	Endogenous	6	8	12	14	7	4	11	12	9	6	8	6	2	7	4	2	4	5	4	2	7	4	5	2	7	6	4	5	4	1	4	5	1	9	3	2	5	4	4	6	6	2	4	5	5
WNK1		NM_018979.1	NM_018979.1:4530	Endogenous	1732	1188	896	1829	981	760	845	711	867	953	626	1206	823	584	111	1494	812	583	451	427	469	709	217	544	871	470	279	452	244	116	1438	801	1085	1399	404	330	1018	580	120	2377	497	250	1319	890	468
WNK2		NM_006648.3	NM_006648.3:6115	Endogenous	18	8	7	25	10	11	16	9	18	15	8	12	15	8	6	16	68	17	13	6	7	11	7	7	19	10	10	11	4	4	21	14	40	19	6	6	27	3	2	24	7	4	21	1	9
WNK3		NM_020922.2	NM_020922.2:4375	Endogenous	78	45	49	60	21	18	79	45	43	66	35	28	36	22	14	69	22	10	42	8	25	27	11	12	41	11	9	31	16	11	30	33	37	40	19	10	65	12	7	81	21	14	44	7	12
WNK4		NM_032387.3	NM_032387.3:1535	Endogenous	419	61	94	482	87	49	17	130	200	552	50	20	319	96	34	678	338	44	362	26	24	274	12	10	404	15	26	196	50	47	312	22	85	571	12	18	673	43	6	961	34	2	750	132	220
YES1		NM_005433.3	NM_005433.3:265	Endogenous	703	755	572	603	763	625	400	469	624	417	577	423	302	541	60	600	491	233	272	209	237	337	214	455	363	412	322	258	114	109	517	887	1139	503	244	181	399	363	116	804	258	177	616	297	224
YSK4		NM_025052.3	NM_025052.3:3845	Endogenous	6	7	10	13	6	10	7	11	6	9	8	8	3	9	6	8	5	4	7	4	7	4	6	7	2	9	8	4	7	5	5	6	1	3	8	12	5	4	4	5	3	4	5	3	4
ZAK		NM_016653.2	NM_016653.2:995	Endogenous	71	127	50	51	77	77	64	86	102	45	64	61	23	40	12	37	95	27	10	20	38	27	15	49	25	38	28	38	29	12	32	134	117	52	36	33	24	20	19	34	33	20	37	39	33
ZAP70		NM_001079.3	NM_001079.3:1175	Endogenous	176	199	49	174	163	85	339	202	138	29	107	181	32	44	32	57	40	490	20	154	141	27	55	141	25	102	193	38	20	23	95	48	47	58	56	88	31	139	58	36	109	38	47	236	140
NEG_A		ERCC_00096.1	ERCC_00096.1:230	Negative	30	19	14	24	24	19	12	28	25	17	36	23	11	17	24	15	21	25	31	14	17	10	18	10	20	16	17	20	24	13	6	21	21	13	20	13	17	14	14	10	14	13	11	11	15
NEG_B		ERCC_00041.1	ERCC_00041.1:440	Negative	24	20	16	17	14	16	11	21	16	10	17	9	8	10	10	12	10	7	5	12	6	7	10	13	8	3	13	10	13	9	7	6	8	12	6	8	10	10	10	11	12	11	11	6	12
NEG_C		ERCC_00019.1	ERCC_00019.1:140	Negative	9	7	16	9	16	9	14	21	18	19	15	12	10	11	6	8	10	7	12	11	5	17	11	7	13	10	10	9	6	8	11	7	9	12	9	12	6	8	11	14	8	6	11	7	8
NEG_D		ERCC_00076.1	ERCC_00076.1:355	Negative	19	15	14	10	9	14	9	13	21	9	15	12	7	12	6	10	11	11	13	5	6	9	9	11	12	12	13	11	14	7	6	11	5	10	12	8	7	10	14	7	7	14	14	8	7
NEG_E		ERCC_00098.1	ERCC_00098.1:785	Negative	19	28	22	23	18	23	15	17	21	27	21	22	18	27	21	20	23	24	14	18	10	20	17	14	19	18	15	17	24	14	17	18	19	22	13	13	15	8	11	15	15	21	14	7	13
NEG_F		ERCC_00126.1	ERCC_00126.1:220	Negative	28	31	19	22	25	19	19	15	32	29	28	19	21	25	22	15	18	13	14	16	18	9	26	23	22	22	14	21	23	13	15	16	8	19	11	14	11	11	16	13	15	16	14	18	15
NEG_G		ERCC_00144.1	ERCC_00144.1:15	Negative	24	30	16	19	11	18	26	33	39	43	27	31	8	9	3	4	9	3	9	6	11	10	7	5	7	12	13	20	16	9	7	2	6	15	6	10	10	14	18	10	6	24	4	5	3
NEG_H		ERCC_00154.1	ERCC_00154.1:115	Negative	24	23	26	25	20	16	41	48	39	45	46	31	12	11	12	14	8	11	7	13	14	7	13	16	13	15	10	17	27	12	12	9	15	17	8	11	22	17	19	16	17	29	4	9	7
POS_A		ERCC_00117.1	ERCC_00117.1:385	Positive	33479	35241	34404	33750	30676	31099	29140	30318	33772	29706	31425	32413	39452	43430	46703	42025	41691	40897	38655	34909	36807	36535	41292	35744	41471	40681	37745	39167	42666	37488	23874	27783	29336	35118	31367	30111	33888	32833	35764	32146	32226	27730	22463	20382	20986
POS_B		ERCC_00112.1	ERCC_00112.1:695	Positive	11059	12065	11629	11629	10550	10979	10375	10767	11705	10331	11022	11204	11625	12872	13761	12381	12444	12119	11597	10205	10869	10911	12554	10772	12179	11607	11004	11736	12782	10660	7357	8432	8716	10625	9327	8873	9684	9172	10158	9548	9520	7955	7579	6988	7309
POS_C		ERCC_00002.1	ERCC_00002.1:850	Positive	3077	3442	3200	3239	3052	3103	2819	3091	3218	2880	3174	3211	3054	3387	3641	3233	3313	3145	3074	2753	2881	2889	3340	3034	2932	3095	2905	2999	3232	2724	1893	2281	2340	2881	2434	2323	2515	2568	2735	2556	2449	2086	2117	2020	2035
POS_D		ERCC_00092.1	ERCC_00092.1:540	Positive	675	732	711	672	711	681	606	678	726	643	696	719	784	851	922	832	815	838	804	661	718	711	802	677	788	797	753	731	853	708	456	572	581	681	532	598	671	675	727	697	660	599	477	478	500
POS_E		ERCC_00035.1	ERCC_00035.1:485	Positive	111	129	124	137	124	100	102	116	108	112	119	122	124	128	148	164	149	137	154	109	127	133	165	113	161	159	125	138	149	137	87	125	113	115	101	110	130	117	143	112	112	102	61	78	81
POS_F		ERCC_00034.1	ERCC_00034.1:195	Positive	70	83	70	78	65	57	73	45	59	63	58	55	75	84	73	75	66	59	68	58	57	72	53	52	69	65	69	71	69	51	53	50	74	80	67	62	84	56	74	72	66	58	59	50	54
[truncated: 60 more columns]

## Sheet: Normalized
Gene Name	Annotation	Accession #	Probe Name	Class Name	20140328_03282014K_01_01.RCC	20140328_03282014K_02_02.RCC	20140328_03282014K_03_03.RCC	20140328_03282014K_04_04.RCC	20140328_03282014K_05_05.RCC	20140328_03282014K_06_06.RCC	20140328_03282014K_07_07.RCC	20140328_03282014K_08_08.RCC	20140328_03282014K_09_09.RCC	20140328_03282014K_10_10.RCC	20140328_03282014K_11_11.RCC	20140328_03282014K_12_12.RCC	20140711_071114_01_01.RCC	20140711_071114_02_02.RCC	20140711_071114_03_03.RCC	20140711_071114_04_04.RCC	20140711_071114_05_05.RCC	20140711_071114_06_06.RCC	20140711_071114_07_07.RCC	20140711_071114_08_08.RCC	20140711_071114_09_09.RCC	20140711_071114_10_10.RCC	20140711_071114_11_11.RCC	20140711_071114_12_12.RCC	20140711_71114b_13_01.RCC	20140711_71114b_14_02.RCC	20140711_71114b_15_03.RCC	20140711_71114b_16_04.RCC	20140711_71114b_17_05.RCC	20140711_71114b_18_06.RCC	20140808_08082014_01_01.RCC	20140808_08082014_02_02.RCC	20140808_08082014_03_03.RCC	20140808_08082014_04_04.RCC	20140808_08082014_05_05.RCC	20140808_08082014_06_06.RCC	20140808_08082014_07_07.RCC	20140808_08082014_08_08.RCC	20140808_08082014_09_09.RCC	20140808_08082014_10_10.RCC	20140808_08082014_11_11.RCC	20140808_08082014_12_12.RCC	20140814_08142014_01_01.RCC	20140814_08142014_02_02.RCC	20140814_08142014_03_03.RCC
					19N	19T	19M	20N	20T	20M	21N	21T	21M	22N	22T	22M	2N	2T	2m	4N	4T	4m	5N	5T	5m	8N	8T	8m	9N	9T	9m	13N	13T	13m	1N	1T	1m	7N	7T	7m	14N	14T	14m	15N	15T	15m	10N	10T	10m
AAK1		NM_014911.2	NM_014911.2:855	Endogenous	440.09	310.13	129.97	565.44	228.12	268.42	730.76	232.86	241.74	576.15	216.13	472.73	486.52	186.92	926.66	559.71	542.26	559.9	501.25	246.96	223.49	593.74	295.23	296.35	458.17	379.76	332.66	501.42	225.25	404.43	457.21	235.14	145.83	649.39	265.49	715.33	747.67	586.67	342.42	590.89	304.42	207.42	491.84	272.49	241.49
AATK		NM_001080395.2	NM_001080395.2:4723	Endogenous	5.54	16.68	16.3	17.84	7.71	8.58	2.99	31.93	27.28	29.52	19.85	7.36	5.64	10.08	5.12	21.34	2	1.45	1.82	1.36	2.3	9.37	2.08	8.52	13.13	36.87	32.57	1.76	3.99	20.22	21.34	17.81	5.58	13.49	7.31	41.38	46.79	58.31	32.61	20.96	9.54	33.27	14.59	1	3.89
ABL1		NM_007313.2	NM_007313.2:5050	Endogenous	253.29	154.08	118.51	212.26	129.25	158.73	509.59	154.2	160.43	180.64	184.52	89.76	189.73	131.85	245.74	209.09	166.95	183.24	198.68	81.87	125.52	256.6	147.62	129.44	217.41	173.29	177.96	235.76	173.42	276.36	255.02	266.49	311.01	212.66	165.63	139.91	309.38	277.27	152.19	289.33	142.19	64.57	215.45	108.62	70.11
ABL2		NM_007314.3	NM_007314.3:1567	Endogenous	100.52	196.28	71.37	123.08	97.05	92.54	346.7	193.14	184.99	64.93	101.45	112.77	105.19	126.42	5.12	105.97	138.24	132.34	63.8	155.55	110.22	76.79	27.03	86.86	93.38	183.12	224.48	117.88	165.45	198.85	113.79	187.4	117.19	100.62	147.36	88.68	41.06	130.9	152.19	87.32	150.78	162.41	86.69	68.44	116.07
ACVR1		NM_001105.2	NM_001105.2:1665	Endogenous	341.15	241.43	78.42	318.39	182.77	313.77	363.14	171.33	230.83	280.99	269.79	207.6	351.27	173.73	138.23	270.96	250.43	129.43	273.41	137.81	109.45	329.65	185.04	159.25	265.56	298.65	164	267.43	199.34	286.47	415.55	339.17	303.94	242.74	225.3	147.79	215.8	152.32	239.15	314.95	146.01	146.76	356.22	148.17	129.31
ACVR1B		NM_004302.3	NM_004302.3:1700	Endogenous	212.92	88.82	65.65	196.21	72.11	96.83	23.91	45.95	48.57	183	88.21	65.36	206.63	91.52	5.12	161.44	117.53	4.36	226.02	53.21	29.85	136.73	70.69	66.42	145.91	58.99	46.53	175.94	43.85	30.33	190	103.32	91.52	252.08	77.94	161.59	154.69	69.02	5.44	235.77	79.21	3.91	198.28	78.48	78.68
ACVR1C		NM_145259.2	NM_145259.2:5168	Endogenous	1	1	1	3.57	2.27	1	1.49	1	1	1.18	1	2.3	1.88	1	5.12	1	1	1.45	1.82	1.36	1	1.87	2.08	1	1.46	1.23	1.16	1.76	1.99	6.74	1.02	1	1	1.04	1.22	1.97	1	1.19	5.44	1	1	1.96	1	1	1
ACVR2A		NM_001616.3	NM_001616.3:1245	Endogenous	135.35	76.06	19.83	109.7	41.27	63.12	83.69	45.17	43.11	73.2	57.34	31.76	80.77	31.02	5.12	68.27	66.78	16	76.55	20.47	29.85	76.79	12.47	72.39	78.79	57.76	33.73	80.93	25.91	50.55	124.97	96.91	29.76	103.74	40.19	39.41	32.47	24.99	32.61	84.41	15.27	13.7	99.57	21.35	22.59
ACVR2B		NM_001106.2	NM_001106.2:695	Endogenous	49.87	20.61	41.41	68.67	30.39	27.58	1.49	1	23.46	69.66	31.61	5.06	39.45	15.51	5.12	61.87	38.07	21.81	56.5	17.74	9.95	26.22	2.08	22.14	35.02	1.23	13.96	35.19	21.93	10.11	52.83	44.89	20.83	58.09	17.05	43.35	75.44	22.61	43.48	58.22	39.13	1.96	82.4	33.28	28.82
ACVRL1		NM_000020.1	NM_000020.1:1710	Endogenous	360.15	405.81	116.31	485.17	213.61	360.96	451.31	248.43	267.93	227.86	327.13	112.31	259.23	259.82	215.03	197.71	34.06	354.84	289.82	103.7	215.08	267.84	164.25	425.8	272.86	270.38	165.16	473.27	135.55	225.81	456.19	627.04	190.85	392.12	384.84	888.74	525.18	735.41	576.14	256.15	280.56	125.24	299.57	109.87	96.6
ADCK1		NM_020421.2	NM_020421.2:2010	Endogenous	19.79	5.4	1	24.08	6.35	1	1.49	1	1	1.18	1	2.3	7.51	1	5.12	27.03	8.01	7.27	1.82	1.36	1	24.35	2.08	12.77	16.05	1.23	16.28	5.28	1.99	3.37	23.37	8.55	8.93	26.97	1.22	11.82	20.05	1.19	5.44	16.3	1	1.96	25.75	1	5.45
ADCK2		NM_052853.3	NM_052853.3:1165	Endogenous	64.11	114.83	56.39	81.16	92.52	96.83	56.79	114.48	86.22	54.31	80.13	101.73	48.84	93.85	148.47	63.3	182.31	49.45	69.26	115.98	52.05	54.32	76.93	54.5	65.66	159.77	73.28	84.45	75.75	10.11	70.11	121.13	101.56	68.47	70.64	23.65	27.69	42.84	81.53	47.74	84.93	60.66	65.24	94.18	142.56
ADCK3		NM_020247.3	NM_020247.3:330	Endogenous	109.23	39.26	24.67	89.19	25.85	27.58	131.51	56.07	70.94	171.19	88.21	30.84	187.85	96.17	430.05	103.12	77.47	194.87	123.95	55.94	55.11	129.24	97.72	97.93	154.67	61.45	55.83	93.25	49.83	77.52	125.99	59.85	55.06	115.15	68.2	431.56	303.65	173.74	201.11	192.11	214.72	86.1	129.61	69.69	42.84
ADCK4		NM_024876.3	NM_024876.3:2165	Endogenous	109.23	112.86	85.47	128.43	87.08	75.99	94.15	102.02	91.68	64.93	78.66	82.85	110.83	109.36	204.79	115.92	152.26	186.15	122.12	130.99	154.61	121.75	101.88	123.48	121.11	137.65	170.98	121.4	171.43	148.29	129.03	105.46	107.89	162.87	98.65	307.41	174.74	163.03	266.33	119.34	148.87	76.32	144.2	85.39	84.13
ADCK5		NM_174922.3	NM_174922.3:1095	Endogenous	41.16	33.86	43.62	57.97	27.21	29.42	134.5	30.37	46.93	63.75	31.61	41.89	60.11	10.08	25.6	49.07	23.37	84.35	14.58	21.83	19.13	29.97	45.74	26.4	39.4	27.04	43.04	58.06	49.83	101.11	38.61	24.23	11.53	52.91	2.44	84.74	53.47	30.94	135.88	41.92	31.49	46.96	48.93	33.9	32.72
ADRBK1		NM_001619.2	NM_001619.2:555	Endogenous	304.74	368.03	168.3	335.34	245.81	297.84	645.58	338.77	249.38	134.59	230.09	285.39	195.36	200.88	209.91	201.98	140.91	504.63	236.96	313.82	195.18	206.03	311.87	342.34	188.23	290.04	350.1	232.24	121.6	131.44	293.63	312.09	184.9	272.83	239.92	173.41	158.51	401.03	255.46	202.01	193.72	170.24	216.31	246.12	325.62
ADRBK2		NM_005160.2	NM_005160.2:1265	Endogenous	68.86	64.77	13.22	63.32	48.07	43.51	61.27	37.38	27.83	1.18	2.21	32.22	3.76	35.68	5.12	42.67	4.67	85.8	1.82	49.12	17.6	31.84	22.87	37.47	16.05	28.27	69.79	17.59	1.99	23.59	38.61	21.38	32.37	34.23	31.66	41.38	34.38	52.36	48.92	29.11	30.54	31.31	20.6	19.46	38.17
AKT1		NM_001014431.1	NM_001014431.1:2007	Endogenous	597.61	491.69	284.17	603.79	339.24	370.77	1096.89	494.53	516.22	486.42	458.72	284.01	640.56	480.87	332.78	552.59	333.24	623.88	583.28	377.95	346.72	576.89	403.35	462.42	633.26	555.51	287.29	705.51	438.54	572.95	705.12	630.6	511.9	678.43	451.83	441.41	767.72	716.37	646.8	571.09	350.23	336.57	618.88	331.5	310.82
AKT2		NM_001626.2	NM_001626.2:1450	Endogenous	696.55	382.75	390.79	651.95	264.41	248.2	786.06	323.19	284.85	874.85	457.98	294.59	815.25	385.47	1279.92	646.47	550.95	684.96	765.55	331.56	324.53	711.74	363.84	348.3	704.76	334.29	379.18	1016.92	474.42	465.1	665.5	508.76	364.58	798.77	339.78	571.47	766.76	549.78	722.89	691.02	427.53	358.1	860.08	270.6	268.75
AKT3		NM_181690.1	NM_181690.1:755	Endogenous	736.92	459.79	90.32	619.84	301.14	490.27	1524.29	355.9	409.81	500.59	565.31	169.85	659.34	255.95	30.72	455.16	427.4	583.16	575.98	289.26	127.06	721.11	276.52	368.74	555.93	306.02	157.02	672.08	362.79	138.18	679.72	999.7	225.07	697.11	488.36	699.56	457.38	565.25	755.51	459.9	230.94	221.12	615.44	402.45	249.28
ALK		NM_004304.3	NM_004304.3:3495	Endogenous	1	1	1	1	1	1	1.49	1	1	1.18	1	1	1.88	1	5.12	1	1	1.45	1.82	1.36	1	1.87	2.08	1	1.46	1.23	1.16	1.76	1.99	3.37	1.02	1	1	1.04	1.22	1.97	1	1.19	5.44	1	1	1.96	1	1	1
ALPK1		NM_025144.2	NM_025144.2:2975	Endogenous	137.73	145.74	55.95	123.97	69.84	72.93	112.08	57.63	64.39	41.32	97.77	87.92	92.04	100.05	117.75	92.45	153.6	263.22	63.8	139.17	94.91	91.78	76.93	97.08	80.25	83.57	165.16	123.16	75.75	60.66	94.49	76.95	71.43	114.11	88.9	220.71	95.49	161.84	342.42	90.82	125.01	121.32	92.7	104.85	176.05
ALPK2		NM_052947.2	NM_052947.2:760	Endogenous	335.61	440.16	91.64	323.74	668.5	755.02	44.83	644.83	618.27	166.47	1309.25	179.98	308.07	1088.93	2442.08	451.61	2903.65	751.86	339.03	837.76	208.19	610.6	673.63	526.28	462.55	739.86	350.1	87.97	831.23	515.65	560.84	440.35	490.33	422.21	383.63	2374.56	159.46	604.52	65.22	266.63	453.29	561.6	425.75	548.74	525.04
ALPK3		NM_020778.2	NM_020778.2:10400	Endogenous	105.27	51.52	11.01	89.19	154.65	201.01	130.01	28.81	62.75	127.51	244.06	109.55	161.55	9.31	5.12	175.66	195.67	10.18	107.54	8.19	10.72	162.95	2.08	97.93	145.91	131.5	75.6	107.32	1.99	50.55	161.55	197.37	273.06	169.09	141.27	955.74	229.17	546.21	108.71	128.07	61.08	135.02	133.05	1.88	8.57
AMHR2		NM_020547.1	NM_020547.1:10	Endogenous	1	1	1	1	1	1	1.49	1	1	1.18	1	1	1.88	1	5.12	1	1	1.45	1.82	1.36	1	1.87	2.08	1	1.46	1.23	1.16	1.76	1.99	3.37	1.02	1	1	1.04	1.22	1.97	1	1.19	5.44	1	1	1.96	1	1	1
ANKK1		NM_178510.1	NM_178510.1:735	Endogenous	1	1	1	1	4.54	7.35	1.49	1	1	1.18	1	1	1.88	1	5.12	1	1	1.45	1.82	1.36	1	1.87	2.08	1	1.46	1.23	1.16	1.76	1.99	3.37	1.02	1	1	1.04	1.22	3.94	1	1.19	5.44	1	1	1.96	1	1	1
ARAF		NM_001654.1	NM_001654.1:1020	Endogenous	413.18	259.58	241.87	413.82	207.26	207.14	470.74	217.28	216.64	523.02	325.66	147.76	445.2	239.66	701.39	468.67	235.07	574.44	404.65	256.51	229.62	548.79	270.28	270.81	536.96	245.8	255.89	429.29	223.26	411.17	425.71	237.99	234	449.18	246.01	362.59	492.71	403.41	722.89	377.82	301.56	342.44	442.05	269.98	265.64
ATM		NM_000051.3	NM_000051.3:30	Endogenous	1	1	1	1	1	1	1.49	1	1	1.18	1	1	1.88	1	5.12	1	1	1.45	1.82	1.36	1	1.87	2.08	1	1.46	1.23	1.16	1.76	1.99	3.37	1.02	1	1	1.04	1.22	1.97	1	1.19	5.44	1	1	1.96	1	1	1
ATR		NM_001184.2	NM_001184.2:565	Endogenous	239.83	161.44	112.35	225.64	112.47	110.31	288.42	114.48	97.68	155.84	123.5	140.85	229.17	92.3	5.12	184.91	267.79	191.96	247.89	121.43	56.64	211.65	110.19	123.48	204.28	164.69	269.85	195.29	35.88	64.04	250.96	156.76	65.1	264.53	104.74	112.32	50.61	59.5	228.28	101.88	83.98	140.89	203.43	106.73	139.44
AURKA		NM_003600.2	NM_003600.2:405	Endogenous	21.37	23.06	28.2	36.57	22.22	21.45	22.42	5.45	26.19	9.45	27.2	27.16	5.64	9.31	30.72	24.18	26.71	84.35	1.82	13.64	35.21	1.87	2.08	6.81	21.89	29.5	37.22	1.76	7.97	30.33	16.26	13.54	28.65	8.3	1.22	15.76	12.41	13.09	5.44	23.87	9.54	1.96	15.45	24.49	56.09
AURKB		NM_004217.2	NM_004217.2:615	Endogenous	1	26.5	33.04	8.92	37.19	1.84	1.49	9.35	26.19	1.18	1	12.89	1.88	3.88	5.12	1	8.01	132.34	1.82	30.02	34.44	1.87	2.08	11.92	1.46	3.69	4.65	1.76	1.99	3.37	1.02	19.95	21.58	1.04	4.87	1.97	1	1.19	5.44	1	2.86	1.96	3.43	16.32	55.31
AURKC		NM_001015878.1	NM_001015878.1:590	Endogenous	1	2.94	1	2.68	1	1	1.49	1	1	1.18	1	1.38	1.88	1	5.12	1	1	1.45	1.82	1.36	1	1.87	2.08	1	1.46	1.23	1.16	1.76	1.99	3.37	1.02	1	1	7.26	1.22	1.97	1	1.19	5.44	1.16	1	1.96	2.58	1	1
AXL		NM_021913.2	NM_021913.2:2190	Endogenous	211.34	491.69	370.52	194.43	302.95	284.36	935.5	524.9	480.75	107.44	319.78	168.93	169.06	328.85	271.34	123.04	422.73	450.83	160.4	470.73	409.49	144.22	239.1	185.65	182.39	458.42	287.29	249.83	918.94	613.39	193.04	294.28	142.11	192.95	241.14	281.79	103.13	360.57	1087.06	93.73	237.62	524.42	108.15	173.29	240.71
BCKDK		NM_005881.1	NM_005881.1:530	Endogenous	406.85	489.72	315.01	437.01	550.58	563.81	469.24	524.12	498.21	447.46	613.83	359.96	510.94	656.93	1940.36	411.07	560.96	892.93	486.67	560.78	528.89	501.97	594.62	498.18	434.82	965.99	694.39	420.49	1128.25	2001.94	418.6	555.78	599.7	422.21	444.52	1464.15	745.76	1060.28	891.39	511.71	640.34	422.67	427.46	411.24	505.57
BCR		NM_004327.3	NM_004327.3:2375	Endogenous	372.81	153.1	63.88	353.18	97.51	145.24	245.08	92.67	88.95	511.21	199.22	123.82	447.07	103.15	189.43	389.02	130.89	125.07	442.93	129.62	65.82	367.11	137.22	162.65	377.92	173.29	152.37	362.43	15.95	121.33	374.91	197.37	153.65	415.98	152.23	234.5	426.83	160.65	152.19	438.36	122.15	54.79	428.32	132.48	115.29
BLK		NM_001715.2	NM_001715.2:990	Endogenous	44.33	22.57	11.01	90.97	22.22	11.03	110.59	1	19.1	1.18	30.14	23.94	26.3	15.51	5.12	15.65	16.7	452.28	1.82	12.28	19.9	20.6	2.08	15.33	11.67	6.15	26.75	29.91	5.98	43.81	23.37	17.1	12.65	10.37	8.53	27.59	14.32	23.8	5.44	17.46	14.31	1.96	6.01	8.79	4.67
BMP2K		NM_017593.3	NM_017593.3:1255	Endogenous	314.24	578.05	169.18	288.07	289.35	443.08	461.77	370.7	284.85	206.61	267.58	408.75	202.87	264.48	455.65	211.22	548.27	965.64	227.84	481.64	279.37	284.7	241.18	329.57	261.18	432.61	638.56	140.75	247.18	434.76	263.15	329.19	217.63	227.18	302.03	788.24	174.74	411.74	760.94	200.84	384.58	342.44	214.59	212.21	373.92
BMPR1A		NM_004329.2	NM_004329.2:1720	Endogenous	465.42	208.06	347.17	382.61	140.59	145.24	539.48	199.37	214.46	328.22	235.24	91.14	445.2	215.61	501.73	342.79	209.03	293.76	390.07	196.48	240.33	374.6	147.62	192.46	386.67	221.22	143.06	455.68	169.44	360.62	500.9	309.24	155.51	429.47	192.42	524.18	446.88	267.75	657.67	323.1	174.64	191.77	448.92	157.59	97.37
BMPR1B		NM_001203.1	NM_001203.1:430	Endogenous	50.66	1	50.67	72.24	5.44	1	1.49	1	1	57.85	1	1	103.32	23.27	5.12	53.34	1	1.45	113.01	1.36	1	97.4	2.08	1	96.3	1.23	1.16	270.94	1.99	3.37	87.38	1	16	128.63	1.22	1.97	66.84	1.19	5.44	132.15	1	1.96	131.33	15.07	1
BMPR2		NM_001204.5	NM_001204.5:1875	Endogenous	467	441.14	172.7	365.66	215.42	291.1	989.3	309.18	310.5	360.09	263.91	179.52	351.27	224.15	148.47	279.5	211.7	207.96	364.55	173.28	160.73	436.41	199.59	297.21	310.8	320.77	214.02	431.05	189.37	155.03	425.71	424.68	213.17	419.09	261.84	258.15	227.26	233.24	570.71	283.51	227.12	213.29	364.8	174.54	176.83
BMX		NM_203281.1	NM_203281.1:1435	Endogenous	1	14.23	1	1	1	1	1.49	1	1	1.18	1	1	1.88	1	5.12	1	1	1.45	1.82	1.36	1	1.87	2.08	1	1.46	1.23	1.16	1.76	1.99	3.37	1.02	7.13	1	1.04	1.22	1.97	1	1.19	5.44	1	1	1.96	1	1	1
BRAF		NM_004333.3	NM_004333.3:565	Endogenous	410.01	223.76	150.24	338.91	150.12	178.34	413.95	242.98	245.56	351.83	296.99	169.85	443.32	262.15	174.07	364.13	301.18	207.96	335.38	214.22	107.16	470.12	247.41	226.52	434.82	288.82	289.62	371.23	285.05	185.36	389.14	252.24	189.36	393.16	264.28	204.94	189.06	213.01	347.86	300.97	146.01	205.46	334.76	148.17	148.01
BRD2		NM_005104.2	NM_005104.2:1890	Endogenous	865.14	622.21	496.08	866	486.18	620.19	1225.41	552.16	540.23	636.36	690.28	370.08	897.91	909	1054.65	1110.17	329.23	865.29	909.55	671.3	434.74	923.39	696.5	803.05	955.73	671.03	618.78	795.24	430.57	579.69	933.73	751.73	632.81	992.75	674.69	1050.33	964.42	1141.2	896.82	843.54	590.71	555.73	781.11	368.55	399.63
BRD3		NM_007371.3	NM_007371.3:2645	Endogenous	388.64	145.74	116.31	257.75	96.6	109.7	339.23	109.81	104.23	270.36	180.11	90.22	247.96	111.69	40.96	247.49	255.1	170.15	333.56	122.8	92.61	282.82	103.96	143.92	236.38	116.76	144.23	244.55	31.89	94.37	336.3	221.6	138.02	274.9	113.26	197.06	190.02	172.55	402.21	206.08	113.56	109.58	254.07	92.29	68.55
BRD4		NM_014299.2	NM_014299.2:745	Endogenous	1002.08	702.2	676.72	1000.67	531.98	481.69	1591.54	654.18	621.54	757.96	863.03	476.87	1029.4	636.76	1909.64	747.46	633.09	2248.31	772.84	710.87	635.28	996.44	557.2	640.4	917.79	731.26	662.98	782.92	916.95	1789.61	1025.17	833.67	606.4	998.98	684.44	1848.42	1454.27	1648.14	1527.32	959.39	721.45	947.09	929.6	675.57	535.95
BRDT		NM_207189.1	NM_207189.1:2230	Endogenous	1	1	1	1	1	1	1.49	1	1	1.18	1	1	1.88	1	5.12	1	1	1.45	1.82	1.36	1	1.87	2.08	1	1.46	1.23	1.16	1.76	1.99	3.37	1.02	1	1	1.04	1.22	1.97	1	1.19	5.44	1	1	1.96	1	1	1
BRSK1		NM_032430.1	NM_032430.1:1055	Endogenous	1	1	1	1	1	1	1.49	1	1	1.18	1	1	1.88	1	5.12	1	37.4	1.45	1.82	1.36	1	1.87	2.08	1	1.46	1.23	1.16	1.76	1.99	3.37	1.02	1	1	1.04	1.22	1.97	1	1.19	5.44	1	1	1.96	1	1	1
BRSK2		NM_003957.1	NM_003957.1:3190	Endogenous	1	1	1	1	1	1	1.49	1	1	1.18	1	1	1.88	1	5.12	1	1	1.45	1.82	1.36	1	1.87	2.08	1	1.46	1.23	1.16	1.76	1.99	3.37	1.02	1	1	1.04	1.22	1.97	1	1.19	5.44	1	1	1.96	1	1	1
BTK		NM_000061.1	NM_000061.1:570	Endogenous	17.41	32.88	1	17.84	19.5	26.96	26.9	10.9	3.27	1.18	1	24.86	1.88	18.61	5.12	8.53	1	119.25	1.82	34.11	6.12	1.87	2.08	5.11	1.46	34.41	51.18	1.76	1.99	3.37	12.19	1	1	1.04	9.74	19.71	1	8.33	5.44	3.49	4.77	1.96	2.58	12.56	31.16
BUB1		NM_004336.2	NM_004336.2:100	Endogenous	1	26.5	10.13	1	30.39	6.13	1.49	28.04	26.74	1.18	1	29.92	1.88	1.55	5.12	1	1	47.99	1.82	28.65	18.37	1.87	2.08	8.52	1.46	11.06	24.43	1.76	1.99	3.37	2.03	14.96	16	1.04	1.22	1.97	1	1.19	5.44	1	1	25.44	1	28.88	50.63
BUB1B		NM_001211.4	NM_001211.4:835	Endogenous	1	28.95	11.01	1	37.19	13.48	1.49	14.8	12.01	1.18	1	30.38	1.88	1	5.12	1	18.7	53.81	1.82	30.02	19.9	1.87	2.08	3.41	1.46	3.69	36.06	1.76	1.99	3.37	1.02	22.8	18.23	1.04	1.22	1.97	1	1.19	5.44	1	9.54	1.96	1	11.3	28.82
C21orf7		NM_020152.2	NM_020152.2:1675	Endogenous	46.7	136.91	1	25.86	26.76	56.38	176.34	126.16	179.53	1.18	1	79.17	5.64	78.33	5.12	18.49	24.71	34.9	1.82	49.12	25.26	1.87	2.08	28.1	10.21	233.51	26.75	26.39	73.75	50.55	38.61	188.82	63.62	9.34	59.68	301.5	8.59	20.23	21.74	16.88	36.26	1.96	11.16	30.14	43.62
C9orf96		NM_153710.3	NM_153710.3:2155	Endogenous	1	1	1	1	1.81	1	1.49	1	1	1.18	1	1	1.88	1	5.12	1	1	1.45	1.82	1.36	1	1.87	2.08	1	1.46	1.23	1.16	1.76	1.99	3.37	1.02	1	1	1.04	1.22	1.97	1	1.19	5.44	1	1	1.96	1	1	1
CAMK1		NM_003656.3	NM_003656.3:550	Endogenous	115.56	121.69	86.35	103.46	122.91	107.86	246.58	142.52	201.36	38.96	98.51	73.19	114.59	100.83	158.71	86.05	156.94	88.71	43.75	139.17	382.7	123.62	97.72	107.3	58.37	102.01	50.01	80.93	289.04	104.48	142.24	176	106.77	94.4	74.29	132.03	115.54	134.47	86.96	92.56	125.01	48.92	96.14	80.99	62.32
CAMK1D		NM_020397.2	NM_020397.2:310	Endogenous	128.23	191.38	70.05	115.94	117.92	124.41	340.72	140.96	111.87	37.78	163.2	100.81	56.35	109.36	81.91	88.19	62.11	330.12	25.52	161	67.35	99.27	64.45	151.58	51.07	98.32	261.7	98.53	173.42	94.37	99.57	150.35	139.88	103.74	133.96	159.62	86.89	140.42	195.67	58.8	96.38	39.14	98.71	87.27	186.96
CAMK1G		NM_020439.2	NM_020439.2:800	Endogenous	1	1	1	10.7	1	1	1.49	1	1	1.18	1	1	1.88	1	5.12	4.27	1	1.45	1.82	1.36	1	1.87	2.08	1	1.46	1.23	1.16	110.84	1.99	3.37	1.02	1	1	23.86	1.22	1.97	1	1.19	5.44	7.57	1	1.96	10.3	1	1
CAMK2A		NM_171825.1	NM_171825.1:4080	Endogenous	11.08	6.38	3.08	35.67	1	7.35	7.47	4.67	2.18	22.43	2.21	5.06	24.42	1	5.12	11.38	1	1.45	1.82	1.36	3.06	7.49	2.08	1	21.89	1.23	8.14	1.76	1.99	20.22	1.02	1	1	1.04	1.22	1.97	18.14	1.19	38.05	9.31	1	1.96	1.72	1	1
CAMK2B		NM_001220.3	NM_001220.3:365	Endogenous	3.17	1	1	1	1	1	1.49	1	1	1.18	1	1	1.88	6.2	5.12	9.96	1	7.27	1.82	1.36	1	7.49	2.08	1	1.46	1.23	1.16	1.76	1.99	3.37	3.05	1	1	1.04	1.22	27.59	5.73	1.19	5.44	12.81	1	1.96	22.32	1	1
CAMK2D		NM_172127.1	NM_172127.1:505	Endogenous	625.31	463.72	328.67	626.09	278.01	273.94	984.81	376.93	307.22	551.35	455.04	283.09	623.65	463.03	1110.97	470.81	346.59	1841.11	386.42	391.59	335.24	642.44	417.9	405.36	436.28	435.07	702.53	721.35	348.84	448.25	534.43	446.05	495.53	510.38	315.43	756.71	507.99	623.56	3500.33	387.71	362.63	340.48	557.08	385.5	359.12
CAMK2G		NM_172171.1	NM_172171.1:2450	Endogenous	379.14	206.59	105.74	463.77	109.75	106.63	410.96	116.82	154.98	439.19	187.46	140.39	371.94	120.99	179.19	362.71	168.29	312.67	360.9	105.06	100.27	449.52	126.83	198.42	431.9	162.23	200.06	323.73	87.71	87.63	401.33	239.41	89.29	326.77	125.44	269.97	507.04	120.19	440.26	280.6	156.51	187.85	422.31	154.45	132.43
CAMK4		NM_001744.3	NM_001744.3:1220	Endogenous	51.45	25.52	7.49	66.89	19.96	17.16	131.51	27.26	30.01	29.52	11.03	20.25	16.91	7.76	5.12	15.65	1	63.99	1.82	17.74	18.37	5.62	2.08	6.81	10.21	8.6	25.59	100.28	11.96	20.22	28.45	2.85	13.76	53.94	1.22	23.65	11.46	16.66	5.44	24.45	3.82	5.87	36.05	18.21	14.8
CAMKK1		NM_032294.2	NM_032294.2:1270	Endogenous	30.87	77.04	233.94	49.94	84.36	56.99	43.34	41.28	36.56	1.18	40.43	21.63	22.54	77.56	112.63	24.18	113.53	97.44	1.82	39.57	72.71	14.98	2.08	53.65	30.64	55.31	17.45	33.43	49.83	57.29	46.74	98.33	24.93	14.52	59.68	130.06	16.23	107.1	184.8	18.05	56.3	1.96	18.03	36.42	77.9
CAMKK2		NM_006549.3	NM_006549.3:1710	Endogenous	147.22	114.83	73.58	125.75	100.23	85.8	180.82	88.78	99.86	88.55	151.44	96.66	99.56	69.03	194.55	88.9	141.58	152.7	65.62	79.14	92.61	50.57	62.37	97.08	75.87	90.95	79.09	73.89	65.78	144.92	116.84	138.95	89.66	77.8	99.86	187.21	117.45	103.53	211.98	119.34	124.06	70.44	110.73	105.48	105.16
CAMKV		NM_024046.3	NM_024046.3:630	Endogenous	1	1	1	1	1	1	5.98	1	1	1.18	1	2.76	1.88	1	5.12	1	1	1.45	1.82	1.36	1.53	1.87	2.08	1	1.46	1.23	2.33	1.76	1.99	13.48	1.02	1	1	1.04	1.22	3.94	1	1.19	5.44	1	1	1.96	1	1	1
CASK		NM_003688.1	NM_003688.1:2045	Endogenous	71.24	44.16	71.37	96.32	48.07	42.9	52.3	30.37	56.21	40.14	49.25	24.86	88.29	93.07	5.12	105.97	157.6	45.08	69.26	61.4	37.5	84.29	20.79	52.8	67.12	70.05	62.81	73.89	27.91	20.22	116.84	121.13	38.32	80.91	32.88	45.32	24.83	19.04	76.09	64.04	12.41	17.61	93.56	54	59.2
CCL2		NM_002982.3	NM_002982.3:0	Endogenous	263.58	90.78	40.09	91.86	83.9	191.21	1391.29	145.63	100.41	92.09	833.63	377.45	911.06	885.73	5.12	815.74	370.64	305.4	337.21	77.77	50.52	741.71	1070.74	527.14	895.91	570.26	875.84	580.6	7.97	97.74	284.49	26.36	91.52	511.42	499.32	110.35	166.15	696.14	701.15	273.61	22.9	119.37	229.18	62.16	66.21
CDC42BPA		NM_003607.2	NM_003607.2:7220	Endogenous	558.82	298.35	105.3	502.12	198.64	196.72	491.66	143.3	182.26	543.09	341.83	135.33	514.7	307.13	215.03	407.51	170.29	251.59	448.39	186.93	198.24	432.66	297.31	263.14	482.97	181.89	126.78	499.66	173.42	246.03	452.13	414.7	247.77	472	208.25	547.82	789.68	505.75	690.28	412.75	384.58	254.38	576.82	187.1	118.41
CDC42BPB		NM_006035.2	NM_006035.2:4320	Endogenous	429.01	248.79	174.91	299.66	139.69	170.37	458.78	201.7	204.63	322.31	310.96	149.14	370.06	267.58	225.27	347.06	136.23	161.42	324.45	136.44	125.52	378.35	286.92	290.39	281.61	142.56	155.86	341.32	141.53	168.51	403.36	431.09	259.3	413.91	228.96	201	296.01	389.13	304.38	359.77	210.9	72.4	382.83	134.99	160.47
CDC42BPG		NM_017525.1	NM_017525.1:2400	Endogenous	17.41	1	1	1.78	1	1	1.49	1	1	1.18	1	1	3.76	1	5.12	12.09	1	1.45	5.47	1.36	1	1.87	2.08	1	1.46	1.23	1.16	19.35	1.99	3.37	31.5	1	1	22.82	1.22	17.74	19.1	1.19	5.44	24.45	1	1.96	28.33	1	1
CDC7		NM_003503.2	NM_003503.2:805	Endogenous	30.08	25.52	18.94	15.16	15.42	3.68	1.49	1	14.73	1.18	1	10.59	1.88	1	5.12	29.16	16.03	78.53	1.82	24.56	17.6	1.87	2.08	16.18	1.46	8.6	51.18	7.04	1.99	3.37	9.14	29.21	18.6	1.04	1.22	27.59	6.68	21.42	27.18	19.21	6.68	1.96	5.15	9.42	14.8
CDK1		NM_001786.4	NM_001786.4:178	Endogenous	9.5	49.56	48.46	24.08	49.89	17.77	1.49	55.29	68.76	1.18	1	67.66	1.88	23.27	10.24	8.53	2.67	190.51	1.82	27.29	85.72	1.87	2.08	20.44	1.46	27.04	36.06	12.32	1.99	3.37	1.02	68.4	47.99	1.04	13.4	9.85	1	1.19	5.44	6.99	18.13	52.83	24.89	37.67	65.44
CDK10		NM_052987.2	NM_052987.2:440	Endogenous	288.12	214.93	111.91	234.56	118.37	141.57	242.09	172.11	174.62	319.95	333.75	159.72	247.96	245.86	860.1	229	311.87	151.24	196.86	206.03	136.24	226.63	193.36	241.85	227.62	175.75	262.87	212.89	153.49	208.96	299.73	335.61	219.49	185.69	119.35	492.65	213.89	168.98	298.94	207.83	229.99	162.41	285.83	116.78	151.9
CDK11A		NM_024011.1	NM_024011.1:1360	Endogenous	214.51	139.85	88.11	230.99	119.28	109.7	397.51	138.62	124.42	162.93	173.49	124.74	210.39	164.43	737.23	211.93	102.84	429.01	169.51	121.43	130.12	200.41	130.98	154.99	229.08	167.14	279.15	235.76	125.58	198.85	243.85	168.16	113.47	262.45	126.66	224.65	269.27	272.51	146.75	194.44	117.38	113.49	232.62	99.2	126.2
CDK12		NM_016507.1	NM_016507.1:4065	Endogenous	216.88	181.07	203.54	242.59	131.52	107.86	286.93	125.38	127.15	174.73	164.67	125.2	216.02	156.67	153.59	170.69	227.06	510.45	191.39	182.83	145.42	187.3	114.35	133.7	208.66	146.25	177.96	179.46	131.56	316.81	218.45	179.56	126.49	217.85	126.66	376.38	293.15	310.59	489.18	215.4	190.86	117.41	187.98	121.8	148.01
CDK13		NM_003718.2	NM_003718.2:4595	Endogenous	448.01	337.11	302.23	470.9	219.51	203.46	690.42	292.04	305.59	260.92	288.9	218.18	396.36	243.54	81.91	293.72	367.3	580.26	371.84	261.97	179.1	472	328.5	317.64	364.78	400.65	287.29	286.78	235.22	337.03	413.52	335.61	163.69	372.41	218	439.44	246.36	314.16	1217.51	224.13	238.58	348.31	348.49	276.88	226.69
CDK14		NM_012395.2	NM_012395.2:3645	Endogenous	303.95	116.3	71.81	299.66	190.48	163.63	307.85	235.19	257.57	263.28	196.28	167.55	261.11	253.62	46.08	135.84	61.44	91.62	169.51	94.15	64.29	271.59	228.7	203.53	269.94	231.05	52.34	135.47	215.28	192.11	206.25	109.02	127.98	199.17	127.88	301.5	195.75	127.33	92.4	220.64	112.61	197.64	231.76	137.5	77.12
CDK15		NM_139158.1	NM_139158.1:1210	Endogenous	1	1	1	1	1	1.84	1.49	1	1	1.18	1	1	1.88	1	5.12	1	1	1.45	1.82	1.36	1	1.87	2.08	1	1.46	1.23	1.16	1.76	1.99	3.37	1.02	1	1	1.04	1.22	1.97	1	1.19	5.44	1	1	1.96	1	1	1
CDK16		NM_006201.3	NM_006201.3:1685	Endogenous	403.68	286.57	278.44	438.79	203.18	230.43	410.96	263.23	242.29	485.24	267.58	177.22	601.11	259.82	675.8	528.41	377.98	429.01	568.69	298.81	371.22	498.22	301.47	246.96	554.47	351.49	334.98	445.12	165.45	451.62	458.23	401.87	334.82	493.78	238.7	384.27	530.91	367.71	641.36	470.96	325.42	479.42	342.49	160.1	148.01
CDK17		NM_002595.2	NM_002595.2:1475	Endogenous	335.61	388.64	225.57	305.91	204.09	260.46	721.8	388.61	317.05	218.42	388.14	224.17	285.53	314.12	271.34	245.36	261.78	529.36	191.39	236.05	250.28	292.19	261.97	298.06	239.3	337.98	411.75	244.55	235.22	380.84	312.94	434.65	296.13	335.07	356.83	478.85	302.69	500.99	500.05	290.49	314.92	221.12	243.77	242.98	252.39
CDK18		NM_212502.1	NM_212502.1:1430	Endogenous	173.35	229.16	38.33	182.83	209.08	294.78	34.37	411.97	365.07	249.11	996.09	166.63	219.78	633.66	2984.77	230.43	164.95	263.22	207.79	346.57	309.98	271.59	1124.8	708.53	281.61	427.69	207.04	260.39	1405.33	899.86	182.88	753.87	314.73	192.95	651.55	1812.94	389.59	1451.79	940.31	215.4	985.79	405.06	242.92	330.88	365.35
CDK19		NM_015076.3	NM_015076.3:4105	Endogenous	148.02	134.45	151.56	107.02	116.56	106.02	143.46	157.31	192.08	7.08	105.12	52.93	65.75	173.73	15.36	44.09	25.38	97.44	74.73	110.52	88.79	67.43	110.19	91.12	84.63	113.07	43.04	154.83	185.38	30.33	106.68	183.84	98.96	75.73	116.91	199.03	47.74	230.86	65.22	106.53	166.05	82.19	102.14	99.2	78.68
CDK2		NM_001798.2	NM_001798.2:220	Endogenous	75.2	75.57	46.26	55.3	63.04	62.51	135.99	70.09	81.85	83.82	61.75	45.11	67.62	44.98	92.15	84.63	90.82	225.41	38.28	51.85	77.3	61.81	20.79	41.73	74.42	99.55	111.66	75.65	93.69	111.22	69.09	57.72	69.57	74.69	46.28	165.53	100.26	79.73	152.19	52.98	44.85	82.19	71.24	52.74	74
CDK20		NM_012119.3	NM_012119.3:1870	Endogenous	26.12	5.4	1	37.46	26.76	31.87	1.49	1	8.73	5.9	19.85	10.59	30.06	21.72	5.12	43.38	38.73	2.91	1.82	5.46	12.25	16.86	8.32	27.25	39.4	51.62	6.98	17.59	7.97	6.74	28.45	19.95	31.99	43.57	1.22	45.32	66.84	30.94	5.44	43.08	26.72	1.96	28.33	23.23	7.79
CDK3		NM_001258.1	NM_001258.1:785	Endogenous	31.66	21.1	44.06	40.13	26.3	17.16	19.43	4.67	10.91	11.81	25.73	1.38	31.93	16.29	35.84	58.32	22.04	68.35	9.11	12.28	23.73	46.83	2.08	38.32	64.2	30.73	52.34	31.67	1.99	111.22	50.8	45.6	41.29	48.76	20.7	165.53	80.21	64.26	38.05	41.33	45.81	1.96	49.78	37.04	18.7
CDK4		NM_000075.2	NM_000075.2:1055	Endogenous	177.3	180.09	159.05	177.48	187.76	161.79	186.8	133.17	136.97	123.97	111	159.26	101.44	100.83	435.17	152.91	378.65	181.78	149.46	120.07	142.36	127.36	56.14	104.75	131.32	157.31	119.8	133.71	283.06	128.07	188.98	174.57	159.6	143.16	103.52	82.76	116.49	103.53	59.79	129.24	86.84	74.36	163.09	119.92	116.07
CDK5		NM_004935.2	NM_004935.2:735	Endogenous	63.32	52.01	61.68	75.81	36.28	33.09	38.85	24.14	43.66	50.77	22.05	63.98	48.84	38	133.11	59.03	156.27	203.6	36.45	45.03	74.24	74.92	2.08	45.99	62.74	97.09	66.3	49.26	1.99	97.74	58.93	53.44	64.36	38.38	30.45	132.03	129.86	63.07	65.22	101.88	97.34	54.79	86.69	42.69	37.39
CDK6		NM_001259.5	NM_001259.5:15	Endogenous	208.96	206.59	705.36	204.24	125.63	60.67	271.98	155.76	195.9	195.98	287.43	170.77	150.28	175.28	732.11	162.15	541.6	1281.22	151.29	150.09	159.2	226.63	316.02	307.43	172.18	259.32	398.95	293.82	49.83	367.36	194.06	84.08	74.4	301.87	94.99	285.74	295.06	289.17	635.93	201.43	138.37	168.29	194.85	99.83	99.71
CDK7		NM_001799.2	NM_001799.2:785	Endogenous	80.74	79.98	84.59	78.48	102.5	116.44	76.21	73.21	76.94	35.42	51.46	53.86	60.11	63.6	35.84	64.01	80.81	45.08	29.16	64.13	39.8	54.32	76.93	85.16	37.94	87.26	25.59	66.86	105.65	26.96	74.17	47.03	86.31	47.72	75.51	59.12	25.78	33.32	5.44	84.41	84.93	5.87	74.68	88.53	68.55
CDK8		NM_001260.1	NM_001260.1:370	Endogenous	117.15	61.83	34.81	92.75	54.88	63.74	119.55	48.28	61.12	56.67	47.05	48.33	58.23	61.27	5.12	93.17	80.81	18.91	82.02	42.3	24.49	65.56	8.32	51.95	68.58	43.02	61.65	70.38	13.95	3.37	106.68	107.59	38.69	81.95	59.68	29.56	33.42	21.42	27.18	72.77	20.99	5.87	98.71	50.86	60.76
CDK9		NM_001261.2	NM_001261.2:400	Endogenous	305.53	174.2	65.2	223.86	149.21	159.95	310.84	99.68	124.96	216.06	143.35	124.74	223.54	166.75	5.12	301.54	175.63	132.34	205.97	103.7	63.53	269.71	151.77	194.16	178.01	194.18	241.93	223.44	47.84	53.92	336.3	241.55	147.32	300.83	120.57	106.41	165.19	127.33	201.11	194.44	95.43	64.57	282.4	113.01	145.67
CDKL1		NM_004196.3	NM_004196.3:275	Endogenous	198.67	29.44	2.2	218.51	52.16	84.57	1.49	14.02	36.56	243.21	89.68	49.25	206.63	146.59	5.12	142.95	10.02	1.45	207.79	27.29	9.18	147.97	87.32	88.57	169.26	60.22	18.61	131.95	67.77	3.37	212.35	77.67	58.78	147.31	59.68	17.74	99.31	38.08	5.44	174.65	5.73	1.96	236.91	59.65	26.49
CDKL2		NM_003948.2	NM_003948.2:870	Endogenous	125.06	24.54	1.76	67.78	39	66.8	1.49	39.72	58.93	107.44	41.17	1	152.16	65.15	5.12	158.6	46.08	23.27	153.11	6.82	6.89	99.27	31.19	18.74	109.43	22.12	18.61	158.34	75.75	3.37	150.37	83.37	31.99	123.45	6.09	74.88	113.63	7.14	5.44	189.2	33.4	1.96	140.77	38.93	43.62
CDKL3		NM_016508.2	NM_016508.2:1200	Endogenous	64.91	32.88	23.35	54.4	29.48	30.03	55.29	43.61	48.57	46.04	41.9	45.57	46.96	53.52	5.12	29.87	27.38	1.45	1.82	20.47	10.72	24.35	29.11	40.88	26.26	93.4	33.73	26.39	29.9	23.59	24.38	47.03	21.58	41.49	25.58	57.15	31.51	11.9	5.44	34.35	31.49	5.87	41.2	11.93	11.68
CDKL4		NM_001009565.1	NM_001009565.1:505	Endogenous	1	1	1	1	1	1	1.49	1	1	1.18	1	1	1.88	1	5.12	4.27	1	1.45	1.82	1.36	1	1.87	2.08	1	1.46	1.23	1.16	1.76	1.99	3.37	1.02	1	1	1.04	1.22	1.97	1	1.19	5.44	1.75	1	1.96	3.43	1	1
CDKL5		NM_001037343.1	NM_001037343.1:1505	Endogenous	68.07	65.75	38.77	82.94	45.81	93.76	28.39	38.94	68.21	20.07	44.11	22.09	65.75	58.95	5.12	62.58	85.48	91.62	61.97	35.48	78.07	44.95	2.08	40.02	58.37	38.1	26.75	51.02	19.93	40.44	84.33	183.84	42.78	68.47	45.06	141.88	34.38	76.16	86.96	66.37	66.8	31.31	76.39	48.34	56.09
CHEK1		NM_001274.2	NM_001274.2:200	Endogenous	7.92	42.69	127.33	6.24	48.07	31.87	1.49	24.92	45.29	1.18	7.35	26.7	1.88	16.29	5.12	7.82	9.35	52.35	1.82	12.28	45.92	1.87	2.08	14.48	1.46	27.04	17.45	1.76	19.93	3.37	3.05	25.65	38.69	4.15	1.22	19.71	1	3.57	5.44	10.48	14.31	1.96	8.58	16.32	44.4
CHEK2		NM_007194.3	NM_007194.3:140	Endogenous	23.75	35.33	28.2	22.3	34.47	17.16	1.49	26.48	27.28	1.18	1	26.7	33.81	22.49	25.6	17.07	25.38	135.25	1.82	39.57	29.85	26.22	2.08	11.92	20.43	31.95	48.85	1.76	17.94	40.44	30.48	17.81	39.06	23.86	15.83	84.74	19.1	23.8	108.71	26.78	47.72	27.4	20.6	27.63	45.18
CHUK		NM_001278.3	NM_001278.3:860	Endogenous	288.12	208.55	115.43	364.77	125.63	135.44	399.01	158.87	166.98	366	246.27	158.34	420.78	190.02	66.56	322.88	243.75	228.32	391.89	207.39	81.13	348.38	289	236.74	488.81	229.82	257.05	343.08	149.5	168.51	314.97	258.65	84.45	338.18	181.46	159.62	161.37	158.27	364.16	240.43	120.24	203.51	366.52	178.31	208.77
CIT		NM_007174.1	NM_007174.1:7545	Endogenous	169.39	74.1	5.73	97.21	73.47	80.28	19.43	12.46	32.74	112.16	102.18	18.41	208.51	228.8	5.12	101.7	4.01	69.81	140.35	58.67	53.58	118	403.35	408.76	116.73	469.48	29.08	123.16	1.99	3.37	128.02	411.85	313.99	231.33	73.07	867.06	211.98	316.54	5.44	282.34	445.66	1.96	121.89	51.48	22.59
CLK1		NM_004071.3	NM_004071.3:758	Endogenous	1344.02	943.14	377.13	1005.13	570.53	832.24	1878.47	837.97	921.67	840.61	1236.48	592.87	1023.76	978.8	174.07	1098.08	809.39	572.99	867.62	897.8	271.71	1002.06	831.64	838.82	783.55	701.76	1045.65	656.25	669.77	367.36	1005.86	954.81	323.29	1089.23	884.17	772.47	423.96	579.53	1070.75	602.53	543.95	579.21	1005.14	639.78	709.67
CLK2		NM_003993.2	NM_003993.2:455	Endogenous	391.02	237.99	158.61	401.34	179.6	161.79	460.28	250.77	230.28	407.32	360.95	133.03	424.53	286.19	834.51	349.91	292.5	644.24	357.26	298.81	213.54	445.78	351.37	338.93	338.52	181.89	341.96	336.04	267.11	293.21	358.66	344.16	223.59	461.62	232.61	595.12	331.34	266.56	712.02	291.08	302.51	369.84	398.28	227.91	269.53
CLK3		NM_003992.1	NM_003992.1:1275	Endogenous	261.21	184.51	162.13	279.15	158.73	208.98	415.44	222.73	216.64	260.92	250.68	141.31	279.89	224.92	675.8	280.21	158.94	455.19	242.42	158.27	133.94	275.33	185.04	165.21	250.97	298.65	266.36	146.03	197.34	384.21	262.13	216.61	164.43	294.61	151.01	486.74	375.27	377.23	510.92	214.81	199.45	189.81	230.04	156.33	144.89
CLK4		NM_020666.2	NM_020666.2:310	Endogenous	398.14	266.94	148.03	296.1	227.67	305.81	291.41	232.08	256.47	269.18	577.07	202.07	261.11	421.15	266.22	310.79	134.23	103.25	273.41	313.82	132.41	288.44	513.54	419.84	220.33	223.68	304.74	225.2	416.61	97.74	314.97	352.71	144.34	314.32	266.71	342.88	86.89	127.33	38.05	182.8	245.26	154.59	374.24	327.11	514.14
CLTC		NM_004859.2	NM_004859.2:290	Endogenous	454.34	384.71	360.83	446.82	348.31	348.71	479.7	300.61	291.4	453.36	338.16	406.91	356.91	290.07	204.79	375.51	347.93	370.84	435.63	309.73	254.88	368.98	303.55	292.1	345.81	323.23	310.56	452.16	201.33	192.11	476.51	394.75	347.1	380.71	319.08	289.68	335.16	340.34	135.88	412.16	249.07	207.42	479.82	248.63	265.64
COL4A3BP		NM_005713.1	NM_005713.1:775	Endogenous	291.28	217.38	176.23	247.94	221.32	237.78	297.39	164.32	138.61	230.22	222.01	123.36	261.11	210.96	92.15	248.92	240.41	210.87	238.78	182.83	92.61	265.97	232.86	217.16	240.76	162.23	223.32	232.24	227.24	208.96	242.83	208.06	92.26	269.71	211.91	287.71	130.82	133.28	472.87	149.61	100.2	174.16	257.51	221.63	243.05
CPNE3		NM_003909.2	NM_003909.2:1115	Endogenous	321.36	227.2	131.73	269.34	317.01	335.84	261.52	262.45	265.75	302.24	236.71	254.55	296.8	269.13	102.39	300.12	164.95	135.25	315.33	188.29	123.99	250.98	164.25	192.46	259.73	176.98	104.68	304.37	394.69	47.18	284.49	201.65	152.16	306.02	196.08	128.09	164.24	149.94	10.87	299.81	201.36	66.53	297.85	258.67	233.7
CSF1R		NM_005211.2	NM_005211.2:3775	Endogenous	64.11	94.71	14.1	60.65	46.26	26.96	106.1	39.72	38.2	1.18	1.47	46.03	39.45	41.88	5.12	22.76	46.08	152.7	16.4	121.43	37.5	28.1	31.19	54.5	33.56	92.18	117.48	40.47	55.81	121.33	99.57	46.32	14.14	33.2	32.88	27.59	26.74	126.14	103.27	32.02	45.81	172.2	28.33	12.56	29.6
CSK		NM_004383.2	NM_004383.2:1505	Endogenous	293.66	204.13	113.23	258.64	146.04	117.05	396.02	211.83	138.61	144.04	176.43	128.88	225.42	155.12	1177.52	158.6	227.06	1960.36	176.81	319.28	223.49	241.62	247.41	256.33	232	361.33	476.88	256.87	251.16	583.06	250.96	192.39	138.39	163.9	187.55	498.56	261.64	461.72	1076.19	139.72	223.31	358.1	136.48	243.61	165.15
CSNK1A1		NM_001025105.1	NM_001025105.1:10	Endogenous	395.77	342.51	278.44	371.91	253.07	226.14	756.17	254.66	255.93	389.61	355.06	293.67	447.07	252.84	522.21	433.11	463.46	1064.53	395.53	470.73	566.39	432.66	347.21	293.8	535.5	446.13	599.01	548.93	402.66	1779.5	375.93	267.92	284.97	453.33	403.11	1107.47	822.15	705.66	994.66	354.53	484.79	585.08	334.76	321.46	348.21
CSNK1A1L		NM_145203.2	NM_145203.2:135	Endogenous	1	1	1	1	1	1	1.49	1	1	1.18	1	1	1.88	1	5.12	1	1	1.45	1.82	1.36	1	1.87	2.08	1	1.46	1.23	1.16	1.76	1.99	3.37	1.02	1	1	1.04	1.22	1.97	1	1.19	5.44	1	1	1.96	1	1	1
CSNK1D		NM_001893.3	NM_001893.3:1535	Endogenous	1074.9	670.79	731.79	1152.28	714.3	665.54	1549.7	624.58	577.34	1115.7	871.12	709.79	1145.86	759.31	1325.99	1283.7	1269.51	2062.16	1015.26	641.28	659	1076.98	773.43	636.14	1303.01	859.07	1437.63	812.83	588.04	1641.32	1101.37	869.3	791.66	1132.8	747.77	1326.21	1734.05	1825.45	1489.27	1007.13	757.72	761.2	988.83	697.54	804.7
CSNK1E		NM_152221.2	NM_152221.2:905	Endogenous	513.7	437.22	411.05	432.55	244.9	266.59	781.57	568.51	500.4	425.03	615.3	179.06	595.47	634.44	2129.78	490.01	380.65	949.64	528.59	399.78	443.16	711.74	634.13	656.58	601.16	570.26	723.47	716.07	572.1	1462.7	608.6	804.46	544.27	648.35	513.94	1452.33	555.74	897.25	1858.87	421.48	590.71	387.45	483.26	332.76	296.8
CSNK1G1		NM_022048.3	NM_022048.3:3015	Endogenous	191.55	118.26	119.39	197.1	127.89	118.89	168.87	91.12	103.14	141.68	102.18	97.12	180.33	92.3	66.56	119.48	145.58	363.57	162.22	120.07	91.08	194.79	101.88	123.48	178.01	169.6	111.66	151.31	153.49	374.1	205.24	131.11	87.43	188.8	108.39	437.47	260.68	216.58	304.38	187.45	151.73	187.85	169.1	81.62	85.69
CSNK1G2		NM_001319.5	NM_001319.5:310	Endogenous	302.37	195.79	143.63	269.34	140.59	104.8	370.61	137.07	148.97	288.07	242.59	128.42	304.31	155.89	829.39	208.38	255.1	763.5	280.7	227.86	208.19	352.13	201.67	196.72	297.66	234.74	267.52	285.02	185.38	559.46	357.64	180.99	144.72	320.54	199.73	559.65	413.46	345.1	635.93	274.78	222.35	205.46	254.93	152.57	102.83
CSNK1G3		NM_001031812.1	NM_001031812.1:1595	Endogenous	185.22	156.04	124.24	148.05	108.39	125.63	198.76	95.01	107.5	51.95	119.09	98.5	140.88	99.28	5.12	112.37	114.2	47.99	109.36	109.15	68.89	110.51	91.48	110.71	100.68	121.67	59.32	133.71	119.6	40.44	156.47	154.62	82.96	144.19	135.18	55.18	25.78	59.5	65.22	77.43	77.3	131.11	126.18	151.94	109.84
CSNK2A1		NM_177559.2	NM_177559.2:1930	Endogenous	106.86	77.53	77.54	108.81	76.65	88.86	89.66	28.81	52.93	69.66	47.05	56.16	131.49	63.6	5.12	65.43	184.98	242.86	58.33	64.13	148.49	95.52	51.98	71.53	97.76	102.01	31.4	116.12	87.71	256.14	106.68	92.63	117.19	88.18	62.11	173.41	220.58	152.32	16.31	154.85	89.7	39.14	93.56	42.07	25.71
CSNK2A2		NM_001896.2	NM_001896.2:1350	Endogenous	44.33	37.78	45.82	41.03	17.23	25.13	5.98	19.47	19.1	12.99	5.15	30.38	15.03	29.47	5.12	41.25	44.08	30.54	1.82	35.48	29.08	29.97	2.08	17.88	27.72	8.6	36.06	24.63	1.99	13.48	57.91	42.75	37.57	40.46	43.84	57.15	79.25	40.46	5.44	54.14	36.26	1.96	53.22	27	17.92
DAPK1		NM_004938.2	NM_004938.2:355	Endogenous	421.09	221.8	137.02	378.15	203.63	242.07	313.83	176	148.97	308.14	322.72	149.14	401.99	234.23	163.83	292.3	388	469.73	360.9	188.29	164.56	398.95	185.04	194.16	424.61	298.65	369.88	468	165.45	249.4	336.3	175.29	190.1	418.06	192.42	469	250.18	368.9	510.92	273.03	218.54	340.48	387.98	264.95	306.15
DAPK2		NM_014326.3	NM_014326.3:1400	Endogenous	63.32	68.7	6.17	65.11	14.06	23.9	59.78	39.72	96.04	38.96	7.35	42.81	52.6	12.41	5.12	39.83	8.68	79.99	10.94	4.09	16.07	84.29	2.08	23.84	61.28	1.23	48.85	128.43	7.97	57.29	59.95	37.05	13.76	64.32	29.23	59.12	52.52	47.6	76.09	51.23	24.81	1.96	48.93	103.6	71.67
DAPK3		NM_001348.1	NM_001348.1:470	Endogenous	343.52	327.79	316.33	310.37	232.2	268.42	736.74	300.61	323.59	278.63	335.95	282.63	341.88	387.8	1151.93	298.7	390	373.75	253.36	229.22	300.8	329.65	261.97	251.22	363.32	318.31	283.8	402.9	338.87	512.28	386.09	532.27	303.94	296.68	321.51	409.88	335.16	490.28	576.14	264.88	210.9	260.25	313.3	200.91	251.62
DCLK1		NM_004734.4	NM_004734.4:1486	Endogenous	1	34.84	21.15	8.92	45.81	56.38	1.49	21.03	5.46	1.18	1	82.39	1.88	18.61	5.12	1	76.13	1.45	1.82	13.64	1	1.87	2.08	1	1.46	43.02	1.16	1.76	5.98	3.37	1.02	7.13	1	1.04	13.4	1.97	1	1.19	5.44	4.08	1	1.96	1	42.69	32.72
DCLK2		NM_001040260.1	NM_001040260.1:2905	Endogenous	56.2	61.34	20.71	59.75	44.9	31.87	121.05	67.75	102.59	1.18	50.72	29.46	22.54	75.23	5.12	56.18	30.05	46.54	32.81	2.73	39.04	35.59	2.08	58.76	14.59	38.1	18.61	59.82	5.98	3.37	57.91	124.69	79.61	65.35	51.15	187.21	71.62	76.16	92.4	62.29	38.17	17.61	83.26	16.95	31.94
DCLK3		NM_033403.1	NM_033403.1:1390	Endogenous	1	1	1	1	1	1	1.49	1	1	1.18	1	1	1.88	1	5.12	1	1	1.45	1.82	1.36	1	1.87	2.08	1	1.46	1.23	1.16	1.76	1.99	3.37	1.02	1	1	1.04	1.22	1.97	1	1.19	5.44	1	1	1.96	1	1	1
DDR1		NM_001954.4	NM_001954.4:1342	Endogenous	596.02	249.28	218.96	508.36	256.7	187.53	131.51	216.5	314.32	546.63	520.47	220.02	621.77	376.94	1121.21	452.32	412.04	321.4	545	267.43	169.15	531.93	284.84	209.49	484.43	335.52	301.25	564.76	153.49	161.77	712.23	253.67	219.49	727.19	238.7	788.24	694.19	393.89	358.73	543.15	396.99	391.36	569.09	275	164.37
DDR2		NM_001014796.1	NM_001014796.1:2905	Endogenous	247.75	185.49	43.62	239.91	110.66	94.99	1059.53	164.32	291.4	132.23	83.07	93.9	165.31	56.62	40.96	147.93	17.36	126.52	226.02	114.61	121.7	121.75	87.32	120.93	192.61	145.02	52.34	459.2	51.83	84.26	226.57	178.85	116.44	253.12	143.71	141.88	152.78	109.48	375.04	192.11	75.39	105.67	175.96	111.13	72.45
DMPK		NM_004409.2	NM_004409.2:1860	Endogenous	209.76	87.84	75.78	252.4	44.9	26.96	424.41	58.41	51.84	357.73	24.99	31.3	270.5	38	163.83	238.25	139.57	283.58	209.61	35.48	93.38	258.48	60.29	77.5	334.14	99.55	117.48	144.27	27.91	202.22	236.73	130.4	82.59	256.23	103.52	364.56	465.98	208.25	668.54	247.42	60.12	95.88	235.19	28.88	35.83
DSTYK		NM_015375.1	NM_015375.1:5205	Endogenous	110.81	48.09	18.5	92.75	23.58	36.77	74.72	21.03	34.92	73.2	19.85	15.19	50.72	13.19	5.12	63.3	40.07	81.44	47.39	30.02	28.32	50.57	8.32	19.59	56.91	40.56	11.63	73.89	9.97	10.11	57.91	52.02	23.44	96.47	29.23	49.26	40.1	10.71	5.44	83.25	27.67	11.74	88.41	23.23	20.25
DYRK1A		NM_001396.2	NM_001396.2:4020	Endogenous	547.74	315.52	130.41	577.92	214.52	223.69	808.47	403.41	383.07	295.16	271.26	282.17	582.32	271.46	5.12	388.31	223.72	196.33	452.04	255.15	173.74	571.27	278.6	316.79	424.61	373.62	184.94	387.06	135.55	124.7	552.72	490.94	185.64	528.02	309.34	191.15	163.28	222.53	576.14	315.53	153.64	320.92	402.57	147.54	134.77
DYRK1B		NM_006483.1	NM_006483.1:570	Endogenous	85.49	56.43	79.3	62.43	47.17	47.8	35.87	31.15	32.74	67.3	52.93	36.36	61.99	59.72	168.95	77.52	104.18	81.44	38.28	51.85	32.91	50.57	22.87	51.1	80.25	58.99	48.85	43.98	67.77	37.07	90.43	73.39	44.64	105.81	14.61	171.44	64.93	32.13	135.88	80.92	45.81	25.44	60.94	54	43.62
DYRK2		NM_003583.2	NM_003583.2:195	Endogenous	203.42	204.62	137.02	212.26	130.16	110.92	403.49	192.36	147.88	73.2	202.89	100.81	120.22	114.01	138.23	130.86	247.76	386.84	131.24	221.04	190.58	176.06	118.51	192.46	107.98	215.08	140.74	146.03	151.5	293.21	237.75	160.32	110.12	179.46	159.54	303.47	105.99	214.2	565.27	100.71	164.14	219.16	140.77	188.98	155.8
DYRK3		NM_003582.2	NM_003582.2:1310	Endogenous	18.21	29.93	17.18	4.46	19.96	33.71	4.48	6.23	21.83	1.18	16.91	23.48	24.42	58.95	5.12	59.74	27.38	11.63	1.82	8.19	26.79	11.24	2.08	64.72	16.05	34.41	41.87	1.76	3.99	3.37	42.67	91.92	72.17	16.6	31.66	21.68	17.19	66.64	5.44	28.53	27.67	1.96	23.18	13.18	17.14
DYRK4		NM_003845.1	NM_003845.1:300	Endogenous	4.75	42.69	7.05	25.86	4.54	9.81	8.97	19.47	23.46	1.18	11.76	28.08	1.88	1	5.12	1.42	8.01	52.35	1.82	20.47	16.84	1.87	2.08	1	1.46	28.27	72.11	1.76	1.99	13.48	3.05	1.43	6.32	1.04	1.22	1.97	1	1.19	43.48	1	9.54	17.61	6.01	23.23	59.2
EEF2K		NM_013302.3	NM_013302.3:3380	Endogenous	68.86	47.11	25.11	69.57	69.39	28.19	86.68	44.39	64.39	29.52	41.17	37.28	35.69	62.82	5.12	58.32	73.46	47.99	38.28	49.12	45.16	44.95	31.19	62.17	72.96	88.49	89.56	68.62	79.73	60.66	93.47	54.15	28.65	76.76	59.68	68.97	27.69	30.94	206.54	34.35	39.13	29.35	52.36	51.48	49.08
EGFR		NM_201284.1	NM_201284.1:360	Endogenous	341.94	705.14	321.62	397.77	642.65	563.81	330.26	1646.34	1661.08	426.21	1126.94	608.98	345.64	1163.39	1377.19	307.23	874.17	260.32	337.21	918.26	371.22	318.41	1216.28	1170.94	345.81	972.14	963.07	536.61	1445.19	299.95	402.35	1177.12	574.78	485.48	638.16	876.91	390.54	869.88	592.45	235.77	1288.31	1025.37	311.58	517.35	597.49
EIF2AK1		NM_014413.2	NM_014413.2:1685	Endogenous	361.73	296.88	254.65	437.01	220.41	189.37	348.2	254.66	283.76	311.69	257.29	299.66	450.83	232.68	307.18	317.19	445.43	367.93	357.26	294.72	176.04	350.25	282.76	248.67	347.27	329.37	212.85	334.28	271.1	195.48	404.38	307.82	219.87	353.74	218	181.29	148.01	198.73	222.85	320.18	219.49	344.4	391.41	239.84	183.06
EIF2AK2		NM_002759.1	NM_002759.1:1760	Endogenous	159.89	143.29	65.65	140.91	130.16	137.28	156.91	70.09	91.68	112.16	185.25	120.14	182.21	153.57	56.32	115.92	152.26	72.71	123.95	107.79	56.64	151.71	120.59	137.96	128.4	143.79	104.68	216.4	77.74	13.48	169.68	143.93	71.06	161.83	92.56	55.18	39.15	52.36	48.92	90.23	74.44	72.4	150.21	82.88	79.46
EIF2AK3		NM_004836.3	NM_004836.3:770	Endogenous	45.91	44.65	22.47	58.86	41.27	56.99	101.62	36.6	38.2	41.32	41.17	61.22	30.06	28.7	5.12	58.32	57.43	61.08	16.4	47.76	25.26	52.44	24.95	26.4	78.79	45.47	68.62	52.78	25.91	23.59	38.61	44.89	31.62	42.53	17.05	27.59	14.32	16.66	27.18	47.74	26.72	25.44	54.08	38.3	31.94
EIF2AK4		NM_001013703.2	NM_001013703.2:2715	Endogenous	254.87	174.69	124.68	281.83	210.89	267.81	261.52	212.61	246.65	195.98	227.89	192.41	293.04	217.94	5.12	211.93	173.63	216.69	304.4	184.2	73.48	303.43	124.75	178.83	232	303.56	337.31	260.39	169.44	165.14	328.18	286.44	160.71	234.44	166.85	161.59	101.22	139.23	358.73	182.8	139.33	197.64	266.09	173.29	160.47
EPHA1		NM_005232.3	NM_005232.3:2075	Endogenous	72.03	21.1	1	81.16	13.61	15.93	91.16	23.36	16.37	48.41	30.88	27.62	46.96	1	5.12	35.56	1	29.09	34.63	15.01	16.07	33.71	2.08	6.81	48.15	31.95	36.06	66.86	1.99	13.48	66.04	1	15.25	71.58	6.09	25.62	49.65	9.52	10.87	53.56	25.77	1.96	57.51	30.14	7.01
EPHA10		NM_173641.2	NM_173641.2:621	Endogenous	1	1	1	1	1	1	1.49	1	1	1.18	1	1	1.88	1	5.12	1	1	1.45	1.82	1.36	1	1.87	2.08	1	1.46	1.23	1.16	1.76	1.99	3.37	1.02	1	1	1.04	1.22	1.97	1	1.19	5.44	1	1	1.96	1	1	1
EPHA2		NM_004431.2	NM_004431.2:1525	Endogenous	195.51	131.02	172.26	100.78	33.56	65.57	161.4	95.01	79.67	83.82	338.16	35.9	340	390.9	230.39	316.48	244.42	408.65	138.53	62.76	65.06	295.94	440.77	292.1	499.02	217.53	205.87	265.67	211.3	370.73	272.29	161.75	137.28	268.68	165.63	283.77	289.33	1502.96	402.21	244.5	68.71	46.96	154.5	31.39	45.18
EPHA3		NM_005233.5	NM_005233.5:246	Endogenous	47.49	83.42	67.85	11.59	16.78	41.67	1.49	3.12	16.92	1.18	29.4	27.62	1.88	48.86	61.44	14.93	1	68.35	1.82	25.92	38.27	1.87	14.55	82.6	1.46	113.07	1.16	1.76	29.9	293.21	38.61	117.57	147.69	10.37	56.02	100.5	2.86	28.56	32.61	26.78	37.22	1.96	22.32	64.04	70.89
EPHA4		NM_004438.3	NM_004438.3:20	Endogenous	87.86	70.66	5.29	87.4	34.47	24.51	138.98	56.07	40.38	75.56	63.96	40.97	65.75	58.95	102.39	61.16	41.4	66.9	56.5	19.1	38.27	44.95	2.08	89.42	49.61	40.56	33.73	146.03	1.99	3.37	51.82	128.26	35.34	50.83	19.49	65.03	120.31	117.81	5.44	72.77	62.98	1.96	80.69	18.21	34.28
EPHA5		NM_004439.4	NM_004439.4:2855	Endogenous	1	1	1	1	1	1	1.49	1	1	1.18	1	1	1.88	1	5.12	1	1	1.45	1.82	1.36	1	1.87	2.08	1	1.46	1.23	1.16	1.76	1.99	3.37	1.02	1	1	1.04	1.22	1.97	1	1.19	5.44	1	1	1.96	1	1	1
EPHA6		NM_173655.2	NM_173655.2:247	Endogenous	1	1	21.59	1	1	1	1.49	1	1	1.18	1	6.44	1.88	17.84	5.12	1	18.7	1.45	1.82	1.36	1	1.87	2.08	9.37	1.46	1.23	1.16	1.76	1.99	3.37	1.02	1	1	1.04	1.22	13.79	1	1.19	5.44	1	1	1.96	1	1	1
EPHA7		NM_004440.2	NM_004440.2:1195	Endogenous	155.14	192.36	59.04	85.62	87.98	172.82	1.49	99.68	161.52	40.14	177.9	70.89	43.2	223.37	168.95	56.9	1	69.81	18.23	133.71	1	76.79	43.66	100.49	84.63	79.89	88.4	49.26	141.53	13.48	131.07	99.76	30.51	67.43	1.22	338.94	49.65	104.72	152.19	65.2	177.5	170.24	135.62	44.58	24.93
EPHA8		NM_020526.3	NM_020526.3:532	Endogenous	1	1	1	1	1	1	1.49	1	1	1.18	1	1	1.88	1	5.12	1	1	1.45	1.82	1.36	1	1.87	2.08	1	1.46	1.23	1.16	1.76	1.99	3.37	1.02	1	1	1.04	1.22	1.97	1	1.19	5.44	1	1	1.96	1	1	1
EPHB1		NM_004441.3	NM_004441.3:1855	Endogenous	1	1.47	11.9	1	1	1	1.49	1	1	1.18	1	2.76	1.88	1	5.12	1	14.69	1.45	1.82	1.36	1	1.87	2.08	1	1.46	1.23	1.16	1.76	1.99	3.37	7.11	1	1	1.04	1.22	1.97	1	1.19	5.44	1	1	1.96	1	1	1
EPHB2		NM_017449.2	NM_017449.2:785	Endogenous	1	13.74	73.13	6.24	5.9	1	1.49	1	1	1.18	1	2.76	5.64	1	5.12	1	16.7	71.26	1.82	1.36	9.95	1.87	2.08	1	1.46	7.37	1.16	10.56	1.99	3.37	7.11	1	1	13.49	1.22	9.85	1	1.19	5.44	12.23	1	1.96	9.44	1	1
EPHB3		NM_004443.3	NM_004443.3:3485	Endogenous	19	8.34	1	3.57	1	20.22	5.98	1	1	10.63	1	1	11.27	1	5.12	29.16	1	4.36	27.34	1.36	9.18	13.11	2.08	1	11.67	1.23	15.12	17.59	15.95	3.37	16.26	10.69	5.95	22.82	1.22	53.21	1	1.19	163.06	22.7	1	1.96	24.89	1	1
EPHB4		NM_004444.4	NM_004444.4:1680	Endogenous	255.66	162.42	116.31	214.94	75.74	57.61	422.92	127.72	159.34	219.6	86.74	46.95	253.59	113.24	235.5	167.13	188.99	282.13	249.72	27.29	45.92	226.63	35.34	160.95	221.79	142.56	48.85	198.81	77.74	50.55	342.4	244.4	212.05	254.15	91.34	218.74	386.72	246.33	429.39	224.71	102.11	80.23	200	42.07	52.19
EPHB6		NM_004445.2	NM_004445.2:365	Endogenous	23.75	16.68	1	24.97	11.34	5.52	1.49	8.57	16.92	1.18	30.88	15.19	15.03	24.82	5.12	10.67	42.74	30.54	7.29	21.83	4.59	7.49	2.08	10.22	4.38	1.23	1.16	58.06	1.99	3.37	28.45	24.23	7.44	16.6	12.18	13.79	2.86	27.37	92.4	18.63	12.41	1.96	33.48	10.05	12.46
ERBB2		NM_004448.2	NM_004448.2:2380	Endogenous	1044.82	200.7	258.18	909.7	289.8	179.56	292.9	103.58	150.61	1318.76	546.2	100.35	1311.17	353.67	450.53	845.61	540.93	210.87	1051.72	272.89	169.92	1063.87	432.45	275.06	964.49	168.37	193.08	1229.81	346.85	148.29	1123.72	378.36	274.55	1111.01	188.77	516.3	1135.34	238	152.19	1246.39	322.55	193.72	1234.32	266.84	207.99
ERBB3		NM_001005915.1	NM_001005915.1:420	Endogenous	267.54	177.14	6.61	290.75	193.2	197.95	5.98	88.78	126.05	278.63	293.31	44.19	321.22	331.95	803.79	204.11	52.09	1.45	120.3	200.57	101.03	273.46	303.55	151.58	253.89	226.14	150.04	128.43	472.43	229.18	306.84	339.17	138.76	162.87	76.73	608.91	271.18	209.44	146.75	252.65	448.52	35.22	216.31	442.63	275.76
ERBB4		NM_001042599.1	NM_001042599.1:7300	Endogenous	190.76	1	1	102.56	8.62	1	1.49	1	1	75.56	1	1.38	176.58	1	5.12	137.26	1	1.45	72.91	1.36	1	136.73	2.08	1	166.34	1.23	1.16	10.56	1.99	3.37	134.12	12.11	1	173.24	1.22	5.91	31.51	1.19	5.44	103.04	1	1.96	129.61	1	1
ERN1		NM_001433.2	NM_001433.2:435	Endogenous	155.14	129.55	67.41	180.16	242.64	110.31	860.78	139.4	252.11	103.9	97.77	165.25	142.76	118.67	56.32	191.31	116.2	183.24	122.12	259.24	73.48	118	214.15	122.63	132.78	154.85	731.61	168.9	109.64	37.07	140.21	124.69	142.11	156.64	113.26	108.38	62.07	119	157.62	94.31	122.15	84.14	131.33	212.21	172.16
ERN2		NM_033266.2	NM_033266.2:520	Endogenous	1	1	1	1	1	1	1.49	1	1	1.18	1	1	1.88	1	5.12	1	1	1.45	1.82	1.36	1	1.87	2.08	1	1.46	1.23	9.31	1.76	1.99	3.37	1.02	1	1	1.04	1.22	1.97	1	1.19	5.44	1	1	1.96	1	1	1
FASTK		NM_006712.3	NM_006712.3:1340	Endogenous	6.33	4.42	3.97	9.81	1	1	1.49	1	1.09	1.18	1	1	7.51	1	5.12	11.38	39.4	21.81	1.82	1.36	6.89	13.11	2.08	12.77	5.84	1.23	1.16	1.76	1.99	6.74	13.21	11.4	10.79	10.37	2.44	25.62	26.74	7.14	5.44	26.2	25.77	5.87	3.43	4.39	1
FASTKD1		NM_024622.2	NM_024622.2:2510	Endogenous	126.65	69.68	46.7	171.24	115.2	96.83	115.07	108.25	102.59	106.26	100.71	107.25	105.19	108.58	40.96	128.01	221.05	114.89	145.82	53.21	27.55	103.02	54.06	127.74	113.81	84.8	82.58	58.06	47.84	13.48	120.91	132.53	56.92	118.26	48.71	143.85	87.85	80.92	43.48	88.49	94.48	39.14	186.26	41.44	91.92
FASTKD2		NM_014929.2	NM_014929.2:1765	Endogenous	113.98	77.53	46.7	100.78	87.98	103.57	73.23	42.83	61.66	60.21	77.19	72.73	159.67	100.83	5.12	146.51	253.1	31.99	105.72	58.67	29.85	127.36	68.61	84.31	140.08	110.61	58.16	105.56	125.58	6.74	153.42	146.07	61.38	134.86	116.91	88.68	58.25	55.93	70.66	91.4	69.66	21.52	117.6	40.81	54.53
FASTKD3		NM_024091.3	NM_024091.3:1721	Endogenous	90.23	46.62	36.57	106.13	52.16	40.45	29.89	1	25.65	59.03	27.2	23.94	67.62	35.68	5.12	69.7	46.08	55.26	65.62	47.76	43.63	58.06	18.71	29.81	78.79	28.27	19.77	21.11	13.95	37.07	52.83	61.99	48.73	37.34	40.19	137.94	70.66	23.8	5.44	91.4	56.3	1.96	125.32	47.09	72.45
FASTKD5		NM_021826.4	NM_021826.4:1455	Endogenous	124.27	56.92	54.19	116.83	72.11	79.67	58.28	31.15	38.74	96.81	49.99	57.54	107.07	44.21	5.12	115.21	159.61	93.07	102.07	69.59	78.07	65.56	54.06	74.94	135.7	45.47	65.14	72.13	53.82	57.29	102.62	90.49	73.29	103.74	56.02	63.06	89.76	65.45	5.44	164.75	53.44	1.96	123.6	38.93	41.29
FER		NM_005246.1	NM_005246.1:610	Endogenous	264.37	173.71	112.79	203.34	106.58	149.53	303.36	102.02	133.69	199.53	174.96	63.06	270.5	140.38	455.65	209.09	166.29	190.51	176.81	128.26	82.66	277.21	155.93	166.06	224.71	124.13	133.76	281.5	101.66	192.11	271.28	227.3	72.54	290.46	136.4	275.88	116.49	136.85	304.38	150.78	111.65	39.14	279.83	133.1	134.77
FES		NM_002005.2	NM_002005.2:830	Endogenous	42.74	50.05	8.81	49.05	19.05	13.48	74.72	26.48	40.38	1.18	26.46	21.63	41.33	29.47	5.12	39.83	52.09	164.33	18.23	43.66	39.8	41.21	2.08	43.43	33.56	44.24	120.97	91.49	1.99	40.44	51.82	42.75	15.62	61.2	51.15	90.65	57.29	108.29	320.68	35.51	45.81	136.98	30.9	25.11	27.26
FGFR1		NM_015850.2	NM_015850.2:1335	Endogenous	226.38	174.2	143.19	194.43	153.74	153.82	552.93	161.21	198.09	109.8	180.84	83.31	236.69	248.97	138.23	205.53	557.62	292.31	184.1	145.99	157.67	215.4	83.16	144.77	261.18	179.43	109.33	380.03	398.67	620.13	313.95	285.02	142.11	284.24	154.67	118.24	229.17	1192.37	690.28	210.74	130.74	258.3	155.36	34.53	9.35
FGFR2		NM_000141.4	NM_000141.4:647	Endogenous	142.48	19.14	2.2	85.62	60.32	50.25	22.42	38.16	84.04	106.26	98.51	50.63	214.15	81.44	5.12	184.91	307.19	53.81	187.74	28.65	34.44	104.89	66.53	27.25	109.43	1.23	16.28	167.14	235.22	202.22	223.53	34.2	90.77	236.52	82.81	135.97	365.72	71.4	5.44	259.64	118.33	272	101.29	64.04	68.55
FGFR3		NM_000142.4	NM_000142.4:4023	Endogenous	556.45	132	70.05	681.38	110.66	142.79	76.21	43.61	66.03	864.22	283.76	54.78	920.45	155.89	235.5	618.02	1	13.09	552.29	76.41	206.66	565.65	230.78	192.46	767.5	117.98	52.34	320.21	59.8	87.63	1045.49	193.81	191.59	771.8	127.88	309.38	1210.78	296.31	48.92	655.51	160.32	68.49	712.44	68.44	98.93
FGFR4		NM_002011.3	NM_002011.3:1585	Endogenous	178.09	61.34	107.06	183.72	100.23	80.89	1.49	1	39.84	203.07	60.28	112.31	193.48	33.35	307.18	229	265.12	254.5	204.15	102.33	204.36	245.36	60.29	57.06	256.81	111.84	102.36	87.97	255.15	141.55	340.37	102.61	120.16	155.6	31.66	94.59	293.15	108.29	168.49	203.17	268.16	172.2	158.8	42.69	56.87
FGFRL1		NM_001004356.2	NM_001004356.2:410	Endogenous	340.36	346.44	326.46	433.44	245.81	344.42	430.39	169	244.47	561.98	293.31	112.31	450.83	172.18	1157.05	364.13	424.06	540.99	419.23	286.53	431.68	483.24	195.44	129.44	512.16	323.23	209.36	325.49	324.92	1125.67	302.77	231.58	359.75	393.16	121.79	616.8	935.78	704.47	994.66	375.49	311.1	211.33	351.07	172.66	204.88
FGR		NM_005248.1	NM_005248.1:375	Endogenous	49.87	74.59	27.32	117.73	116.1	68.64	156.91	70.09	51.84	1.18	140.41	96.2	46.96	95.4	20.48	66.85	35.39	184.69	18.23	73.68	18.37	7.49	14.55	29.81	24.81	127.82	284.97	47.5	1.99	128.07	65.03	76.95	31.25	60.17	108.39	15.76	19.1	161.84	59.79	29.69	63.94	37.18	15.45	71.57	74
FLJ25006		NM_144610.1	NM_144610.1:355	Endogenous	11.87	2.45	8.81	30.32	17.23	19.61	19.43	1	1.09	36.6	1	10.13	39.45	6.2	5.12	78.94	17.36	52.35	41.92	9.55	4.59	37.46	2.08	22.99	46.69	14.75	27.92	19.35	1.99	3.37	44.71	19.95	38.32	50.83	2.44	27.59	72.57	16.66	5.44	110.61	2.86	1.96	78.11	8.79	18.7
FLT1		NM_001160031.1	NM_001160031.1:1050	Endogenous	389.43	1025.08	133.05	389.74	440.83	544.81	352.68	946.22	978.97	479.34	1585.66	283.55	319.34	1752.84	143.35	296.57	14.69	62.53	275.23	322.01	342.13	391.46	831.64	1062.79	347.27	1085.21	211.69	253.35	534.22	320.18	237.75	2238.1	563.99	326.77	1077.81	1306.5	379.08	1209.03	1021.84	275.94	885.59	254.38	284.98	242.98	341.2
FLT3		NM_004119.1	NM_004119.1:580	Endogenous	69.65	8.34	1	50.84	15.42	1	1.49	1	1.64	1.18	1	5.52	1.88	1	5.12	2.13	1	10.18	1.82	6.82	1	13.11	2.08	1	1.46	1.23	5.82	7.04	1.99	3.37	47.75	1	1	5.19	1.22	1.97	1	1.19	5.44	27.94	1	1.96	1	7.53	1
FLT4		NM_002020.1	NM_002020.1:955	Endogenous	111.61	128.07	14.54	96.32	38.55	30.03	74.72	102.02	125.51	80.28	138.2	12.89	99.56	134.95	15.36	83.21	46.75	36.36	54.68	36.84	37.5	147.97	33.27	208.64	126.94	95.86	56.99	87.97	17.94	40.44	98.55	239.41	65.48	104.77	154.67	114.29	102.17	228.48	364.16	64.62	88.75	56.75	78.11	23.86	42.07
FRK		NM_002031.2	NM_002031.2:630	Endogenous	125.06	32.39	1	125.75	39.46	30.03	1.49	26.48	80.22	146.4	44.11	56.62	144.64	51.19	5.12	179.93	23.37	1.45	140.35	15.01	28.32	176.06	54.06	53.65	143	33.18	79.09	102.04	25.91	26.96	167.64	77.67	96.73	128.63	14.61	143.85	182.38	28.56	59.79	149.03	49.62	1.96	197.42	53.37	66.99
FYN		NM_002037.3	NM_002037.3:765	Endogenous	269.12	349.87	221.61	377.26	187.31	117.67	971.36	390.17	313.23	154.66	429.31	114.62	142.76	290.85	204.79	138.68	87.48	868.2	145.82	293.35	201.3	189.17	160.09	339.79	164.88	242.11	239.6	198.81	163.46	451.62	218.45	475.27	159.97	204.36	292.29	327.12	262.59	578.34	951.18	111.19	298.7	195.68	177.68	218.49	213.45
G6PD		NM_000402.2	NM_000402.2:1155	Endogenous	236.67	215.42	183.28	246.15	126.08	140.34	546.95	165.1	141.88	231.4	142.61	829	201	137.28	337.9	219.05	277.14	551.17	216.91	171.92	172.21	194.79	199.59	155.84	229.08	243.34	223.32	277.98	133.56	431.39	249.94	118.28	101.93	202.29	169.28	230.56	257.82	223.72	641.36	193.28	138.37	193.72	184.55	151.94	202.54
GAK		NM_005255.1	NM_005255.1:130	Endogenous	421.89	248.79	178.43	442.36	177.33	151.37	503.61	193.14	160.98	441.56	238.18	169.39	366.3	214.84	389.1	349.19	334.57	655.88	370.02	197.84	179.1	464.51	216.23	241	464	217.53	321.02	336.04	167.44	370.73	398.28	254.38	184.15	375.52	177.81	427.62	592.02	429.59	320.68	362.1	220.44	166.33	427.46	166.38	179.17
GAPDH		NM_002046.3	NM_002046.3:35	Endogenous	5337.3	9460.31	15934.2	6656.84	12463.8	11221.1	6194.31	15926.8	13364.5	6919.68	12974.9	16921.2	5913.41	12532.8	36129.5	5844.56	13508.5	13238.3	6738.66	11732.8	17429.5	7267.27	13499.6	11234.2	7167.26	9750.89	11324.2	4699.31	37513.2	24805.2	5057.76	7558.65	9940.82	5246.96	11249.4	23420.5	8885.1	11865.4	20746.5	6936.36	12958.5	16652.4	6233.4	20782.5	18522.2
GRK1		NM_002929.2	NM_002929.2:795	Endogenous	1	1	1	1	1	1	1.49	1	1	1.18	1	1	1.88	1	5.12	1	1	1.45	1.82	1.36	1	1.87	2.08	1	1.46	1.23	1.16	1.76	1.99	3.37	1.02	1	1	1.04	1.22	1.97	1	1.19	5.44	1	1	1.96	1	1	1
GRK4		NM_182982.2	NM_182982.2:825	Endogenous	4.75	1	6.61	13.38	1.36	2.45	1.49	1	1	1.18	1	3.68	1.88	1	5.12	9.96	4.01	1.45	1.82	1.36	1	7.49	2.08	4.26	14.59	1.23	1.16	1.76	1.99	3.37	1.02	1	1	1.04	1.22	1.97	1	1.19	5.44	12.23	2.86	1.96	9.44	1	1
GRK5		NM_005308.2	NM_005308.2:1735	Endogenous	124.27	177.64	45.82	111.48	77.1	166.69	668	243.76	181.71	72.02	137.47	85.16	39.45	104.71	76.8	59.03	20.03	178.88	34.63	72.31	118.64	67.43	93.56	190.76	75.87	115.53	100.03	98.53	101.66	104.48	76.2	229.44	149.18	130.71	135.18	269.97	66.84	171.36	141.32	64.04	125.01	56.75	56.65	78.48	95.04
GRK6		NM_001004106.1	NM_001004106.1:1585	Endogenous	289.7	184.01	137.9	307.69	168.71	191.21	545.46	210.27	127.15	168.83	213.92	159.26	214.15	114.79	445.41	236.83	226.39	1541.53	169.51	261.97	170.68	267.84	209.99	253.77	239.3	272.84	468.74	207.61	115.62	454.99	248.93	163.88	92.26	218.88	171.72	358.65	164.24	296.31	760.94	151.36	196.59	299.39	191.41	285.04	259.41
GRK7		NM_139209.2	NM_139209.2:940	Endogenous	1.58	1	2.2	1	4.99	1	1.49	6.23	1	1.18	1	1	1.88	1	5.12	1	1	1.45	1.82	1.36	1	1.87	2.08	1	1.46	1.23	1.16	1.76	1.99	3.37	1.02	1	1	1.04	1.22	1.97	1	1.19	5.44	1	1	1.96	1	1	1
GSG2		NM_031965.2	NM_031965.2:1835	Endogenous	1	1.96	1	3.57	6.8	1	1.49	1	1	1.18	1	1	1.88	1	5.12	1	1	10.18	1.82	1.36	1	1.87	2.08	1	1.46	1.23	1.16	1.76	1.99	3.37	1.02	1	4.09	1.04	1.22	1.97	1	1.19	5.44	1	1	1.96	1	1	4.67
GSK3A		NM_019884.2	NM_019884.2:480	Endogenous	804.99	514.75	493.88	849.94	407.27	427.15	1040.11	505.43	481.3	975.2	728.51	432.68	781.44	604.96	1699.73	761.68	539.59	1244.86	776.49	578.52	453.11	929.01	605.02	549.28	965.95	636.62	402.44	654.49	883.06	1112.19	751.86	642.71	497.77	767.65	485.93	1016.83	1121.02	859.17	1445.79	775.43	519.14	647.7	905.57	503.54	361.45
GSK3B		NM_002093.2	NM_002093.2:925	Endogenous	607.1	507.39	327.79	458.42	240.82	246.36	697.89	311.51	328.51	433.29	363.15	365.94	507.19	330.4	189.43	454.45	464.13	474.09	510.37	414.79	290.85	505.71	328.5	441.13	500.48	379.76	365.22	503.18	295.02	286.47	545.6	552.93	328.12	515.57	350.74	309.38	339.94	345.1	538.09	421.48	291.06	375.71	586.26	379.22	373.92
GUCY2C		NM_004963.1	NM_004963.1:1840	Endogenous	1	1	1	19.62	1	1	1.49	1	3.27	1.18	1	3.68	1.88	1	5.12	1	1	1.45	1.82	1.36	1	1.87	2.08	1	1.46	1.23	1.16	1.76	1.99	3.37	1.02	1	1	1.04	1.22	1.97	1	1.19	5.44	1	1	1.96	1	1	1
GUCY2D		NM_000180.1	NM_000180.1:2465	Endogenous	1	1	1	1	1	1	1.49	1	1	1.18	1	1	1.88	1	5.12	1	1	1.45	1.82	1.36	1	1.87	2.08	1	1.46	1.23	1.16	1.76	1.99	3.37	1.02	1	1	1.04	1.22	1.97	1	1.19	5.44	1	1	1.96	1	1	1
GUCY2F		NM_001522.1	NM_001522.1:325	Endogenous	1	1	1	1	1	1	1.49	1	1	1.18	1	1	1.88	1	5.12	1	1	1.45	1.82	1.36	1	1.87	2.08	1	1.46	1.23	1.16	1.76	1.99	3.37	1.02	1	1	1.04	1.22	1.97	1	1.19	5.44	1	1	1.96	1	1	1
GUSB		NM_000181.1	NM_000181.1:1350	Endogenous	196.3	124.64	118.95	200.67	87.98	89.47	183.81	156.53	153.88	191.26	143.35	133.49	155.91	131.85	419.81	172.82	128.89	324.3	185.92	137.81	236.51	204.16	141.38	152.44	208.66	243.34	169.82	190.01	131.56	256.14	171.71	146.07	193.45	198.14	157.1	287.71	271.18	177.31	260.89	179.89	257.66	305.26	178.54	108.62	101.27
HCK		NM_002110.2	NM_002110.2:260	Endogenous	111.61	184.51	64.32	124.86	96.15	104.8	258.53	153.42	70.94	1.18	81.6	132.57	65.75	85.32	71.68	58.32	56.1	897.29	38.28	176.01	283.2	73.05	45.74	82.6	39.4	170.83	225.65	40.47	57.81	411.17	92.46	62.7	40.55	56.02	141.27	197.06	30.56	296.31	462	37.84	109.74	140.89	35.19	104.22	185.4
HIPK1		NM_181358.1	NM_181358.1:1825	Endogenous	239.04	155.55	44.06	257.75	141.05	117.05	385.56	123.83	134.79	203.07	208.77	140.85	197.24	128.75	107.51	186.33	136.23	203.6	164.05	185.56	145.42	217.27	112.27	124.33	230.54	175.75	181.45	182.98	105.65	242.66	240.8	163.17	100.82	236.52	161.98	244.35	270.23	235.62	277.2	182.21	148.87	172.2	193.99	134.36	137.1
HIPK2		NM_022740.4	NM_022740.4:10305	Endogenous	964.88	297.37	583.32	917.72	909.77	1172.36	427.4	462.6	533.14	984.65	1472.45	497.59	1281.11	1020.68	1607.58	726.13	289.83	242.86	1080.88	362.94	217.37	930.88	1440.82	1156.46	1100.19	1247.44	396.63	635.14	1018.61	788.64	912.39	1054.56	1273.06	1087.15	985.25	1314.39	1236.56	1838.54	320.68	1262.11	1064.05	506.81	929.6	1015.86	729.14
HIPK3		NM_005734.2	NM_005734.2:2825	Endogenous	522.41	273.81	164.33	969.45	438.56	447.37	1043.09	424.44	387.44	859.5	563.1	341.08	813.38	417.27	240.62	817.16	205.69	458.1	738.21	410.69	267.89	902.79	422.06	426.65	824.41	526.01	544.34	606.99	414.62	438.14	724.42	463.15	276.04	821.59	478.62	437.47	754.35	560.49	983.79	586.23	300.61	430.5	694.41	312.04	295.24
HIPK4		NM_144685.3	NM_144685.3:1085	Endogenous	1	1	1	1	1	1	1.49	1	1	1.18	1	1	1.88	1	5.12	1	1	1.45	1.82	1.36	1	1.87	2.08	1	1.46	1.23	1.16	1.76	1.99	3.37	1.02	1	1	1.04	1.22	1.97	1	1.19	5.44	1	1	1.96	1	1	1
HPRT1		NM_000194.1	NM_000194.1:240	Endogenous	228.75	175.67	182.84	174.8	120.64	101.12	203.24	112.14	127.15	207.79	111.74	168.93	308.07	70.58	5.12	258.87	192.33	95.98	258.83	137.81	84.19	204.16	66.53	106.45	214.49	94.63	141.9	242.79	43.85	64.04	251.97	158.9	85.94	319.51	124.22	39.41	129.86	79.73	86.96	198.51	66.8	113.49	251.5	106.73	158.14
HSPB8		NM_014365.2	NM_014365.2:1195	Endogenous	752.75	997.11	240.99	801.78	924.28	1443.24	670.99	524.12	672.29	512.39	2739.8	1987.12	631.16	1570.58	1530.78	714.03	2913.66	1364.11	719.98	1675.52	450.82	839.11	1738.13	1277.39	1063.71	2802.12	1210.82	383.54	1702.34	1806.46	704.1	882.13	664.8	526.98	1178.89	2987.42	593.93	1638.62	342.42	448.84	1890.47	884.48	641.19	1990.28	1202.77
HUNK		NM_014586.1	NM_014586.1:1280	Endogenous	67.28	6.38	1	11.59	27.21	20.84	1.49	1	3.82	1.18	1	5.98	31.93	22.49	5.12	38.4	30.05	1.45	16.4	1.36	13.01	28.1	2.08	1	49.61	12.29	1.16	63.34	3.99	3.37	56.9	21.38	24.93	70.54	1.22	19.71	41.06	1.19	5.44	75.68	11.45	1.96	71.24	21.97	7.79
HUS1		NM_004507.2	NM_004507.2:760	Endogenous	230.34	215.42	167.86	235.45	139.23	144.02	252.55	178.34	203.54	140.5	185.99	185.5	223.54	182.26	184.31	212.65	228.39	116.34	162.22	155.55	91.85	228.51	172.57	206.94	240.76	217.53	197.73	181.22	119.6	87.63	264.17	183.84	111.98	270.75	133.96	94.59	73.53	119	103.27	146.7	141.24	125.24	231.76	145.03	160.47
ICK		NM_014920.2	NM_014920.2:1185	Endogenous	62.53	55.45	25.99	50.84	50.34	47.19	231.63	48.28	82.94	40.14	67.63	36.36	45.08	62.82	225.27	29.16	1	50.9	7.29	25.92	35.97	71.17	29.11	52.8	21.89	65.14	26.75	45.74	35.88	57.29	68.07	66.98	41.29	51.87	38.97	258.15	60.16	77.35	48.92	61.13	93.52	13.7	55.79	62.79	26.49
IGF1R		NM_000875.2	NM_000875.2:455	Endogenous	853.27	269.4	172.26	936.45	197.74	235.94	735.25	163.54	261.39	1138.13	502.82	137.63	770.17	283.87	547.8	842.05	412.04	189.06	798.36	109.15	212.78	835.36	355.53	336.38	837.54	191.72	207.04	603.47	360.8	343.77	722.39	417.55	91.15	816.4	453.04	687.74	1398.89	614.04	587.01	774.26	356.91	217.21	822.31	251.77	189.3
IKBKB		NM_001556.1	NM_001556.1:1995	Endogenous	187.59	135.43	142.75	214.05	96.15	95.6	240.6	113.7	102.59	123.97	135.26	68.12	159.67	124.09	235.5	150.77	138.24	382.47	123.95	129.62	84.96	202.28	85.24	85.16	119.65	114.3	176.8	214.64	119.6	111.22	178.82	101.18	62.5	169.09	73.07	159.62	144.19	149.94	494.61	124	120.24	107.62	178.54	142.52	165.93
IKBKE		NM_014002.2	NM_014002.2:2470	Endogenous	39.58	53	43.62	44.59	27.21	14.1	107.6	65.42	43.66	1.18	4.41	25.78	5.64	9.31	5.12	18.49	64.78	363.57	1.82	117.34	117.11	13.11	2.08	32.36	14.59	33.18	148.88	36.95	1.99	40.44	41.66	12.83	17.11	12.45	1.22	72.91	17.19	33.32	76.09	18.05	54.4	58.7	19.74	54.62	74
ILK		NM_004517.2	NM_004517.2:795	Endogenous	307.11	242.41	157.72	242.59	189.57	223.07	566.38	238.31	237.37	251.47	288.17	139.93	283.65	255.95	563.16	253.89	84.81	219.6	280.7	165.1	180.63	342.76	243.26	251.22	303.5	245.8	168.65	300.85	141.53	320.18	314.97	301.41	186.38	270.75	176.59	405.94	277.87	332.01	423.95	250.33	189.91	234.82	315.02	145.66	163.59
INSR		NM_000208.1	NM_000208.1:525	Endogenous	1222.13	1481.93	286.81	1113.93	734.26	546.04	1385.31	1341.06	1442.8	1109.79	2173.76	378.37	982.44	2406.67	1105.85	960.11	138.9	228.32	749.15	740.89	479.14	1238.06	1183.01	1643.58	1062.25	1408.43	412.91	587.63	1086.39	620.13	1422.43	3093.15	929.68	827.81	1640.46	2234.65	1491.51	3049.95	2059.98	1087.46	1642.35	665.31	1061.79	672.43	639.56
INSRR		NM_014215.1	NM_014215.1:2780	Endogenous	1	1	1	25.86	1	1	1.49	1	1	1.18	1	1	1.88	1	5.12	8.53	1	1.45	1.82	1.36	1	26.22	2.08	1	1.46	1.23	1.16	1.76	1.99	3.37	26.42	1	1	13.49	1.22	1.97	65.89	1.19	5.44	20.96	1	1.96	9.44	1	1
IRAK1		NM_001569.3	NM_001569.3:1995	Endogenous	163.06	203.64	222.93	213.15	150.57	137.89	289.91	86.44	126.6	131.05	151.44	216.34	216.02	129.52	701.39	161.44	375.98	798.4	149.46	204.66	200.53	176.06	126.83	159.25	132.78	168.37	291.95	95.01	63.79	579.69	252.99	117.57	136.53	141.08	137.62	317.27	238.72	352.24	347.86	157.76	249.07	350.27	151.93	191.49	151.9
IRAK2		NM_001570.3	NM_001570.3:1285	Endogenous	19	33.37	20.27	10.7	16.33	26.96	25.4	11.68	10.37	1.18	29.4	16.57	37.57	31.02	5.12	27.74	61.44	126.52	1.82	13.64	9.95	22.48	31.19	18.74	27.72	46.7	36.06	24.63	9.97	40.44	23.37	34.2	42.04	13.49	30.45	13.79	13.37	108.29	5.44	34.93	27.67	1.96	18.03	24.49	16.36
IRAK3		NM_007199.1	NM_007199.1:1735	Endogenous	68.07	54.47	29.52	121.29	60.77	34.93	198.76	33.49	58.39	29.52	52.93	30.38	80.77	49.64	5.12	85.34	28.72	53.81	25.52	31.38	6.12	61.81	6.24	36.62	43.77	148.71	300.09	58.06	3.99	30.33	111.76	95.48	16.74	72.62	70.64	61.09	55.38	183.26	184.8	32.02	59.17	97.84	19.74	8.79	17.92
IRAK4		NM_016123.1	NM_016123.1:2175	Endogenous	121.9	129.06	60.36	170.35	112.47	102.34	216.69	107.47	76.4	48.41	50.72	71.35	107.07	99.28	5.12	71.83	98.17	171.6	122.12	158.27	68.89	97.4	93.56	114.97	100.68	208.93	105.84	142.51	61.79	40.44	136.15	94.06	50.97	104.77	75.51	153.71	75.44	82.11	168.49	74.52	70.62	62.62	109.87	94.18	74
ITK		NM_005546.3	NM_005546.3:3430	Endogenous	73.61	56.92	1	191.75	82.54	19.61	385.56	95.01	52.39	1.18	44.11	83.31	13.15	18.61	5.12	21.34	1	61.08	1.82	128.26	32.91	13.11	4.16	45.99	1.46	78.66	107.01	36.95	1.99	3.37	50.8	10.69	1	26.97	45.06	21.68	1	111.86	5.44	1.75	44.85	1.96	10.3	136.24	93.48
JAK1		NM_002227.1	NM_002227.1:285	Endogenous	847.73	732.62	547.63	840.13	652.17	487.82	1195.52	679.1	572.97	589.13	1240.15	517.38	803.98	864.01	1300.4	559.71	793.36	1070.35	845.75	826.85	480.67	760.44	970.94	848.19	639.1	750.92	603.66	906.08	705.65	953.79	930.68	861.46	532.74	893.17	840.32	1014.86	783	1752.86	1288.16	720.71	615.52	935.35	601.71	445.15	384.82
JAK2		NM_004972.2	NM_004972.2:455	Endogenous	356.19	199.23	99.57	344.26	161	145.24	914.58	238.31	152.25	257.38	169.81	156.5	328.73	128.75	255.98	293.72	119.54	741.68	300.75	334.29	134.71	312.79	255.73	274.21	258.27	185.58	357.08	253.35	73.75	306.69	354.59	186.69	86.31	294.61	160.76	275.88	319.88	291.55	445.69	213.07	123.1	195.68	304.72	185.84	260.18
JAK3		NM_000215.2	NM_000215.2:1715	Endogenous	205.8	188.92	140.98	181.94	133.79	79.06	345.21	240.64	144.61	11.81	56.6	123.82	31.93	17.84	250.86	75.39	102.84	1161.97	45.57	349.29	267.12	52.44	106.03	97.08	43.77	217.53	295.43	98.53	231.23	192.11	107.7	24.23	25.67	84.03	116.91	195.09	43.92	140.42	559.84	58.8	97.34	219.16	29.18	290.69	265.64
KALRN		NM_001024660.3	NM_001024660.3:81	Endogenous	49.07	29.93	9.25	125.75	29.93	1	224.16	9.35	33.29	51.95	19.11	4.6	146.52	23.27	5.12	54.05	6.68	17.45	10.94	1.36	7.65	108.63	2.08	18.74	103.6	57.76	13.96	119.64	25.91	37.07	105.67	96.19	52.46	132.78	35.32	76.85	219.62	173.74	86.96	67.53	19.09	1.96	91.84	15.7	9.35
KDR		NM_002253.2	NM_002253.2:1420	Endogenous	353.02	710.05	73.58	272.02	200	417.96	137.49	580.97	552.24	252.65	584.42	126.12	148.4	635.99	148.47	162.15	18.03	42.17	144	169.19	105.62	239.74	326.42	1496.25	229.08	435.07	34.89	144.27	191.36	43.81	182.88	1095.18	352.68	245.85	433.56	470.97	176.65	428.4	157.62	196.19	368.36	31.31	234.33	99.83	130.87
KIAA1804		NM_032435.1	NM_032435.1:2800	Endogenous	125.06	29.44	11.9	84.73	58.05	164.85	1.49	38.16	42.56	81.46	33.08	28.54	78.9	89.97	5.12	87.48	83.48	4.36	102.07	42.3	158.44	103.02	2.08	37.47	62.74	28.27	50.01	28.15	57.81	3.37	143.26	47.03	131.32	103.74	21.92	102.47	91.67	45.22	5.44	124.58	52.49	23.48	96.99	23.86	25.71
KIT		NM_000222.1	NM_000222.1:5	Endogenous	95.78	13.74	1	56.19	14.06	40.45	1.49	1	10.91	8.26	1	1	43.2	7.76	5.12	56.9	1	1.45	43.75	5.46	16.07	71.17	2.08	1	51.07	4.92	32.57	91.49	1.99	3.37	59.95	20.66	1.49	73.65	17.05	23.65	123.18	10.71	130.45	65.78	10.5	21.52	69.53	1	1
KSR1		NM_014238.1	NM_014238.1:2750	Endogenous	26.12	11.78	5.73	37.46	108.39	218.78	1.49	27.26	40.93	1.18	31.61	10.59	1.88	115.56	102.39	29.87	1	27.63	1.82	9.55	13.01	18.73	35.34	61.31	21.89	60.22	8.14	22.87	17.94	26.96	16.26	159.61	286.83	25.93	21.92	130.06	17.19	94.01	5.44	29.69	20.99	1.96	18.88	86.64	36.61
KSR2		NM_173598.2	NM_173598.2:2200	Endogenous	18.21	1	1.32	56.19	9.07	1	1.49	6.23	14.19	36.6	27.2	4.6	1.88	1	5.12	29.87	6.68	10.18	1.82	1.36	1	1.87	2.08	1	1.46	1.23	3.49	3.52	1.99	3.37	7.11	1	1	14.52	1.22	1.97	50.61	11.9	5.44	55.3	1	1.96	44.63	1	1
LATS1		NM_004690.2	NM_004690.2:1090	Endogenous	335.61	221.31	157.28	295.21	160.09	163.63	358.66	222.73	201.91	266.82	242.59	149.14	353.15	250.52	158.71	261.01	104.18	223.96	251.54	276.98	123.99	307.17	224.54	245.26	315.17	196.64	283.8	318.45	135.55	124.7	308.87	287.87	174.48	356.85	214.34	301.5	187.16	180.88	429.39	242.76	154.6	187.85	335.62	151.94	176.83
LATS2		NM_014572.1	NM_014572.1:400	Endogenous	490.75	313.07	182.4	556.52	353.75	315	1188.05	443.9	439.28	558.44	452.1	150.06	580.45	445.19	1080.25	730.39	327.9	452.28	459.33	197.84	210.48	604.98	392.95	293.8	656.61	361.33	328	460.96	366.78	610.02	598.44	506.62	189.73	594.41	312.99	620.74	777.27	729.46	559.84	524.52	296.79	469.63	557.08	156.33	179.95
LCK		NM_005356.2	NM_005356.2:1260	Endogenous	49.07	61.83	1	54.4	44.45	26.96	221.17	77.88	31.1	1.18	29.4	51.55	1.88	14.74	5.12	6.4	1	401.38	1.82	99.6	54.34	1.87	45.74	86.01	1.46	47.93	74.44	36.95	1.99	10.11	26.42	10.69	1	8.3	23.14	61.09	1	121.38	16.31	3.49	35.31	1.96	12.02	105.48	86.47
LIMK1		NM_002314.3	NM_002314.3:3133	Endogenous	95.78	115.81	126	66.89	53.52	60.67	112.08	95.01	52.39	1.18	11.03	127.04	33.81	31.02	46.08	24.89	215.04	296.67	52.86	99.6	97.2	46.83	37.42	42.58	43.77	170.83	76.77	79.17	1.99	97.74	73.15	38.48	38.69	85.06	34.1	76.85	72.57	70.21	76.09	55.89	54.4	41.09	35.19	46.46	63.1
LIMK2		NM_001031801.1	NM_001031801.1:1590	Endogenous	155.93	202.17	54.63	113.27	79.37	64.96	159.9	119.15	138.06	85.01	73.51	66.74	97.68	82.21	35.84	120.19	49.42	146.88	144	192.38	93.38	103.02	56.14	104.75	124.03	340.43	182.61	112.6	117.61	215.7	158.5	138.23	94.12	162.87	92.56	210.85	143.23	165.41	141.32	134.48	273.88	148.72	112.45	127.45	101.27
LMTK2		NM_014916.2	NM_014916.2:1215	Endogenous	103.69	65.75	29.96	76.7	83.9	97.44	34.37	49.06	78.58	64.93	70.57	58.46	95.8	108.58	10.24	83.21	141.58	46.54	83.85	49.12	22.96	97.4	70.69	74.09	81.71	119.21	50.01	59.82	57.81	23.59	99.57	145.36	82.96	103.74	62.11	39.41	35.33	69.02	5.44	107.7	110.7	5.87	109.01	99.83	50.63
LMTK3		NM_001080434.1	NM_001080434.1:205	Endogenous	1	1	1	1	1	1	1.49	1	1	1.18	1	1	1.88	1	5.12	1	1	1.45	1.82	1.36	1	1.87	2.08	1	1.46	1.23	1.16	1.76	1.99	3.37	1.02	1	1	1.04	1.22	1.97	1	1.19	5.44	6.99	1	1.96	1	1	1
LRRK1		NM_024652.2	NM_024652.2:4725	Endogenous	169.39	187.45	95.16	164.1	172.79	137.89	351.19	218.84	168.07	14.17	127.18	141.77	69.5	118.67	332.78	73.25	168.29	1020.9	100.25	252.42	170.68	103.02	130.98	137.96	93.38	185.58	271.01	209.37	233.22	519.02	138.18	118.99	103.42	104.77	161.98	697.59	87.85	454.58	559.84	68.11	250.03	520.51	84.12	212.84	210.33
LRRK2		NM_198578.2	NM_198578.2:7350	Endogenous	390.23	193.34	47.58	250.61	319.74	525.2	204.73	201.7	178.99	231.4	509.44	172.15	298.68	696.48	814.03	258.16	1101.89	213.78	273.41	211.49	172.21	370.86	654.92	602.93	312.25	570.26	1095.67	285.02	318.94	158.4	329.19	586.42	296.5	324.69	292.29	1767.62	127	311.78	1163.15	221.8	293.93	103.71	439.48	362.27	378.59
LTK		NM_002344.5	NM_002344.5:564	Endogenous	7.12	1	1	1	2.72	2.45	1.49	1	1.09	3.54	2.94	1	1.88	1	5.12	1.42	1	1.45	1.82	1.36	5.36	1.87	2.08	1	1.46	1.23	17.45	7.04	1.99	23.59	1.02	1	2.6	1.04	1.22	1.97	1.91	1.19	5.44	2.91	1	11.74	1.72	1	1
LYN		NM_002350.1	NM_002350.1:1285	Endogenous	37.2	95.69	12.78	51.73	42.63	44.74	46.33	53.74	39.29	1.18	1.47	56.62	11.27	20.17	5.12	20.62	25.38	53.81	1.82	72.31	13.01	9.37	2.08	42.58	8.75	55.31	93.05	15.83	9.97	3.37	36.58	40.61	22.69	14.52	25.58	1.97	1	21.42	5.44	12.81	22.9	1.96	18.88	42.69	77.9
MAK		NM_005906.3	NM_005906.3:1395	Endogenous	1	1	1	1	3.63	1	1.49	1	1	1.18	1	1	1.88	1	5.12	2.84	1	1.45	1.82	1.36	1	1.87	2.08	1	1.46	1.23	4.65	1.76	1.99	3.37	1.02	1	1	1.04	1.22	1.97	1	1.19	5.44	1	1	1.96	1	1	1
MAP2K1		NM_002755.2	NM_002755.2:970	Endogenous	258.04	254.19	124.24	212.26	233.57	278.23	354.17	299.05	273.94	178.28	197.01	209.44	206.63	208.63	138.23	200.56	148.25	269.04	142.17	225.13	219.67	162.95	122.67	242.7	150.29	202.79	222.16	230.48	131.56	279.73	220.48	266.49	210.19	193.99	213.13	224.65	258.77	335.58	195.67	268.37	182.27	144.8	213.73	124.94	103.61
MAP2K2		NM_030662.2	NM_030662.2:1325	Endogenous	737.71	533.4	448.5	746.49	377.79	322.97	1058.04	444.68	426.73	753.24	527.08	438.67	807.74	438.99	1904.52	656.43	628.41	1249.22	889.5	508.93	463.06	781.04	526.01	452.2	809.82	614.5	572.26	832.19	982.73	970.64	776.24	603.52	419.27	658.72	504.19	920.27	885.17	763.97	1206.63	684.03	559.22	587.04	726.17	585.78	511.02
MAP2K3		NM_145109.1	NM_145109.1:370	Endogenous	257.25	198.74	96.93	257.75	120.64	139.73	591.78	154.2	140.24	410.86	445.48	135.33	428.29	180.71	307.18	458.01	247.76	426.1	348.14	204.66	155.37	485.11	453.24	226.52	700.38	363.78	290.78	202.33	139.54	704.39	252.99	250.1	300.97	390.05	388.5	279.82	589.16	1500.58	288.07	416.82	192.77	111.54	284.12	141.27	176.83
MAP2K4		NM_003010.2	NM_003010.2:2830	Endogenous	178.89	119.73	84.15	166.78	74.38	109.09	203.24	75.54	91.13	125.15	63.22	58.46	140.88	103.15	5.12	147.93	78.8	66.9	162.22	92.78	43.63	166.7	99.8	86.86	185.31	115.53	45.36	133.71	59.8	64.04	182.88	147.5	90.77	156.64	107.17	70.94	76.39	92.82	59.79	112.36	77.3	29.35	153.65	82.25	57.65
MAP2K5		NM_145160.1	NM_145160.1:1865	Endogenous	113.98	50.05	21.59	104.35	72.11	69.86	103.11	57.63	62.21	82.64	64.69	56.16	95.8	68.25	56.32	78.94	75.46	122.16	41.92	58.67	24.49	74.92	64.45	65.57	78.79	74.97	77.93	87.97	113.62	37.07	91.44	68.4	64.73	67.43	54.8	157.65	155.64	134.47	97.84	83.83	88.75	48.92	86.69	43.32	45.18
MAP2K6		NM_002758.3	NM_002758.3:555	Endogenous	83.9	51.03	7.93	98.1	45.81	32.48	62.77	58.41	50.75	105.08	49.25	48.79	82.65	29.47	10.24	64.72	42.07	49.45	34.63	43.66	25.26	20.6	8.32	59.61	29.18	40.56	62.81	51.02	15.95	40.44	72.14	35.63	80.73	54.98	21.92	65.03	45.83	20.23	5.44	59.38	19.09	7.83	75.54	11.3	14.02
MAP2K7		NM_145185.2	NM_145185.2:495	Endogenous	173.35	115.32	109.26	227.42	97.96	84.57	198.76	89.56	109.14	177.09	166.14	71.81	161.55	135.73	327.66	144.37	151.59	350.48	142.17	107.79	114.04	211.65	155.93	123.48	183.85	114.3	98.87	146.03	127.58	242.66	193.04	168.16	99.33	189.84	118.13	427.62	298.88	299.88	548.96	190.36	155.55	111.54	152.79	109.87	89.58
MAP3K1		NM_005921.1	NM_005921.1:2525	Endogenous	372.81	174.2	76.66	219.4	95.24	82.12	264.51	162.77	132.6	94.45	169.81	71.35	208.51	205.53	5.12	131.57	215.04	314.12	162.22	139.17	44.39	236	51.98	126.89	160.5	81.11	88.4	265.67	113.62	33.7	324.11	161.75	66.59	234.44	115.7	124.15	40.1	107.1	130.45	165.91	96.38	142.85	236.91	109.25	87.25
MAP3K10		NM_002446.2	NM_002446.2:1690	Endogenous	46.7	26.99	30.84	44.59	21.77	13.48	46.33	12.46	34.92	17.71	13.97	20.25	33.81	19.39	5.12	50.49	72.79	132.34	21.87	8.19	19.9	28.1	2.08	18.74	35.02	35.64	45.36	21.11	1.99	40.44	58.93	39.19	31.62	43.57	17.05	102.47	93.58	53.55	108.71	56.47	32.45	1.96	76.39	25.74	31.16
MAP3K11		NM_002419.3	NM_002419.3:1960	Endogenous	130.6	79.49	81.51	107.02	66.67	60.67	92.65	47.51	50.75	60.21	114.68	40.51	61.99	108.58	465.89	94.59	46.75	184.69	82.02	107.79	98.74	192.92	120.59	113.26	154.67	116.76	105.84	103.8	109.64	185.36	137.16	154.62	85.57	94.4	82.81	244.35	118.4	196.35	385.91	110.03	122.15	76.32	80.69	62.79	59.98
MAP3K12		NM_006301.2	NM_006301.2:800	Endogenous	56.2	52.01	51.55	53.51	56.24	39.83	40.35	31.15	25.65	4.72	5.15	28.54	31.93	18.61	179.19	36.98	192.33	53.81	38.28	38.2	43.63	37.46	2.08	29.81	18.97	36.87	45.36	45.74	17.94	3.37	48.77	53.44	30.13	50.83	25.58	41.38	7.64	24.99	16.31	37.26	30.54	1.96	36.91	18.84	35.83
MAP3K13		NM_004721.3	NM_004721.3:965	Endogenous	162.26	75.08	15.86	104.35	69.84	101.73	23.91	35.05	62.75	172.37	235.24	121.98	137.13	204.76	5.12	221.18	26.71	1.45	107.54	96.87	4.59	236	85.24	114.11	183.85	127.82	90.72	47.5	151.5	30.33	135.13	146.07	79.24	92.32	92.56	143.85	90.71	55.93	92.4	122.83	94.48	15.65	210.3	87.27	101.27
MAP3K14		NM_003954.1	NM_003954.1:620	Endogenous	180.47	119.73	130.41	158.75	115.2	167.31	218.18	102.8	76.94	162.93	411.67	149.14	285.53	161.32	901.06	398.98	279.81	700.96	151.29	207.39	146.19	325.9	407.5	269.96	535.5	250.72	288.46	161.86	175.42	397.69	175.77	143.22	188.99	259.34	186.33	567.53	360.94	630.7	527.22	259.64	159.37	101.75	166.52	240.47	282
MAP3K15		NM_001001671.1	NM_001001671.1:2155	Endogenous	7.12	1	1	4.46	1	1	28.39	1	8.19	1.18	1	1	1.88	1	5.12	7.82	1	1.45	1.82	1.36	1	1.87	2.08	1	1.46	1.23	1.16	1.76	1.99	3.37	2.03	1	1	1.04	1.22	1.97	7.64	1.19	5.44	17.46	1	1.96	17.17	1.26	1
MAP3K2		NM_006609.3	NM_006609.3:1650	Endogenous	242.21	232.59	52.87	198.88	154.2	177.11	345.21	165.88	139.15	155.84	155.85	185.5	107.07	105.48	5.12	144.37	154.26	209.42	125.77	139.17	74.24	142.35	58.21	80.9	161.96	170.83	134.92	61.58	43.85	26.96	223.53	133.96	138.39	161.83	120.57	98.53	167.1	115.43	16.31	196.77	152.69	43.05	169.1	153.2	159.69
MAP3K3		NM_002401.3	NM_002401.3:470	Endogenous	487.58	336.62	166.1	449.5	204.09	237.78	830.89	292.04	244.47	360.09	302.14	208.98	443.32	252.07	332.78	364.13	174.3	590.44	448.39	245.6	111.75	483.24	170.49	237.59	379.37	233.51	275.66	476.79	119.6	279.73	500.9	384.77	137.28	475.11	228.96	331.06	306.51	390.32	391.34	319.6	232.85	217.21	367.38	214.1	225.13
MAP3K4		NM_005922.2	NM_005922.2:1165	Endogenous	201.84	112.37	163.01	175.7	54.42	91.93	149.44	82.55	78.03	77.92	105.86	58.92	112.71	103.15	5.12	110.23	63.44	111.98	109.36	109.15	68.89	140.48	12.47	65.57	116.73	104.47	122.13	128.43	47.84	47.18	168.66	127.55	90.03	134.86	69.42	161.59	110.77	73.78	38.05	129.82	72.53	25.44	120.17	62.16	59.2
MAP3K5		NM_005923.3	NM_005923.3:2415	Endogenous	199.47	140.34	37.45	195.32	104.31	88.25	458.78	130.06	142.97	146.4	146.29	88.84	123.98	96.95	5.12	149.35	56.76	61.08	109.36	128.26	36.74	127.36	137.22	93.68	81.71	100.78	113.99	124.92	83.72	67.41	162.56	111.16	68.82	204.36	143.71	84.74	87.85	78.54	108.71	91.98	79.21	58.7	102.14	113.01	107.5
MAP3K6		NM_004672.3	NM_004672.3:70	Endogenous	149.6	127.58	59.48	283.61	119.73	64.96	245.08	161.99	175.71	210.15	217.6	48.33	180.33	186.92	20.48	213.36	54.09	107.62	226.02	92.78	114.04	170.44	64.45	132	138.62	224.91	207.04	163.62	155.48	171.88	250.96	284.3	93.75	311.21	284.98	202.97	522.32	680.67	478.31	163	160.32	117.41	92.7	45.83	90.36
MAP3K7		NM_145333.1	NM_145333.1:670	Endogenous	254.08	206.1	156.4	258.64	113.83	123.18	369.12	168.22	151.16	149.94	155.85	145	261.11	186.14	10.24	233.98	120.21	154.15	229.66	163.73	117.11	265.97	176.72	203.53	256.81	190.5	227.97	235.76	99.67	117.96	285.5	244.4	129.84	260.38	189.99	185.24	161.37	193.97	282.64	197.93	150.78	166.33	269.52	139.38	151.13
MAP3K8		NM_005204.2	NM_005204.2:2050	Endogenous	123.48	188.43	66.09	133.78	101.14	87.02	436.37	155.76	183.9	29.52	88.95	134.41	82.65	85.32	5.12	100.28	66.11	212.32	65.62	125.53	94.91	33.71	35.34	50.24	55.45	117.98	540.86	102.04	97.68	151.66	149.36	86.22	45.39	99.59	112.04	86.71	97.4	155.89	135.88	81.5	89.7	183.94	67.81	80.99	201.76
MAP3K9		NM_033141.2	NM_033141.2:4930	Endogenous	30.08	1	4.85	13.38	1	6.13	1.49	1	1.09	1.18	1	1	20.66	1	5.12	27.03	27.38	1.45	1.82	1.36	1	1.87	2.08	1	24.81	1.23	23.26	17.59	1.99	3.37	10.16	1	6.7	8.3	1.22	1.97	3.82	1.19	5.44	37.26	1	1.96	21.46	1	3.89
MAP4K1		NM_007181.3	NM_007181.3:780	Endogenous	142.48	84.4	8.37	146.26	60.77	44.12	336.24	135.51	64.39	1.18	56.6	68.12	15.03	13.19	56.32	29.16	6.68	1086.34	1.82	189.66	74.24	13.11	118.51	106.45	1.46	72.51	165.16	35.19	1.99	20.22	60.96	14.96	10.42	21.78	34.1	175.38	6.68	148.75	152.19	20.38	61.08	25.44	22.32	172.03	141
MAP4K2		NM_004579.2	NM_004579.2:1610	Endogenous	115.56	71.64	22.91	138.24	36.74	49.64	138.98	52.96	61.66	73.2	50.72	46.95	71.38	55.84	5.12	70.41	43.41	189.06	80.2	46.39	33.68	80.54	18.71	106.45	93.38	68.82	109.33	144.27	3.99	37.07	106.68	118.99	49.48	116.18	69.42	106.41	99.31	89.25	38.05	99.55	39.13	7.83	103	29.51	31.94
MAP4K3		NM_003618.2	NM_003618.2:580	Endogenous	391.02	177.64	68.73	351.39	144.67	129.92	303.36	107.47	144.61	292.8	138.2	126.12	319.34	112.46	5.12	287.32	261.78	136.7	253.36	109.15	57.4	322.16	81.09	135.4	293.29	168.37	146.55	309.65	101.66	178.62	325.13	183.12	90.77	384.86	116.91	191.15	331.34	158.27	222.85	246.83	116.42	74.36	381.97	108.62	92.7
MAP4K4		NM_004834.3	NM_004834.3:3315	Endogenous	528.74	825.86	527.81	473.58	350.57	332.77	826.41	693.11	697.39	258.56	442.54	353.97	370.06	414.17	481.25	334.26	629.08	823.12	331.74	354.75	444.69	490.73	351.37	711.08	389.59	667.35	489.68	378.27	410.63	1243.63	485.66	751.02	475.45	312.25	383.63	500.53	243.49	477.19	1891.48	217.73	360.73	608.57	359.65	395.55	392.61
MAP4K5		NM_006575.3	NM_006575.3:900	Endogenous	495.5	313.56	201.34	399.55	241.28	258.62	721.8	345.78	349.24	343.56	417.55	225.55	418.9	374.61	215.03	323.59	136.9	330.12	390.07	212.85	175.28	415.81	243.26	321.05	393.97	267.92	275.66	598.19	346.85	370.73	442.99	470.99	239.58	440.88	355.61	297.56	254.95	358.19	516.35	313.2	188	234.82	400.85	227.91	211.11
MAPK1		NM_138957.2	NM_138957.2:430	Endogenous	462.25	421.52	232.62	379.04	453.07	615.9	509.59	401.07	438.19	354.19	549.87	361.34	304.31	434.33	471.01	298.7	144.92	328.67	222.37	300.17	317.64	301.55	442.85	364.48	236.38	422.78	405.93	334.28	396.68	387.58	374.91	770.97	633.93	380.71	365.36	595.12	371.45	634.27	195.67	422.06	433.25	117.41	367.38	328.37	368.47
MAPK10		NM_002753.2	NM_002753.2:2080	Endogenous	148.81	35.33	7.05	166.78	22.68	9.19	52.3	8.57	34.38	64.93	12.5	14.27	139.01	53.52	5.12	110.95	96.16	1.45	94.78	9.55	1	84.29	14.55	39.17	113.81	40.56	24.43	154.83	1.99	3.37	136.15	72.68	30.88	114.11	21.92	94.59	88.8	28.56	5.44	111.19	29.58	1.96	110.73	3.77	1
MAPK11		NM_002751.5	NM_002751.5:1310	Endogenous	13.46	31.9	20.27	19.62	17.69	5.52	1.49	1	7.09	1.18	7.35	13.35	43.2	15.51	5.12	33.43	30.72	74.17	41.92	2.73	14.54	33.71	2.08	45.13	48.15	68.82	43.04	15.83	1.99	37.07	50.8	40.61	23.07	42.53	17.05	53.21	50.61	30.94	141.32	34.35	18.13	1.96	24.89	10.05	20.25
MAPK12		NM_002969.3	NM_002969.3:425	Endogenous	16.62	13.25	1.32	26.76	11.79	1	1.49	1	1	7.08	1	17.49	7.51	1	5.12	17.78	23.37	29.09	9.11	1.36	1	41.21	2.08	5.96	20.43	28.27	9.31	31.67	1.99	3.37	25.4	27.79	29.76	1.04	1.22	5.91	35.33	8.33	5.44	40.17	1	1.96	38.63	1	1
MAPK13		NM_002754.3	NM_002754.3:1050	Endogenous	148.81	144.27	81.51	104.35	152.38	162.4	215.19	164.32	157.16	70.84	196.28	110.47	92.04	89.97	296.94	81.79	89.49	167.24	92.96	135.08	140.07	136.73	70.69	70.68	83.17	213.85	116.31	158.34	73.75	158.4	146.31	166.02	83.71	136.93	136.4	143.85	118.4	178.5	76.09	124.58	163.19	66.53	101.29	56.51	55.31
MAPK14		NM_001315.1	NM_001315.1:450	Endogenous	436.93	337.11	176.67	368.34	210.89	197.33	440.85	248.43	215	284.53	263.91	196.09	321.22	234.23	230.39	268.12	161.61	461.01	320.8	365.67	275.54	329.65	189.2	219.71	255.35	240.88	305.9	401.14	141.53	232.55	412.51	312.09	232.14	350.63	218	425.65	334.21	276.08	429.39	300.97	262.43	254.38	347.64	262.44	262.52
MAPK15		NM_139021.2	NM_139021.2:265	Endogenous	67.28	44.65	81.95	73.13	80.73	49.64	1.49	50.62	35.47	27.15	102.92	11.97	63.87	51.19	127.99	28.45	44.74	2.91	3.65	84.59	13.01	39.33	45.74	33.21	37.94	152.4	61.65	45.74	191.36	30.33	71.12	11.4	1	50.83	4.87	181.29	18.14	1.19	5.44	66.37	118.33	35.22	71.24	54	50.63
MAPK3		NM_001040056.1	NM_001040056.1:580	Endogenous	386.27	309.14	110.58	332.66	211.8	231.65	596.27	318.52	271.75	295.16	324.19	237.06	345.64	337.38	639.96	228.29	150.26	481.37	280.7	221.04	226.56	344.63	266.13	355.97	309.34	317.08	154.7	390.58	364.79	404.43	378.98	412.56	248.51	424.28	350.74	622.71	568.15	731.84	418.52	409.25	312.06	178.07	326.18	192.12	154.24
MAPK4		NM_002747.3	NM_002747.3:2875	Endogenous	9.5	1	1	14.27	1	1	110.59	1	17.46	4.72	1	1	15.03	1	5.12	29.16	1	1.45	1.82	1.36	1	26.22	2.08	1	11.67	1.23	1.16	1.76	1.99	3.37	20.32	1	1	17.64	1.22	1.97	46.79	1.19	5.44	37.26	1	1.96	29.18	1	1
MAPK6		NM_002748.2	NM_002748.2:2715	Endogenous	209.76	134.94	93.84	206.02	140.14	174.66	289.91	122.27	98.77	157.02	121.3	160.19	238.57	141.93	61.44	181.35	70.12	215.23	136.71	120.07	108.69	318.41	170.49	117.52	287.45	247.03	111.66	124.92	87.71	326.92	214.38	175.29	251.12	201.25	161.98	230.56	295.06	354.62	163.06	275.94	122.15	105.67	245.49	126.2	98.15
MAPK7		NM_139033.1	NM_139033.1:2850	Endogenous	166.22	108.94	173.59	182.83	122.45	139.73	255.54	109.03	123.87	103.9	137.47	66.74	150.28	124.87	250.86	155.04	147.59	302.49	144	66.86	117.87	157.33	135.14	130.29	124.03	108.15	151.21	119.64	125.58	235.92	205.24	101.18	85.19	168.05	108.39	163.56	215.8	327.25	706.59	139.13	100.2	125.24	136.48	76.6	94.26
MAPK8		NM_139049.1	NM_139049.1:945	Endogenous	151.97	66.25	65.2	166.78	51.7	56.38	140.47	66.2	64.94	159.39	74.25	42.81	185.97	89.97	46.08	114.5	80.81	81.44	120.3	55.94	73.48	202.28	76.93	89.42	145.91	60.22	39.55	84.45	35.88	134.81	141.23	146.78	91.15	139.01	66.98	116.26	133.68	134.47	38.05	200.26	97.34	9.78	151.07	65.3	42.07
MAPK9		NM_139068.2	NM_139068.2:365	Endogenous	125.06	132	61.24	132.89	123.36	163.02	168.87	75.54	85.13	80.28	105.86	118.3	105.19	101.6	20.48	103.12	76.8	100.35	72.91	113.25	84.96	93.65	16.63	103.89	74.42	115.53	73.28	114.36	73.75	57.29	129.03	113.29	73.29	93.36	70.64	49.26	63.98	47.6	5.44	105.95	96.38	43.05	119.31	106.11	105.94
MAPKAPK2		NM_004759.3	NM_004759.3:710	Endogenous	493.92	286.08	153.76	485.17	262.59	281.29	789.05	327.87	292.49	478.16	470.48	312.08	497.79	325.75	486.37	509.21	444.1	716.96	439.28	335.65	287.79	668.66	478.19	375.55	522.37	400.65	408.26	494.39	376.75	492.06	557.8	384.77	380.58	526.98	376.32	340.91	433.51	498.61	440.26	443.02	240.48	328.74	524.46	376.71	353.66
MAPKAPK3		NM_004635.3	NM_004635.3:415	Endogenous	72.82	49.56	34.81	73.13	50.79	46.58	19.43	42.05	36.56	80.28	73.51	65.36	73.26	31.02	35.84	96.01	184.32	77.08	89.31	36.84	47.45	103.02	16.63	28.95	59.82	38.1	58.16	52.78	39.87	33.7	106.68	36.34	34.23	91.29	53.59	29.56	105.04	54.74	81.53	95.47	35.31	13.7	82.4	37.67	54.53
MAPKAPK5		NM_003668.2	NM_003668.2:1020	Endogenous	356.19	224.25	255.09	354.07	201.82	172.21	364.63	150.3	168.62	319.95	276.41	143.61	366.3	233.45	1003.46	297.28	506.87	458.1	287.99	233.32	191.35	372.73	176.72	188.2	313.71	254.4	272.17	327.24	273.09	299.95	377.96	254.38	166.29	352.7	186.33	470.97	265.45	295.12	369.6	252.65	274.84	189.81	406	255.54	269.53
MARK1		NM_018650.2	NM_018650.2:1870	Endogenous	57.78	31.41	7.05	50.84	12.7	33.09	61.27	43.61	51.29	47.23	22.05	12.43	37.57	34.9	5.12	56.9	16.7	1.45	40.1	15.01	22.96	59.94	2.08	48.54	35.02	24.58	34.89	68.62	1.99	10.11	43.69	143.22	39.81	84.03	19.49	94.59	31.51	20.23	81.53	59.96	13.36	1.96	52.36	6.28	14.8
MARK2		NM_017490.2	NM_017490.2:495	Endogenous	375.19	250.26	286.81	289.85	195.47	232.27	475.22	281.92	193.72	259.74	324.92	212.66	302.43	190.8	496.61	271.67	160.27	561.35	304.4	242.87	251.81	312.79	253.65	268.25	283.07	228.59	265.19	253.35	227.24	276.36	354.59	284.3	192.34	347.52	225.3	315.29	305.56	390.32	353.29	303.3	208.04	125.24	333.04	219.12	253.95
MARK3		NM_002376.4	NM_002376.4:2070	Endogenous	302.37	155.55	109.26	238.13	112.02	134.21	366.13	147.19	146.79	223.14	210.98	121.98	274.26	180.71	92.15	221.89	140.24	189.06	235.13	139.17	91.08	297.81	174.64	197.57	274.32	129.05	269.85	263.91	159.47	64.04	314.97	189.54	127.98	307.06	157.1	147.79	139.41	171.36	211.98	211.9	117.38	56.75	284.98	126.2	172.16
MARK4		NM_031417.2	NM_031417.2:865	Endogenous	104.48	91.27	47.14	67.78	42.63	61.28	149.44	70.09	73.67	55.49	69.84	64.44	56.35	75.23	20.48	64.01	66.78	75.62	52.86	72.31	49.75	63.68	35.34	62.17	81.71	62.68	40.71	75.65	73.75	40.44	131.07	122.56	79.61	78.84	37.75	72.91	84.03	121.38	5.44	91.98	65.85	21.52	84.12	75.34	54.53
MAST1		NM_014975.1	NM_014975.1:3145	Endogenous	1.58	1	5.73	16.05	5.44	1	10.46	10.12	16.37	7.08	1	1	1.88	1	5.12	1	6.01	1.45	1.82	1.36	1	1.87	2.08	1	7.3	1.23	5.82	1.76	25.91	23.59	1.02	1	1	1.04	1.22	15.76	1	1.19	5.44	4.08	1	1.96	1	1	1
MAST2		NM_015112.1	NM_015112.1:1035	Endogenous	112.4	86.85	117.19	112.37	62.59	76.6	119.55	59.19	84.58	93.27	40.43	40.97	56.35	35.68	61.44	83.92	96.83	66.9	91.14	66.86	136.24	89.9	31.19	60.46	93.38	61.45	130.27	93.25	21.93	70.78	125.99	171.01	100.45	106.85	63.33	114.29	84.03	67.83	173.93	115.27	61.08	19.57	115.88	57.76	74
MAST3		NM_015016.1	NM_015016.1:4060	Endogenous	135.35	82.93	12.34	156.97	36.28	41.67	128.52	43.61	52.93	129.87	66.16	34.06	97.68	60.5	5.12	168.55	68.12	197.78	105.72	73.68	73.48	168.57	87.32	122.63	134.24	84.8	86.07	73.89	85.71	128.07	118.87	110.44	75.52	86.1	35.32	208.88	198.61	90.44	119.58	117.01	62.03	48.92	157.08	80.99	65.44
MAST4		NM_015183.1	NM_015183.1:2935	Endogenous	123.48	68.7	1	133.78	106.58	101.12	127.02	48.28	60.57	106.26	203.63	46.03	125.86	144.26	25.6	120.9	28.05	13.09	89.31	61.4	27.55	112.38	176.72	231.63	112.35	95.86	44.2	70.38	91.69	60.66	114.81	143.93	121.65	103.74	125.44	303.47	143.23	151.13	157.62	157.76	94.48	7.83	154.5	80.99	67.77
MASTL		NM_032844.1	NM_032844.1:925	Endogenous	37.2	33.37	30.4	37.46	41.72	29.42	8.97	14.02	33.29	1.18	10.29	20.71	16.91	51.96	5.12	8.53	24.71	18.91	7.29	28.65	32.91	11.24	10.4	27.25	13.13	18.44	25.59	8.8	1.99	3.37	16.26	32.78	15.62	23.86	14.61	5.91	6.68	17.85	5.44	30.85	35.31	3.91	38.63	19.46	28.82
MATK		NM_139354.1	NM_139354.1:1365	Endogenous	7.92	22.08	1.32	13.38	13.61	15.93	43.34	6.23	10.91	1.18	1	11.97	1.88	3.88	5.12	10.67	388.67	103.25	1.82	6.82	11.48	1.87	2.08	17.88	1.46	34.41	32.57	1.76	1.99	111.22	14.22	14.25	14.51	1.04	12.18	68.97	6.68	26.18	5.44	1.16	20.04	1.96	1	22.6	18.7
MELK		NM_014791.2	NM_014791.2:365	Endogenous	21.37	39.75	37.89	35.67	53.06	34.93	11.96	28.81	40.93	14.17	16.17	46.95	54.48	12.41	133.11	21.34	34.06	94.53	32.81	55.94	55.11	39.33	33.27	36.62	24.81	39.33	60.48	51.02	39.87	47.18	38.61	57.72	50.97	25.93	37.75	88.68	16.23	38.08	217.41	6.99	23.86	46.96	12.02	22.6	31.94
MERTK		NM_006343.2	NM_006343.2:665	Endogenous	148.81	214.93	91.64	211.37	121.54	48.41	381.07	169.77	142.42	110.98	63.22	145	99.56	82.21	87.03	140.82	42.74	110.53	94.78	178.74	46.69	99.27	83.16	97.93	91.93	192.95	241.93	110.84	75.75	128.07	214.38	177.42	102.31	204.36	164.41	92.62	110.77	287.98	48.92	139.72	170.82	136.98	118.45	59.02	165.93
MET		NM_000245.2	NM_000245.2:405	Endogenous	565.15	1063.85	1299.69	362.09	421.32	388.54	155.42	280.36	297.4	341.2	647.64	448.33	503.43	662.36	296.94	468.67	1168	748.95	371.84	1060.16	1246.06	691.14	825.4	596.97	528.21	1032.36	776.97	506.7	560.14	603.28	473.47	430.38	324.03	553.95	457.92	567.53	163.28	606.9	1201.2	277.69	592.62	866.86	366.52	409.36	623.2
MINK1		NM_001024937.1	NM_001024937.1:3345	Endogenous	555.66	433.78	530.89	481.6	263.04	259.84	705.36	416.65	380.89	473.43	494.74	276.18	499.67	352.89	1530.78	423.16	534.25	1106.7	430.17	428.43	328.35	509.46	407.5	392.58	513.61	505.12	547.83	517.26	362.79	589.8	495.82	379.07	267.86	486.52	293.5	823.71	680.82	568.82	766.38	461.65	434.21	565.52	483.26	412.5	500.89
MKNK1		NM_003684.3	NM_003684.3:50	Endogenous	205.8	210.02	162.57	184.61	167.8	171.6	289.91	209.49	162.62	121.6	150.7	156.04	174.7	157.45	158.71	204.11	139.57	164.33	167.69	158.27	127.06	183.55	137.22	171.17	169.26	162.23	211.69	160.1	193.36	91	220.48	163.17	80.36	199.17	192.42	189.18	108.86	168.98	331.55	158.93	136.47	121.32	175.11	102.97	178.39
MKNK2		NM_017572.2	NM_017572.2:780	Endogenous	219.25	127.09	130.41	296.99	65.76	99.28	306.35	116.04	134.79	260.92	253.62	98.96	355.03	241.99	537.57	311.5	240.41	593.34	235.13	181.47	99.5	275.33	197.52	119.22	271.4	141.34	189.59	202.33	167.44	397.69	292.61	166.02	151.79	282.16	163.19	443.38	422.05	584.29	440.26	281.18	192.77	152.63	190.56	128.71	110.62
MLKL		NM_152649.1	NM_152649.1:2375	Endogenous	156.72	223.27	98.69	179.26	149.21	139.11	491.66	273.35	214.46	57.85	279.35	133.03	78.9	207.86	343.02	86.05	151.59	588.98	38.28	159.64	93.38	118	118.51	257.18	83.17	297.42	286.13	121.4	163.46	444.88	149.36	218.04	158.85	156.64	220.43	555.71	104.08	486.71	413.08	86.16	186.09	158.5	50.64	119.29	154.24
MOK		NM_014226.1	NM_014226.1:630	Endogenous	132.19	33.86	48.46	136.45	39.91	27.58	52.3	79.44	69.3	125.15	142.61	52.01	191.6	102.38	10.24	134.41	80.81	167.24	111.19	31.38	41.33	151.71	97.72	89.42	169.26	54.08	97.7	100.28	115.62	84.26	135.13	89.78	86.31	172.2	56.02	206.91	212.94	113.05	43.48	176.39	74.44	31.31	175.11	31.39	64.66
MOS		NM_005372.1	NM_005372.1:600	Endogenous	1	1	1	1	1	1	1.49	1	1	1.18	1	1	1.88	1	5.12	1	1	1.45	1.82	1.36	1	1.87	2.08	1	1.46	1.23	1.16	1.76	1.99	3.37	1.02	1	1	1.04	1.22	1.97	1	1.19	5.44	1	1	1.96	1	1	1
MST1R		NM_002447.1	NM_002447.1:3300	Endogenous	5.54	1	1	1	1	2.45	1.49	1	1	1.18	1	1	1.88	1	5.12	1	22.71	55.26	1.82	17.74	1	1.87	2.08	1	1.46	1.23	1.16	5.28	1.99	3.37	12.19	1	1	1.04	1.22	1.97	2.86	1.19	5.44	1.75	1	1.96	1	1	1
MST4		NM_001042453.1	NM_001042453.1:1845	Endogenous	45.91	35.33	33.92	15.16	26.76	19	25.4	12.46	8.19	1.18	1	19.79	1.88	6.2	5.12	14.22	28.72	4.36	1.82	25.92	3.06	1.87	2.08	12.77	1.46	11.06	3.49	51.02	1.99	3.37	34.54	27.08	8.18	18.67	2.44	1.97	1	1.19	5.44	14.55	1	1.96	42.92	14.44	1
MTOR		NM_004958.2	NM_004958.2:5095	Endogenous	250.12	113.84	58.16	189.07	96.6	95.6	224.16	70.09	68.76	199.53	113.21	103.57	291.16	80.66	40.96	182.78	97.5	175.97	209.61	91.42	58.94	200.41	108.11	126.89	176.56	98.32	167.49	193.53	29.9	87.63	224.54	123.27	84.45	231.33	80.38	139.91	183.34	95.2	320.68	228.2	87.8	107.62	211.16	65.92	73.23
MUSK		NM_005592.1	NM_005592.1:1745	Endogenous	3.17	1	1	1	1	3.06	1.49	1	1	1.18	1	1	1.88	1	5.12	1	1	40.72	1.82	1.36	1	1.87	2.08	1	1.46	1.23	6.98	1.76	1.99	3.37	1.02	1	1	1.04	1.22	1.97	1	1.19	5.44	1	1	1.96	1	1	1
MYLK		NM_053032.2	NM_053032.2:710	Endogenous	1564.07	1012.82	836.65	1440.35	623.14	525.2	5019.71	799.81	926.04	998.81	781.44	592.87	1833.38	803.51	911.3	931.66	736.6	874.02	1263.16	488.47	537.31	1200.6	1014.6	978.48	1294.25	860.3	276.82	2639.07	988.71	653.83	1857.29	1426.51	701.63	1731.35	909.74	1582.39	1323.45	940.09	5207.01	1070.58	755.81	1606.54	1588.82	516.72	393.39
MYLK2		NM_033118.2	NM_033118.2:925	Endogenous	1	1	1	1	1	1	1.49	1	1	1.18	1	1	1.88	1	5.12	1	1	1.45	1.82	1.36	1	1.87	2.08	1	1.46	1.23	1.16	1.76	1.99	3.37	1.02	1	1	1.04	1.22	1.97	1	1.19	5.44	1	1	1.96	1	1	1
MYLK3		NM_182493.1	NM_182493.1:2290	Endogenous	49.07	4.91	4.41	94.54	7.26	1	5.98	13.24	7.09	80.28	1	4.6	5.64	1	5.12	22.05	1	1.45	16.4	1.36	1	50.57	2.08	1	53.99	1.23	9.31	21.11	1.99	23.59	14.22	1	1	69.5	1.22	1.97	45.83	1.19	5.44	16.88	1	1.96	9.44	1	1
MYLK4		NM_001012418.1	NM_001012418.1:4215	Endogenous	13.46	1	1	1	1	1	1.49	1	1	1.18	1	1	1.88	3.1	5.12	1	1	1.45	1.82	1.36	1	1.87	2.08	1	13.13	11.06	1.16	1.76	1.99	3.37	1.02	1	1	1.04	1.22	1.97	1.91	1.19	5.44	1.16	1	1.96	1.72	1	1
MYO3A		NM_017433.3	NM_017433.3:4810	Endogenous	1	4.42	53.75	1	3.63	1	1.49	1	8.19	1.18	1	1	1.88	1	5.12	1	33.39	1.45	1.82	1.36	1	1.87	2.08	1	1.46	1.23	1.16	1.76	1.99	3.37	1.02	1	1.49	1.04	1.22	15.76	1	13.09	5.44	1	1	1.96	1	10.67	9.35
MYO3B		NM_001083615.1	NM_001083615.1:215	Endogenous	45.91	3.93	1	45.48	4.99	5.52	1.49	1	6.55	69.66	1	6.9	93.92	1	5.12	34.14	1	1.45	54.68	5.46	26.02	50.57	2.08	1	48.15	1.23	2.33	172.42	1.99	3.37	66.04	1	1	89.21	1.22	1.97	4.77	1.19	5.44	65.2	1	1.96	118.45	1	1
NEK1		NM_012224.2	NM_012224.2:4150	Endogenous	34.04	21.59	9.25	23.19	11.34	29.42	10.46	10.12	26.74	4.72	6.62	32.22	33.81	26.37	5.12	29.87	20.7	1.45	7.29	28.65	7.65	24.35	2.08	21.29	35.02	8.6	20.94	47.5	1.99	3.37	32.51	33.49	14.88	26.97	23.14	1.97	7.64	23.8	5.44	25.03	17.18	1.96	54.08	8.16	10.91
NEK10		NM_001031741.1	NM_001031741.1:95	Endogenous	1	1	1	1	1	1	1.49	1	1	1.18	1	1	1.88	1	5.12	1	1	1.45	1.82	1.36	1	1.87	2.08	1	1.46	1.23	3.49	1.76	1.99	3.37	1.02	1	1	1.04	1.22	1.97	1	1.19	5.44	1	1	1.96	2.58	1	1
NEK11		NM_024800.4	NM_024800.4:308	Endogenous	57.78	58.88	71.37	36.57	30.39	28.19	1.49	35.05	74.76	1.18	62.49	68.58	43.2	78.33	5.12	51.21	68.78	7.27	27.34	32.75	28.32	37.46	45.74	37.47	58.37	33.18	65.14	65.1	39.87	37.07	64.01	66.27	30.88	63.28	23.14	25.62	1	8.33	5.44	25.61	28.63	1.96	58.37	24.49	70.89
NEK2		NM_002497.3	NM_002497.3:480	Endogenous	1	14.72	1	1	19.05	1	1.49	1	1	1.18	1	6.44	1.88	1	5.12	1	1	8.73	1.82	2.73	29.08	1.87	2.08	1	1.46	1.23	1.16	1.76	1.99	3.37	1.02	1	23.07	1.04	1.22	1.97	1	1.19	5.44	1	1	13.7	1	3.77	20.25
NEK3		NM_002498.1	NM_002498.1:2020	Endogenous	81.53	65.26	29.52	82.05	63.49	66.19	92.65	74.76	79.12	43.68	49.25	41.43	52.6	55.84	5.12	72.54	71.46	1.45	85.67	58.67	20.67	52.44	60.29	63.02	71.5	100.78	77.93	103.8	41.86	50.55	89.41	91.92	32.37	75.73	31.66	53.21	34.38	29.75	54.35	36.68	27.67	11.74	66.09	22.6	35.05
NEK4		NM_003157.4	NM_003157.4:2199	Endogenous	104.48	33.86	22.91	66.89	31.75	58.22	37.36	32.71	26.19	68.48	14.7	28.08	54.48	13.96	5.12	54.76	35.39	23.27	61.97	17.74	29.85	48.7	2.08	28.95	77.33	31.95	17.45	42.23	19.93	3.37	76.2	56.29	32.74	75.73	32.88	9.85	46.79	14.28	5.44	77.43	13.36	1.96	96.99	32.65	20.25
NEK5		NM_199289.1	NM_199289.1:2195	Endogenous	1	1	1	2.68	17.69	6.74	1.49	32.71	12.55	1.18	5.15	1.38	1.88	22.49	5.12	2.13	1	1.45	1.82	1.36	1	1.87	2.08	19.59	1.46	1.23	11.63	1.76	1.99	3.37	3.05	5.7	2.6	1.04	1.22	7.88	1	1.19	5.44	8.15	28.63	1.96	11.16	1	1.56
NEK6		NM_014397.3	NM_014397.3:1690	Endogenous	95.78	116.79	36.57	103.46	80.27	98.67	79.2	69.31	63.85	107.44	190.4	65.82	63.87	145.81	291.82	92.45	128.89	170.15	63.8	103.7	98.74	86.16	182.96	147.33	91.93	228.59	205.87	61.58	285.05	323.55	71.12	201.65	150.67	47.72	171.72	268	113.63	261.8	788.12	81.5	197.54	181.98	66.95	99.2	90.36
NEK7		NM_133494.1	NM_133494.1:5	Endogenous	516.08	424.95	166.54	466.44	266.22	264.75	1458.54	361.35	403.26	348.29	523.41	257.31	401.99	318.77	471.01	285.9	207.69	514.81	282.52	286.53	247.99	367.11	243.26	252.07	335.6	363.78	260.54	314.93	221.26	178.62	481.6	399.02	213.54	429.47	337.35	388.21	344.71	437.92	298.94	331.25	331.14	266.13	440.34	324.6	277.32
NEK8		NM_178170.2	NM_178170.2:380	Endogenous	40.37	8.83	33.04	46.38	24.49	19.61	1.49	1	5.46	35.42	5.88	14.27	88.29	17.84	30.72	73.25	48.75	81.44	58.33	24.56	12.25	56.19	2.08	22.99	39.4	22.12	22.1	72.13	1.99	3.37	61.98	18.53	29.76	82.99	6.09	39.41	38.19	5.95	5.44	64.62	26.72	1.96	77.25	20.72	29.6
NEK9		NM_033116.3	NM_033116.3:2085	Endogenous	250.12	137.4	57.71	205.13	86.17	86.41	288.42	112.92	119.51	232.58	144.08	98.96	193.48	132.63	61.44	216.2	107.52	213.78	184.1	91.42	74.24	224.76	103.96	155.84	179.47	86.03	173.31	237.52	111.63	111.22	242.83	195.95	153.27	220.96	159.54	159.62	223.44	199.92	206.54	196.19	113.56	72.4	221.46	114.27	104.39
NIM1		NM_153361.2	NM_153361.2:2070	Endogenous	1	1	1	1	1	1	1.49	1	1	1.18	1	1	1.88	1	5.12	1	1	1.45	1.82	1.36	2.3	1.87	2.08	1	1.46	1.23	1.16	1.76	1.99	3.37	1.02	1	1	1.04	1.22	1.97	1	1.19	5.44	1	1	1.96	1	1	1
NLK		NM_016231.2	NM_016231.2:305	Endogenous	175.72	86.36	59.04	157.86	57.14	62.51	261.52	58.41	74.21	132.23	97.04	61.22	176.58	48.09	5.12	173.53	74.79	181.78	145.82	55.94	62.76	159.21	49.9	77.5	180.93	73.74	61.65	212.89	11.96	168.51	160.53	123.98	59.9	195.02	51.15	262.09	238.72	224.91	92.4	162.42	59.17	25.44	174.25	79.74	66.21
NPR1		NM_000906.2	NM_000906.2:3490	Endogenous	303.95	201.68	122.92	338.01	278.92	104.8	267.5	316.96	372.71	315.23	128.65	41.89	343.76	134.95	783.31	221.89	138.9	72.71	340.85	73.68	104.09	265.97	49.9	138.81	341.44	135.19	84.91	314.93	312.96	138.18	276.36	237.28	59.52	380.71	170.5	193.12	435.42	186.83	114.14	232.86	210.9	150.67	308.15	312.04	205.66
NPR2		NM_003995.3	NM_003995.3:1085	Endogenous	79.94	39.75	98.69	73.13	30.84	30.64	179.33	32.71	37.65	74.38	28.67	29	35.69	13.19	122.87	54.76	158.94	71.26	36.45	12.28	55.11	65.56	4.16	25.55	52.53	62.68	41.87	149.55	39.87	87.63	64.01	77.67	39.06	76.76	15.83	63.06	84.98	42.84	70.66	55.3	56.3	1.96	33.48	16.95	3.89
NRBP1		NM_013392.2	NM_013392.2:1650	Endogenous	335.61	274.79	171.38	278.26	161.45	188.14	549.94	249.21	281.03	221.96	210.25	214.96	294.92	201.65	276.46	239.67	308.53	299.58	284.35	221.04	193.64	292.19	174.64	240.15	252.43	222.45	187.26	223.44	163.46	303.32	341.38	334.18	268.97	292.54	215.56	277.85	313.2	311.78	266.33	293.99	242.39	176.11	243.77	171.4	204.1
NRBP2		NM_178564.2	NM_178564.2:115	Endogenous	631.64	231.12	921.68	742.92	422.23	378.73	599.26	249.99	335.6	932.7	574.87	401.84	747.63	456.05	5032.64	654.29	498.19	452.28	780.13	448.9	393.41	925.27	557.2	509.25	722.27	936.5	844.43	649.21	1016.62	1530.1	615.71	349.86	226.93	809.14	338.56	1310.44	985.43	568.82	1516.45	594.38	648.93	367.88	777.67	1937.55	2107.96
NRK		NM_198465.1	NM_198465.1:4845	Endogenous	72.82	8.83	1.32	61.54	3.17	1	89.66	1	18.55	110.98	1	10.59	120.22	1	5.12	115.92	1	1.45	87.49	1.36	2.3	119.87	2.08	1	110.89	2.46	1.16	66.86	1.99	3.37	82.3	1	1	101.66	1.22	1.97	39.15	1.19	48.92	87.32	1	1.96	119.31	1	1
NTRK1		NM_001012331.1	NM_001012331.1:1365	Endogenous	1	1	1	3.57	1	1	1.49	1	1	1.18	1	1	1.88	1	5.12	3.56	1	1.45	1.82	1.36	1.53	1.87	2.08	1	1.46	1.23	1.16	1.76	1.99	3.37	9.14	1	1	11.41	1.22	1.97	12.41	1.19	5.44	14.55	1	1.96	6.87	1	1
NTRK2		NM_001007097.1	NM_001007097.1:1605	Endogenous	349.07	66.25	19.39	231.88	44.45	41.06	180.82	56.07	33.29	354.19	155.11	17.03	574.81	250.52	5.12	327.15	35.39	4.36	331.74	9.55	1	284.7	37.42	68.13	261.18	1.23	16.28	262.15	109.64	33.7	359.67	129.68	5.21	449.18	90.12	33.5	167.1	98.77	5.44	431.96	26.72	1.96	425.75	76.6	5.45
NTRK3		NM_001012338.1	NM_001012338.1:130	Endogenous	11.08	1	1	2.68	1	1	77.71	1	1	1.18	1	1	20.66	1	5.12	17.07	44.08	1.45	1.82	1.36	1	26.22	2.08	1	5.84	1.23	1.16	1.76	1.99	3.37	8.13	1	1	17.64	13.4	1.97	21.01	23.8	5.44	15.14	1	1.96	12.88	1	1
NUAK1		NM_014840.2	NM_014840.2:6065	Endogenous	122.69	149.67	37.01	98.1	49.43	48.41	201.74	77.88	106.96	53.13	63.22	39.13	39.45	38	5.12	71.83	45.41	87.26	80.2	34.11	100.27	76.79	2.08	102.19	97.76	78.66	65.14	146.03	23.92	47.18	187.96	176.71	31.62	119.3	56.02	70.94	63.02	61.88	282.64	72.77	68.71	90.01	86.69	52.74	28.82
NUAK2		NM_030952.1	NM_030952.1:2200	Endogenous	624.52	91.27	134.37	322.85	67.58	162.4	191.28	144.07	132.6	472.25	320.51	59.38	753.26	506.46	225.27	876.9	516.89	836.21	1263.16	99.6	53.58	884.06	592.55	448.79	1003.88	149.94	87.23	511.98	69.77	114.59	648.22	47.03	45.76	977.19	146.14	177.35	735.25	1073.37	298.94	688.11	99.25	142.85	745.91	70.95	43.62
OBSCN		NM_052843.2	NM_052843.2:6775	Endogenous	93.4	38.77	55.07	99	92.52	101.12	26.9	96.57	82.94	54.31	88.95	21.17	69.5	86.09	107.51	71.12	57.43	68.35	52.86	62.76	126.29	84.29	99.8	96.23	48.15	84.8	73.28	56.3	189.37	33.7	101.6	91.21	41.67	87.14	75.51	273.91	124.13	132.09	65.22	96.06	95.43	3.91	80.69	67.81	56.87
OXSR1		NM_005109.2	NM_005109.2:2785	Endogenous	83.9	52.51	46.26	82.94	41.72	49.64	55.29	30.37	47.47	67.3	34.55	36.36	80.77	40.33	5.12	83.21	52.76	27.63	63.8	42.3	37.5	76.79	14.55	26.4	94.84	31.95	45.36	45.74	25.91	47.18	91.44	53.44	42.04	64.32	35.32	31.53	67.8	63.07	27.18	89.65	25.77	1.96	95.28	48.97	38.95
PAK1		NM_002576.3	NM_002576.3:975	Endogenous	410.81	249.77	141.86	331.77	264.41	253.1	273.48	238.31	210.64	259.74	335.22	272.04	221.66	248.97	383.98	212.65	110.86	479.91	238.78	226.5	128.59	279.08	305.63	241	199.9	186.81	240.77	242.79	261.13	219.07	281.44	230.86	194.57	197.1	176.59	407.91	313.2	365.33	320.68	291.08	208.04	181.98	222.32	257.42	226.69
PAK2		NM_002577.3	NM_002577.3:3785	Endogenous	345.9	318.47	199.58	298.77	234.47	231.04	463.27	230.52	222.64	193.62	252.15	232.91	349.39	260.6	15.36	210.51	268.46	308.31	342.67	320.64	202.06	376.47	257.81	273.36	306.42	385.91	229.14	346.6	197.34	225.81	436.89	436.08	227.68	353.74	342.22	234.5	187.16	311.78	472.87	277.69	252.89	336.57	261.8	275	207.99
PAK3		NM_002578.2	NM_002578.2:1830	Endogenous	1	1.96	15.86	1	1	1	1.49	1	1	1.18	1	1	1.88	3.1	5.12	1	1	1.45	1.82	15.01	1	1.87	4.16	8.52	1.46	6.15	1.16	1.76	1.99	3.37	1.02	3.56	1	1.04	1.22	1.97	1	1.19	5.44	1	1	1.96	1	1	1
PAK4		NM_005884.3	NM_005884.3:2130	Endogenous	237.46	120.22	125.56	196.21	95.69	118.28	82.19	86.44	99.32	227.86	158.79	90.22	279.89	117.11	332.78	207.67	196.34	145.43	238.78	100.97	146.19	232.25	95.64	114.11	224.71	135.19	98.87	200.57	143.52	117.96	248.93	156.76	118.68	250	109.61	244.35	302.69	142.8	103.27	294.57	150.78	60.66	230.9	89.78	74
PAK6		NM_020168.3	NM_020168.3:3480	Endogenous	55.41	1	1	54.4	1	1	7.47	1	1	18.89	1	1	93.92	1	5.12	55.47	1	4.36	71.09	1.36	1	61.81	2.08	1	71.5	1.23	1.16	105.56	1.99	3.37	82.3	2.14	1	79.88	1.22	1.97	100.26	1.19	5.44	92.56	1	1.96	91.84	1	1
PAK7		NM_177990.1	NM_177990.1:615	Endogenous	1	1	1	1	1	1	1.49	1	1	1.18	1	1	1.88	1	5.12	1	1	1.45	1.82	1.36	1	1.87	2.08	1	1.46	1.23	1.16	1.76	1.99	3.37	1.02	1	1	1.04	1.22	1.97	1	1.19	5.44	1	1	1.96	1	1	1
PAN3		NM_175854.5	NM_175854.5:2165	Endogenous	360.15	218.85	129.09	310.37	190.93	182.63	349.69	207.93	217.18	172.37	191.87	141.31	197.24	207.86	66.56	241.8	254.44	200.69	224.2	215.58	79.6	230.38	178.8	177.13	186.77	180.66	244.26	253.35	99.67	33.7	296.68	209.49	82.22	248.97	171.72	248.29	103.13	107.1	250.02	170.57	135.51	95.88	272.96	133.1	172.94
PASK		NM_015148.2	NM_015148.2:35	Endogenous	34.83	27.48	12.78	52.62	19.96	10.42	52.3	3.12	17.46	29.52	21.32	22.55	33.81	4.65	5.12	22.76	53.42	110.53	10.94	4.09	7.65	11.24	12.47	16.18	40.86	30.73	45.36	58.06	5.98	16.85	34.54	11.4	22.32	22.82	12.18	80.79	37.24	13.09	27.18	23.29	1	1.96	28.33	11.3	3.89
PBK		NM_018492.2	NM_018492.2:755	Endogenous	1	19.63	11.01	1	29.48	1	1.49	18.69	25.1	1.18	1	6.9	1.88	1	5.12	1	1	29.09	1.82	10.92	29.85	1.87	2.08	1	1.46	1.23	1.16	1.76	1.99	3.37	1.02	19.24	30.88	1.04	1.22	1.97	1	1.19	5.44	1	1	1.96	1	1	1
PDGFRA		NM_006206.3	NM_006206.3:1925	Endogenous	788.37	103.05	75.34	611.82	148.76	80.89	902.62	70.09	98.77	443.92	1	44.19	407.63	1	5.12	388.31	14.69	125.07	767.37	49.12	140.07	245.36	2.08	29.81	528.21	79.89	98.87	1692.52	1.99	192.11	964.21	21.38	121.28	996.9	102.3	78.82	671.28	103.53	1087.06	420.32	1	101.75	523.6	44.58	11.68
PDGFRB		NM_002609.3	NM_002609.3:840	Endogenous	1040.86	1081.51	434.84	759.86	502.96	800.37	2038.37	1627.65	1401.33	524.2	877.74	439.59	509.06	482.42	639.96	505.66	72.12	247.23	676.24	517.12	740.14	627.46	498.99	1109.63	631.8	652.6	431.52	1447.97	609.97	653.83	1110.51	2786.75	1283.48	917.03	1010.82	1330.15	535.68	755.64	1684.94	560.03	526.77	465.72	696.13	372.32	259.41
PDIK1L		NM_152835.1	NM_152835.1:2030	Endogenous	65.7	33.37	1.32	44.59	25.85	42.9	7.47	19.47	20.74	14.17	4.41	22.09	46.96	38	5.12	28.45	6.68	1.45	36.45	47.76	4.59	41.21	2.08	27.25	33.56	1.23	3.49	21.11	13.95	3.37	58.93	39.19	12.65	54.98	24.36	1.97	1	1.19	5.44	44.83	7.63	1.96	56.65	23.86	17.92
PDK1		NM_002610.3	NM_002610.3:1170	Endogenous	81.53	223.27	204.43	57.97	284.81	519.08	215.19	233.63	301.22	10.63	465.33	225.55	61.99	390.12	414.69	38.4	126.88	231.23	12.76	463.91	141.6	58.06	276.52	286.99	24.81	260.55	388.49	49.26	584.06	202.22	45.72	256.52	121.65	85.06	269.15	459.15	12.41	278.46	462	53.56	232.85	148.72	50.64	367.92	227.47
PDK2		NM_002611.3	NM_002611.3:435	Endogenous	1016.33	266.45	177.55	1763.21	428.13	451.05	606.73	288.93	378.16	1798.1	873.33	214.5	1406.97	662.36	2324.33	1261.65	414.71	465.37	1168.37	275.62	297.74	1417.87	993.81	558.65	1483.94	495.29	175.63	668.56	613.96	623.5	935.76	710.4	558.41	988.6	362.92	1172.5	2849.34	774.68	695.72	1448.98	636.52	203.51	1392.26	343.43	304.59
PDK3		NM_005391.1	NM_005391.1:585	Endogenous	156.72	118.75	67.85	167.67	120.18	172.21	236.12	116.04	111.32	165.29	164.67	125.66	189.73	138.06	5.12	120.9	48.08	111.98	129.41	125.53	122.46	177.94	178.8	166.06	147.37	140.11	133.76	165.38	171.43	124.7	141.23	128.97	104.54	111	187.55	202.97	127	127.33	65.22	177.56	122.15	13.7	169.96	246.12	224.35
PDK4		NM_002612.3	NM_002612.3:1675	Endogenous	947.46	666.38	334.39	4901.66	5967.48	569.33	2066.76	1526.41	4829.35	2827.61	6536.71	1661.69	4346.77	5063.07	5.12	2556.73	91.49	23.27	1454.54	429.8	100.27	2045.32	4833.92	2438.11	2398.81	5183.93	7011.34	3504.69	2846.53	374.1	2281.99	6175.6	497.77	3175.36	5326.92	392.15	2318.43	8175.24	244.59	2256.43	2515.54	313.09	2203.41	3566.82	3159.61
PDPK1		NM_002613.3	NM_002613.3:5935	Endogenous	493.12	218.85	89.44	536.01	251.71	179.56	424.41	171.33	174.07	435.65	296.99	169.85	509.06	187.69	235.5	411.07	230.4	434.83	472.09	234.68	150.02	496.35	291.07	259.74	462.55	302.33	252.4	258.63	255.15	269.62	447.05	297.13	221.35	419.09	218	415.8	471.71	290.36	603.32	424.97	236.67	154.59	484.11	188.98	176.83
PEAK1		NM_024776.2	NM_024776.2:435	Endogenous	250.12	388.15	135.7	264.88	157.37	184.46	682.94	281.14	298.49	148.76	184.52	103.11	199.12	164.43	158.71	150.77	89.49	314.12	209.61	130.99	158.44	247.24	114.35	344.04	204.28	350.27	186.1	362.43	115.62	360.62	292.61	390.47	197.17	299.8	231.39	506.44	214.85	362.95	1239.25	158.35	169.87	260.25	211.16	101.08	90.36
PGK1		NM_000291.2	NM_000291.2:1030	Endogenous	2642.13	3868.72	5544.6	2944.03	3478.54	5161.95	2782.58	3819.14	4225.27	3769.75	6390.42	4248.59	2900.35	5567.21	10510.7	2984.87	3355.09	3343.38	2899.98	3733.08	4129.3	3124.18	5723.78	5003.11	3170.7	3340.42	3886.02	2429.7	6004.03	10609.6	2408.99	2900.76	2912.19	2482.4	3483.08	6368.95	3911.16	5958.28	5038.52	2788.52	5214.31	2835.41	3123.57	9162.84	7313.22
PHKG1		NM_006213.3	NM_006213.3:620	Endogenous	1.58	1	2.2	1	1	1	1.49	1	1.09	1.18	1	1	1.88	6.2	5.12	7.11	1.34	1.45	1.82	1.36	1	1.87	2.08	1.7	1.46	1.23	15.12	1.76	1.99	3.37	1.02	13.54	7.81	1.04	1.22	1.97	1	1.19	5.44	3.49	1	1.96	2.58	1	2.34
PHKG2		NM_000294.1	NM_000294.1:435	Endogenous	164.64	117.77	96.93	197.99	92.97	68.64	179.33	76.32	74.21	199.53	111	98.04	172.82	83.76	409.57	194.87	236.41	343.21	240.6	129.62	111.75	191.05	122.67	110.71	217.41	122.9	323.35	156.58	77.74	195.48	176.79	103.32	90.77	182.58	54.8	163.56	175.7	83.3	282.64	190.36	78.25	133.06	212.01	62.79	88.03
PIK3R4		NM_014602.1	NM_014602.1:3620	Endogenous	154.35	97.16	48.46	140.02	63.04	68.64	131.51	44.39	78.03	93.27	99.98	75.03	114.59	85.32	92.15	118.06	118.87	154.15	71.09	65.49	65.06	110.51	62.37	114.11	93.38	58.99	45.36	80.93	11.96	60.66	113.79	114.01	101.56	112.03	58.46	86.71	105.04	89.25	43.48	103.62	59.17	66.53	112.45	50.86	58.42
PIM1		NM_002648.2	NM_002648.2:1630	Endogenous	460.67	311.11	118.51	290.75	178.24	248.81	1622.92	344.22	166.44	402.6	236.71	205.29	986.19	244.31	404.45	821.42	297.18	1327.75	880.38	297.45	282.43	854.09	212.07	288.69	922.17	646.45	411.75	489.11	225.25	1560.44	321.06	96.19	224.7	538.39	333.69	390.18	778.22	800.86	1434.92	405.18	294.88	866.86	414.59	350.34	316.27
PIM2		NM_006875.2	NM_006875.2:620	Endogenous	224.8	129.06	74.02	91.86	73.92	141.57	274.97	228.18	66.57	1.18	43.37	151.44	56.35	67.48	10.24	91.03	94.16	746.04	25.52	1000.13	185.99	13.11	64.45	62.17	35.02	186.81	1051.47	63.34	19.93	64.04	83.31	40.61	50.97	66.39	155.89	145.82	15.28	46.41	380.47	68.11	116.42	58.7	47.21	587.67	184.62
PIM3		NM_001001852.2	NM_001001852.2:2060	Endogenous	583.36	388.64	118.07	499.44	283.91	563.81	703.86	295.16	210.64	985.83	809.37	168.93	916.69	619.7	568.28	1289.39	227.72	836.21	1441.79	452.99	254.11	842.85	1122.72	714.49	1281.12	835.72	561.79	670.32	295.02	2086.2	487.69	371.23	457.96	1200.22	589.44	790.21	1401.75	3209.41	1070.75	855.18	481.92	399.19	527.89	304.51	278.88
PINK1		NM_032409.2	NM_032409.2:1610	Endogenous	429.01	234.07	46.26	528.87	185.49	216.95	632.13	227.4	305.04	650.53	327.13	137.63	608.62	324.97	215.03	572.51	88.15	110.53	668.94	192.38	123.23	633.08	415.82	311.68	481.51	240.88	80.26	411.7	129.57	101.11	601.49	470.28	262.65	676.36	442.08	461.12	705.65	490.28	255.46	782.41	368.36	115.45	531.32	138.13	99.71
PKDCC		NM_138370.1	NM_138370.1:1185	Endogenous	160.68	53.49	40.97	95.43	36.74	38	322.79	74.76	85.13	49.59	58.81	112.31	93.92	31.8	5.12	107.39	500.19	328.67	220.55	53.21	38.27	95.52	22.87	57.06	154.67	82.34	140.74	161.86	53.82	40.44	203.2	150.35	93.75	128.63	60.89	130.06	95.49	124.95	16.31	99.55	37.22	1.96	142.49	48.97	103.61
PKMYT1		NM_004203.3	NM_004203.3:780	Endogenous	11.08	19.63	18.5	15.16	34.01	8.58	22.42	24.92	25.1	4.72	13.23	24.4	1.88	8.53	112.63	1	10.68	139.61	1.82	9.55	37.5	1.87	2.08	13.63	5.84	24.58	38.38	7.04	25.91	10.11	1.02	2.14	21.21	1.04	1.22	43.35	1	4.76	10.87	1	2.86	48.92	1	9.42	16.36
PKN1		NM_213560.1	NM_213560.1:2153	Endogenous	542.99	596.21	267.87	490.52	478.02	419.18	880.2	562.28	571.34	395.51	544.73	359.5	514.7	613.49	2104.18	271.67	635.76	1284.13	488.49	578.52	311.52	417.68	451.17	574.83	415.85	636.62	391.97	677.36	922.93	569.58	467.37	642	334.82	468.89	422.6	652.27	474.57	865.12	625.06	385.97	621.25	731.84	324.46	399.94	207.21
PKN2		NM_006256.1	NM_006256.1:1010	Endogenous	577.03	358.21	277.56	559.2	273.02	332.77	546.95	341.88	333.96	505.31	424.9	208.06	618.02	433.56	220.15	506.37	333.24	309.76	534.06	373.85	172.21	591.87	355.53	389.18	519.45	349.04	438.5	503.18	524.26	232.55	599.45	431.09	144.72	641.09	369.01	409.88	237.76	323.68	646.8	346.38	205.17	342.44	522.74	232.93	269.53
PKN3		NM_013355.3	NM_013355.3:2395	Endogenous	11.87	33.37	15.42	19.62	29.48	23.9	1.49	22.58	12.01	1.18	22.79	5.06	11.27	36.45	10.24	12.8	8.01	10.18	1.82	1.36	2.3	20.6	2.08	57.06	1.46	30.73	6.98	12.32	1.99	3.37	40.64	43.47	32.37	10.37	15.83	53.21	11.46	57.12	21.74	29.11	22.9	1.96	25.75	5.65	21.81
PLK1		NM_005030.3	NM_005030.3:535	Endogenous	1.58	26.01	26.87	7.13	45.35	7.97	1.49	3.89	8.73	1.18	1	38.21	1.88	1	81.91	5.69	13.36	122.16	1.82	30.02	81.9	1.87	2.08	1	1.46	1.23	24.43	1.76	1.99	3.37	1.02	12.11	24.93	1.04	1.22	25.62	1	1.19	5.44	4.08	6.68	3.91	5.15	10.05	24.15
PLK2		NM_006622.2	NM_006622.2:1395	Endogenous	477.29	1274.36	402.68	213.15	160.55	362.8	416.94	1180.63	974.6	113.34	1059.31	255.01	217.9	1011.37	993.22	347.77	5931.51	3136.87	258.83	559.42	313.81	535.68	731.85	972.52	455.25	950.02	245.42	260.39	705.65	3680.33	275.34	954.81	419.27	245.85	629.63	991.21	97.4	552.16	1511.01	177.56	635.57	1223	198.28	492.86	1159.93
PLK3		NM_004073.2	NM_004073.2:455	Endogenous	93.4	103.54	122.04	123.97	61.68	96.83	514.08	125.38	75.85	67.3	102.18	95.28	234.81	145.81	163.83	455.16	172.3	194.87	98.43	90.05	150.78	204.16	241.18	137.96	334.14	267.92	388.49	161.86	55.81	417.91	133.1	87.64	140.25	146.27	116.91	161.59	296.01	669.96	347.86	117.6	83.98	91.97	93.56	38.93	133.99
PLK4		NM_014264.4	NM_014264.4:2969	Endogenous	9.5	26.5	18.94	9.81	15.42	6.13	1.49	6.23	21.83	1.18	1	16.11	1.88	2.33	5.12	11.38	3.34	20.36	1.82	20.47	10.72	5.62	2.08	15.33	5.84	3.69	15.12	1.76	1.99	3.37	1.02	17.81	16.74	3.11	1.22	1.97	1	1.19	5.44	1	1	1.96	7.73	5.65	16.36
PNCK		NM_001039582.1	NM_001039582.1:465	Endogenous	1	32.88	1	6.24	370.08	1	1.49	420.54	530.41	1.18	46.31	5.06	1.88	13.96	1494.94	1	1	1.45	1.82	323.37	592.41	1.87	943.91	576.53	1.46	326.91	69.79	1.76	1.99	1024.56	1.02	1	16	1.04	32.88	1403.06	1	44.03	304.38	1	470.47	1.96	1.72	327.11	997.89
PRKAA1		NM_006251.5	NM_006251.5:1455	Endogenous	497.08	343.98	155.52	435.23	382.78	378.73	548.45	308.4	368.89	335.3	311.69	225.09	443.32	348.24	46.08	354.17	267.12	133.79	455.68	293.35	173.74	436.41	220.39	281.88	395.43	350.27	207.04	494.39	328.91	138.18	456.19	524.43	239.58	447.1	392.15	254.21	152.78	171.36	282.64	263.72	179.41	176.11	406.86	237.33	245.38
PRKAA2		NM_006252.2	NM_006252.2:975	Endogenous	178.89	46.13	55.07	160.53	94.33	129.92	28.39	77.88	120.05	132.23	163.93	54.32	247.96	191.57	112.63	150.77	60.1	1.45	156.76	72.31	44.39	187.3	83.16	115.82	188.23	66.37	34.89	95.01	197.34	20.22	243.85	64.13	61.76	230.29	114.48	159.62	125.09	127.33	48.92	255.57	70.62	1.96	238.62	73.46	57.65
PRKACA		NM_002730.3	NM_002730.3:400	Endogenous	669.64	496.1	326.46	587.74	322	420.41	1207.48	447.8	464.93	518.3	539.58	424.4	597.35	422.7	1305.52	519.88	377.31	468.28	597.86	398.41	306.16	614.35	457.4	526.28	570.52	457.19	346.61	714.31	374.75	340.4	670.58	667.65	448.66	646.27	487.14	522.21	501.31	481.95	532.66	525.1	381.72	252.43	605.14	354.11	405.08
PRKACB		NM_182948.2	NM_182948.2:805	Endogenous	337.98	225.23	73.13	197.99	145.58	165.47	449.82	207.93	170.8	193.62	148.49	145.46	268.62	188.47	25.6	188.47	82.81	138.16	171.34	206.03	65.82	232.25	79.01	126.04	164.88	183.12	94.21	216.4	111.63	30.33	240.8	223.74	74.78	213.7	143.71	72.91	68.75	111.86	38.05	230.53	98.29	43.05	270.38	143.78	162.03
PRKACG		NM_002732.2	NM_002732.2:775	Endogenous	1	1	1	1	1	1	1.49	1	1	1.18	1	1	1.88	1	5.12	1	1	1.45	1.82	1.36	1	1.87	2.08	1	1.46	1.23	1.16	1.76	1.99	3.37	1.02	1	1	1.04	1.22	1.97	1	1.19	5.44	1	1	1.96	1	1	1
PRKCA		NM_002737.2	NM_002737.2:5560	Endogenous	178.09	23.55	16.3	252.4	136.06	113.99	91.16	1	27.28	136.95	20.58	48.79	176.58	16.29	97.27	189.89	155.6	88.71	240.6	10.92	120.93	198.54	108.11	95.38	248.05	86.03	72.11	260.39	51.83	107.85	176.79	83.37	63.99	171.16	49.93	59.12	171.88	28.56	92.4	174.06	70.62	121.32	175.11	52.74	105.94
PRKCB		NM_212535.1	NM_212535.1:1750	Endogenous	125.85	85.87	20.27	149.83	53.52	61.9	397.51	144.07	84.58	36.6	64.69	75.03	58.23	34.9	56.32	49.78	28.72	878.38	52.86	166.46	84.96	39.33	62.37	46.84	52.53	60.22	172.14	290.3	41.86	148.29	74.17	45.6	22.69	41.49	40.19	72.91	19.1	108.29	179.36	39.59	46.76	142.85	55.79	87.27	88.81
PRKCD		NM_006254.3	NM_006254.3:2165	Endogenous	279.41	215.42	141.86	409.36	150.12	139.11	413.95	151.08	164.25	354.19	169.08	123.36	306.19	135.73	235.5	320.75	154.93	471.19	349.97	221.04	156.14	305.3	135.14	143.07	294.74	218.76	286.13	248.07	79.73	235.92	300.74	181.7	72.92	271.79	136.4	230.56	497.49	311.78	462	241.01	111.65	115.45	321.88	190.87	259.41
PRKCE		NM_005400.2	NM_005400.2:1695	Endogenous	121.1	40.24	11.01	131.1	29.48	67.41	79.2	42.83	53.48	139.31	64.69	36.82	120.22	58.95	51.2	157.88	46.75	100.35	131.24	9.55	23.73	189.17	72.77	48.54	134.24	58.99	95.38	75.65	17.94	47.18	80.27	76.24	97.47	124.48	54.8	67	154.69	46.41	157.62	186.87	62.03	3.91	198.28	18.21	28.04
PRKCG		NM_002739.3	NM_002739.3:445	Endogenous	1	1	1	1	1	1	1.49	1	1	1.18	1	1	1.88	1	5.12	1	22.71	10.18	1.82	1.36	1	1.87	2.08	1	1.46	1.23	1.16	1.76	1.99	3.37	1.02	1	1	1.04	1.22	1.97	1	1.19	5.44	1	1	1.96	1	1	1
PRKCH		NM_006255.3	NM_006255.3:850	Endogenous	216.09	315.52	35.25	319.29	166.9	150.76	739.73	318.52	222.1	87.37	223.48	140.85	127.74	188.47	5.12	112.37	27.38	513.36	116.66	223.77	108.69	161.08	268.2	412.17	109.43	219.99	216.34	158.34	65.78	121.33	199.14	310.67	105.65	140.04	208.25	218.74	146.1	573.58	396.78	108.86	168.91	113.49	92.7	207.19	221.23
PRKCI		NM_002740.4	NM_002740.4:530	Endogenous	313.45	168.31	141.86	230.99	145.58	190.59	195.77	112.14	152.25	272.73	314.63	114.15	308.07	120.99	209.91	265.27	188.99	165.79	249.72	98.24	123.23	309.05	155.93	149.88	358.95	190.5	266.36	339.56	127.58	161.77	326.14	171.01	98.96	378.64	204.6	246.32	151.82	238	250.02	249.16	109.74	148.72	286.69	129.96	110.62
PRKCQ		NM_006257.2	NM_006257.2:1325	Endogenous	67.28	20.12	11.45	37.46	16.78	9.19	76.21	32.71	60.57	31.88	1	6.9	82.65	19.39	5.12	65.43	9.35	33.45	72.91	21.83	2.3	73.05	2.08	21.29	43.77	15.98	37.22	86.21	1.99	3.37	90.43	10.69	1	89.21	10.96	1.97	1	26.18	5.44	36.09	7.63	1.96	85.84	94.18	109.84
PRKCZ		NM_002744.4	NM_002744.4:771	Endogenous	98.15	26.01	30.84	120.4	39.91	53.32	23.91	15.58	48.02	159.39	52.19	26.24	84.53	30.25	46.08	87.48	28.05	52.35	74.73	32.75	22.2	99.27	18.71	38.32	87.55	56.53	39.55	65.1	85.71	47.18	75.19	10.69	21.21	84.03	21.92	57.15	188.11	60.69	32.61	117.6	38.17	1.96	111.59	28.25	21.03
PRKD1		NM_002742.1	NM_002742.1:1490	Endogenous	235.08	57.9	25.55	152.51	124.27	94.38	174.85	37.38	79.67	139.31	122.03	46.03	199.12	127.2	76.8	200.56	46.75	34.9	154.93	5.46	35.97	243.49	120.59	151.58	182.39	84.8	26.75	181.22	73.75	23.59	208.28	118.28	130.95	200.21	97.43	114.29	129.86	139.23	173.93	181.63	49.62	39.14	277.25	92.92	42.84
PRKD2		NM_001079882.1	NM_001079882.1:1650	Endogenous	140.89	147.7	70.05	138.24	82.54	98.67	165.88	123.83	111.32	22.43	149.23	87.92	116.46	174.51	107.51	90.32	108.85	302.49	32.81	180.1	105.62	95.52	147.62	180.54	97.76	145.02	139.58	80.93	61.79	67.41	124.97	185.26	100.45	133.82	115.7	197.06	83.07	272.51	179.36	112.36	142.19	60.66	86.69	100.46	76.34
PRKD3		NM_005813.3	NM_005813.3:690	Endogenous	232.71	143.29	61.68	207.8	111.57	128.08	485.68	169.77	195.9	126.33	124.97	92.98	165.31	90.74	30.72	92.45	137.57	279.22	120.3	166.46	130.12	119.87	83.16	120.07	131.32	92.18	164	211.13	141.53	175.25	194.06	223.03	125	180.5	107.17	185.24	172.83	227.29	54.35	157.18	153.64	138.93	132.19	98.57	81.79
PRKDC		NM_006904.6	NM_006904.6:12750	Endogenous	530.33	402.38	387.26	527.09	409.99	339.51	584.31	318.52	297.95	479.34	290.37	552.36	659.34	200.1	102.39	487.88	588.34	548.26	590.57	326.1	247.99	631.2	295.23	354.26	561.77	422.78	345.45	566.52	334.89	380.84	561.86	306.39	158.48	534.24	259.4	191.15	181.43	168.98	1081.62	284.67	159.37	500.94	566.52	330.88	412.09
PRKG1		NM_006258.1	NM_006258.1:2190	Endogenous	77.57	56.43	1	41.03	22.68	21.45	342.22	45.95	91.68	5.9	27.93	18.41	52.6	16.29	5.12	36.27	1	1.45	1.82	1.36	31.38	50.57	22.87	56.21	46.69	41.79	4.65	40.47	1.99	3.37	47.75	187.4	48.36	85.06	62.11	90.65	77.34	46.41	65.22	51.23	17.18	1.96	62.66	9.42	1
PRKG2		NM_006259.1	NM_006259.1:625	Endogenous	1	1	1	1	1	2.45	1.49	1	1	1.18	1	1	1.88	1	5.12	1	1	1.45	1.82	1.36	1	1.87	2.08	1	1.46	1.23	1.16	1.76	1.99	3.37	6.1	1	1	1.04	1.22	1.97	1	1.19	5.44	7.57	1	1.96	1.72	1	1
PRKX		NM_005044.1	NM_005044.1:2590	Endogenous	100.52	59.87	89	114.16	92.52	22.68	47.82	49.84	62.21	107.44	47.05	33.6	176.58	55.07	5.12	86.77	66.78	120.7	169.51	45.03	52.05	76.79	4.16	38.32	87.55	61.45	51.18	130.19	19.93	97.74	165.61	91.21	31.99	170.13	74.29	94.59	119.36	189.21	59.79	100.71	65.85	88.06	123.6	64.67	87.25
PRKY		NM_002760.3	NM_002760.3:3100	Endogenous	28.5	34.84	115.87	31.22	9.07	9.81	64.26	30.37	29.47	22.43	16.17	17.49	1.88	20.17	5.12	4.27	2.67	52.35	1.82	25.92	9.95	16.86	8.32	20.44	13.13	12.29	18.61	19.35	13.95	87.63	1.02	1	1	19.71	14.61	68.97	20.05	69.02	48.92	19.21	19.09	33.27	20.6	19.46	17.14
PRPF4B		NM_003913.4	NM_003913.4:1285	Endogenous	546.16	407.78	340.56	533.33	325.18	347.48	705.36	387.83	338.87	469.89	471.21	266.98	477.13	405.64	1469.35	465.83	199.68	699.51	408.29	337.01	235.74	436.41	316.02	363.63	392.51	419.09	481.54	424.01	231.23	296.58	515.12	504.48	341.14	543.58	328.82	630.59	490.81	541.45	559.84	444.18	318.74	279.82	563.08	250.51	320.17
PSKH1		NM_006742.1	NM_006742.1:1820	Endogenous	145.64	67.72	54.19	171.24	56.69	75.99	149.44	37.38	56.75	144.04	70.57	68.58	197.24	52.74	143.35	176.38	104.85	219.6	160.4	46.39	78.84	177.94	49.9	100.49	189.69	95.86	81.42	133.71	21.93	151.66	182.88	113.29	96.73	184.65	85.25	268	420.14	176.12	114.14	210.74	104.97	58.7	193.13	54.62	40.51
PSKH2		NM_033126.1	NM_033126.1:170	Endogenous	1	1.96	1	6.24	1	1	1.49	1	4.37	1.18	1	1	1.88	1	5.12	1	1	1.45	1.82	1.36	1	1.87	2.08	1	1.46	1.23	1.16	1.76	1.99	10.11	1.02	1	1	1.04	1.22	1.97	1	1.19	5.44	1.75	1	1.96	1	1	1
PTK2		NM_005607.3	NM_005607.3:1005	Endogenous	1215	606.02	496.08	973.91	562.37	658.19	983.32	548.26	614.45	1149.93	962.28	658.23	1388.19	738.36	1448.87	1045.45	794.03	690.78	1173.84	383.41	399.54	1391.64	661.16	843.08	1097.27	589.92	486.19	1115.45	897.02	525.76	1118.64	821.56	367.93	1240.68	680.78	697.59	616.85	610.47	1293.6	881.96	459.02	420.71	1329.6	749.65	709.67
PTK2B		NM_004103.3	NM_004103.3:735	Endogenous	118.73	74.59	18.06	164.1	96.6	66.8	240.6	77.1	55.66	68.48	69.84	80.55	11.27	28.7	5.12	67.56	35.39	620.98	16.4	137.81	37.5	29.97	2.08	37.47	24.81	40.56	251.24	45.74	7.97	57.29	111.76	27.79	20.83	46.68	34.1	31.53	114.58	127.33	5.44	93.14	51.53	23.48	62.66	87.9	84.91
PTK6		NM_005975.2	NM_005975.2:1715	Endogenous	1	1	1	1	1.36	1	1.49	1	1	1.18	1	1	1.88	1	5.12	1	44.74	158.52	1.82	8.19	1	1.87	2.08	1	1.46	13.52	20.94	3.52	1.99	3.37	1.02	1	1	1.04	1.22	19.71	1	1.19	5.44	2.91	8.59	1.96	2.58	1.88	1
PTK7		NM_152881.2	NM_152881.2:2565	Endogenous	66.49	34.84	54.63	52.62	24.04	12.87	1.49	1	10.91	1.18	1	1	69.5	1	5.12	47.65	18.7	29.09	87.49	19.1	97.2	54.32	2.08	1	90.47	19.66	27.92	290.3	1.99	37.07	117.86	37.76	42.04	114.11	9.74	39.41	58.25	7.14	380.47	60.54	9.54	52.83	89.27	8.16	1
PXK		NM_017771.2	NM_017771.2:1690	Endogenous	136.14	36.31	6.61	131.1	24.04	24.51	171.86	36.6	35.47	119.24	2.21	27.16	150.28	16.29	5.12	97.43	46.75	296.67	123.95	27.29	27.55	146.09	2.08	23.84	166.34	46.7	48.85	151.31	5.98	74.15	149.36	54.15	37.95	142.12	36.54	72.91	186.2	71.4	184.8	160.09	29.58	54.79	118.45	34.53	31.16
RAF1		NM_002880.2	NM_002880.2:1990	Endogenous	344.32	168.8	88.11	349.61	153.29	163.63	461.77	195.47	173.53	270.36	177.9	134.87	351.27	149.69	117.75	225.45	165.62	306.85	266.12	165.1	162.26	307.17	122.67	186.5	321.01	188.04	177.96	221.68	137.54	374.1	318.02	211.63	169.27	248.97	168.06	197.06	355.21	284.41	163.06	331.25	128.83	107.62	309.01	171.4	121.52
RET		NM_020630.4	NM_020630.4:2911	Endogenous	1	1	1	1	1	1	1.49	1	1	1.18	1	1	1.88	1	5.12	1.42	1	1.45	1.82	1.36	1	1.87	2.08	1	1.46	1.23	1.16	1.76	1.99	3.37	10.16	1	1	4.15	1.22	1.97	1	1.19	5.44	4.08	1	1.96	1	1	1
RIOK1		NM_153005.1	NM_153005.1:475	Endogenous	53.82	40.73	22.03	66	25.85	33.09	89.66	28.81	30.56	25.97	28.67	25.32	60.11	40.33	5.12	110.23	49.42	45.08	45.57	49.12	31.38	65.56	29.11	51.1	53.99	56.53	52.34	54.54	1.99	26.96	62.99	59.85	32.74	76.76	62.11	31.53	32.47	95.2	114.14	35.51	32.45	35.22	41.2	23.86	34.28
RIOK2		NM_018343.1	NM_018343.1:15	Endogenous	171.76	127.09	74.02	200.67	131.98	136.66	248.07	121.49	122.78	152.3	139.67	82.39	131.49	128.75	56.32	171.4	90.82	238.5	144	122.8	140.83	166.7	166.33	155.84	138.62	104.47	103.52	135.47	211.3	232.55	144.28	99.76	109.37	163.9	131.53	252.24	236.81	223.72	195.67	159.51	116.42	90.01	163.95	94.81	101.27
RIOK3		NM_003831.2	NM_003831.2:885	Endogenous	151.97	122.68	100.45	132	138.33	169.76	127.02	97.35	106.41	100.35	138.94	70.43	129.61	129.52	5.12	129.44	72.12	62.53	118.48	143.27	43.63	108.63	130.98	117.52	138.62	156.08	115.15	103.8	71.76	53.92	119.89	118.28	66.22	111	115.7	65.03	65.89	83.3	5.44	107.7	79.21	43.05	153.65	98.57	82.57
RIPK1		NM_003804.3	NM_003804.3:710	Endogenous	261.21	263.51	122.04	230.1	172.34	231.65	355.67	179.9	154.98	164.11	260.23	164.79	251.71	250.52	30.72	309.37	118.2	91.62	193.21	184.2	96.44	269.71	228.7	285.28	198.44	217.53	326.84	191.77	109.64	117.96	295.66	299.98	157.37	268.68	225.3	173.41	128.91	174.93	217.41	206.66	156.51	115.45	235.19	126.83	218.9
RIPK2		NM_003821.5	NM_003821.5:1695	Endogenous	62.53	118.26	131.29	107.91	108.39	102.96	125.53	84.11	75.85	27.15	44.84	237.52	61.99	84.54	5.12	66.14	168.96	164.33	30.99	135.08	169.15	67.43	56.14	76.64	84.63	192.95	159.35	100.28	71.76	212.33	97.54	74.1	52.08	50.83	99.86	57.15	40.1	72.59	114.14	57.05	83.98	60.66	70.39	153.2	181.51
RIPK3		NM_006871.3	NM_006871.3:1540	Endogenous	53.03	71.64	21.15	66	29.48	29.42	85.18	37.38	31.65	1.18	21.32	29.46	45.08	24.04	5.12	24.18	1.34	120.7	5.47	53.21	22.96	22.48	4.16	36.62	14.59	38.1	89.56	38.71	1.99	37.07	35.56	24.23	5.58	41.49	17.05	70.94	4.77	66.64	38.05	22.7	25.77	13.7	32.62	35.16	45.18
RIPK4		NM_020639.2	NM_020639.2:3045	Endogenous	289.7	150.16	7.05	173.91	87.53	132.99	19.43	200.93	191.54	226.68	341.83	97.12	345.64	428.13	5.12	334.97	159.61	13.09	300.75	114.61	21.43	206.03	374.24	277.62	341.44	197.87	58.16	142.51	360.8	360.62	315.98	213.05	223.21	212.66	64.55	195.09	150.87	155.89	326.12	215.4	139.33	115.45	210.3	75.34	74.78
RNASEL		NM_021133.2	NM_021133.2:3445	Endogenous	92.61	55.94	14.98	57.97	45.35	39.22	82.19	54.51	67.67	20.07	57.34	37.28	69.5	69.03	92.15	39.83	32.05	104.71	32.81	53.21	42.86	7.49	12.47	41.73	40.86	46.7	41.87	102.04	45.85	60.66	59.95	40.61	56.18	42.53	17.05	122.18	97.4	95.2	65.22	68.69	98.29	7.83	60.09	59.02	37.39
ROCK1		NM_005406.1	NM_005406.1:2660	Endogenous	710.8	538.79	438.37	645.71	489.81	490.27	1483.94	586.42	564.79	604.48	586.63	324.97	576.69	496.38	424.93	423.16	293.17	356.3	594.21	491.2	221.2	563.78	376.32	420.69	504.86	432.61	466.41	645.69	402.66	212.33	689.88	721.09	241.07	569.51	457.92	358.65	201.48	330.82	641.36	362.1	245.26	365.92	540.77	331.5	304.59
ROCK2		NM_004850.3	NM_004850.3:3140	Endogenous	491.54	392.07	145.83	423.63	275.74	315	705.36	313.85	278.85	429.75	460.92	228.77	516.58	289.3	286.7	363.42	349.93	194.87	461.15	236.05	193.64	533.81	291.07	349.15	452.33	330.6	271.01	545.41	213.29	198.85	546.62	583.57	231.4	480.3	384.84	321.21	253.04	252.28	744.64	343.47	217.58	219.16	458.36	216.61	264.86
ROR1		NM_005012.2	NM_005012.2:498	Endogenous	43.53	26.01	12.34	41.92	22.22	20.84	94.15	14.02	34.92	1.18	1	5.52	13.15	6.98	5.12	31.29	58.1	34.9	1.82	2.73	16.07	24.35	2.08	16.18	23.35	34.41	16.28	3.52	1.99	3.37	48.77	17.81	23.07	29.05	24.36	45.32	42.97	27.37	5.44	38.42	18.13	1.96	26.61	11.93	10.13
ROR2		NM_004560.2	NM_004560.2:735	Endogenous	12.66	18.16	1	15.16	10.43	7.35	110.59	21.81	43.66	1.18	1	8.29	1.88	1	5.12	18.49	45.41	23.27	1.82	1.36	45.16	1.87	2.08	1	5.84	18.44	1.16	28.15	17.94	53.92	38.61	1	40.55	18.67	30.45	65.03	11.46	8.33	190.24	30.27	30.54	5.87	20.6	61.53	42.07
ROS1		NM_002944.2	NM_002944.2:4250	Endogenous	1	1	28.2	1	1	65.57	1.49	1	1	1.18	1	1	1.88	1	5.12	1	1	1.45	1.82	1.36	25.26	1.87	2.08	1	1.46	1.23	259.38	1.76	1.99	3.37	1.02	1	1	1.04	1.22	1.97	1	1.19	1097.93	1	1	1.96	3.43	1	1
RPS6KA1		NM_002953.3	NM_002953.3:2000	Endogenous	258.83	154.08	54.19	232.78	146.49	112.15	176.34	139.4	92.77	191.26	152.17	135.33	202.87	107.81	138.23	251.76	147.59	347.57	187.74	165.1	57.4	232.25	91.48	132	218.87	143.79	195.41	124.92	85.71	121.33	284.49	56.29	42.04	189.84	85.25	173.41	201.48	159.46	250.02	176.39	97.34	131.11	200.86	128.71	159.69
RPS6KA2		NM_021135.4	NM_021135.4:2710	Endogenous	22.16	23.06	1.32	41.92	13.61	16.55	1.49	2.34	19.64	15.35	1	5.52	5.64	24.04	5.12	18.49	3.34	4.36	12.76	1.36	13.01	28.1	2.08	19.59	14.59	47.93	17.45	17.59	1.99	3.37	47.75	56.29	17.11	48.76	26.79	57.15	66.84	48.79	32.61	37.84	32.45	1.96	13.73	3.14	4.67
RPS6KA3		NM_004586.2	NM_004586.2:5665	Endogenous	224.8	135.93	75.78	190.86	90.71	100.51	336.24	69.31	75.85	184.18	130.85	106.33	201	70.58	10.24	130.86	108.19	279.22	149.46	96.87	102.56	247.24	62.37	110.71	176.56	131.5	83.75	156.58	59.8	222.44	196.09	126.12	97.84	161.83	123	173.41	168.06	158.27	201.11	130.4	109.74	52.83	215.45	106.11	89.58
RPS6KA4		NM_003942.2	NM_003942.2:2830	Endogenous	307.11	235.05	212.36	283.61	158.73	169.76	415.44	167.44	143.52	193.62	208.77	140.39	244.2	120.22	578.52	204.11	213.03	990.36	320.8	297.45	232.68	279.08	261.97	245.26	265.56	235.97	386.16	313.17	145.52	545.98	286.52	193.81	109	232.37	158.32	478.85	274.05	385.56	1717.55	129.24	142.19	346.35	191.41	194.63	223.57
RPS6KA5		NM_004755.2	NM_004755.2:855	Endogenous	100.52	41.71	3.97	64.21	45.35	31.25	62.77	26.48	30.01	27.15	35.29	21.17	39.45	37.23	5.12	38.4	9.35	132.34	7.29	35.48	13.78	33.71	2.08	23.84	17.51	18.44	50.01	82.69	73.75	13.48	64.01	38.48	31.62	49.79	32.88	68.97	52.52	78.54	5.44	56.47	27.67	1.96	44.63	71.57	81.02
RPS6KA6		NM_014496.1	NM_014496.1:2250	Endogenous	41.95	1	5.29	38.35	1	1	1.49	1	1	40.14	1	1	50.72	11.63	5.12	55.47	18.03	1.45	41.92	1.36	1	54.32	2.08	1	49.61	1.23	1.16	38.71	1.99	3.37	71.12	19.24	4.09	73.65	1.22	1.97	26.74	1.19	5.44	57.05	1	1.96	66.09	1	1
RPS6KB1		NM_003161.2	NM_003161.2:1580	Endogenous	216.09	166.35	174.47	191.75	131.98	188.14	319.8	137.84	133.15	146.4	195.54	145.92	189.73	166.75	112.63	182.78	144.25	301.04	151.29	159.64	109.45	176.06	99.8	143.07	132.78	141.34	184.94	119.64	127.58	131.44	191.01	173.15	112.35	201.25	149.8	291.65	188.11	235.62	206.54	160.67	161.28	99.8	191.41	136.87	153.46
RPS6KB2		NM_003952.2	NM_003952.2:980	Endogenous	144.06	94.71	89.44	148.94	81.63	118.28	198.76	71.65	80.76	174.73	94.1	72.73	140.88	116.34	455.65	157.88	63.44	356.3	136.71	143.27	101.8	189.17	110.19	109.86	218.87	159.77	238.44	102.04	97.68	296.58	173.74	120.42	104.54	157.68	107.17	260.12	256.86	243.95	326.12	151.36	96.38	140.89	112.45	95.43	87.25
RPS6KC1		NM_012424.2	NM_012424.2:2845	Endogenous	205.01	167.82	110.14	190.86	99.78	95.6	352.68	147.19	121.69	161.75	144.08	112.77	157.79	105.48	117.75	149.35	106.85	258.86	129.41	128.26	139.3	127.36	76.93	121.78	163.42	113.07	123.29	140.75	101.66	235.92	199.14	136.81	90.77	140.04	99.86	191.15	148.01	164.22	206.54	129.82	87.8	107.62	143.35	99.2	119.97
RPS6KL1		NM_031464.3	NM_031464.3:2595	Endogenous	24.54	23.55	3.97	40.13	13.61	16.55	37.36	38.94	34.38	31.88	27.93	30.84	26.3	44.98	5.12	39.12	36.73	33.45	40.1	10.92	6.89	46.83	2.08	7.66	36.48	19.66	24.43	15.83	5.98	43.81	24.38	41.33	88.17	14.52	2.44	29.56	19.1	36.89	16.31	25.03	11.45	29.35	8.58	1	1
RYK		NM_001005861.1	NM_001005861.1:945	Endogenous	254.08	141.81	104.86	222.96	93.88	93.15	297.39	112.14	115.69	174.73	169.81	129.81	189.73	152.79	35.84	161.44	130.22	125.07	176.81	94.15	78.07	250.98	99.8	107.3	148.83	109.38	97.7	270.94	103.66	151.66	265.18	203.79	90.4	215.77	166.85	102.47	130.82	107.1	271.76	192.69	83.02	113.49	202.57	109.87	91.92
SBK1		NM_001024401.2	NM_001024401.2:3945	Endogenous	1	1	1	1	1	1	1.49	1	1	1.18	1	1	1.88	1	5.12	1	1	1.45	1.82	1.36	1	1.87	2.08	1	1.46	1.23	1.16	1.76	1.99	3.37	23.37	1	1	1.04	1.22	1.97	1	1.19	5.44	12.23	1	1.96	1	1	1
SBK2		NM_001101401.1	NM_001101401.1:225	Endogenous	1	1	1	1	1	1	1.49	1	1	1.18	1	1	1.88	1	5.12	1	1	104.71	1.82	1.36	1	1.87	2.08	1	1.46	1.23	1.16	1.76	1.99	3.37	1.02	1	1	1.04	1.22	1.97	1	1.19	5.44	1	1	1.96	1	1	1
SCYL1		NM_020680.2	NM_020680.2:1515	Endogenous	168.6	120.71	125.12	181.94	103.4	126.24	233.13	106.69	103.68	175.91	142.61	72.27	246.08	147.36	414.69	226.16	118.2	170.15	235.13	159.64	146.19	260.35	195.44	138.81	288.91	223.68	212.85	212.89	107.64	148.29	175.77	140.37	100.07	247.93	157.1	201	230.12	207.06	467.44	199.1	145.05	254.38	192.27	96.69	92.7
SCYL2		NM_017988.4	NM_017988.4:2415	Endogenous	304.74	187.94	110.14	311.26	112.47	133.6	357.16	127.72	117.32	292.8	151.44	141.31	293.04	138.06	81.91	313.63	321.89	308.31	284.35	170.55	127.82	344.63	112.27	153.29	370.62	217.53	284.97	272.7	113.62	188.74	307.86	236.56	169.64	335.07	160.76	260.12	268.32	220.15	451.13	318.44	145.05	160.46	290.98	146.92	168.26
SCYL3		NM_020423.4	NM_020423.4:610	Endogenous	86.28	40.24	17.18	83.83	36.28	37.38	50.81	21.81	28.38	17.71	11.03	23.94	58.23	27.15	5.12	51.92	32.72	59.63	32.81	25.92	26.79	67.43	14.55	52.8	48.15	50.39	56.99	75.65	1.99	3.37	89.41	45.6	36.46	86.1	28.01	55.18	55.38	29.75	32.61	79.76	24.81	11.74	93.56	43.32	42.07
SDHA		NM_004168.1	NM_004168.1:230	Endogenous	369.65	204.13	103.09	464.66	475.75	440.02	301.87	200.93	231.92	407.32	226.42	121.98	479.01	430.45	430.05	422.45	323.89	223.96	337.21	264.7	200.53	400.82	492.75	350	415.85	315.85	274.5	332.52	207.31	387.58	343.42	361.97	397.32	402.5	292.29	421.71	626.4	395.08	364.16	550.72	384.58	279.82	373.39	258.67	193.19
SGK1		NM_005627.2	NM_005627.2:1790	Endogenous	1043.24	960.8	149.35	1381.49	1231.32	1014.86	2541.98	1654.13	1505.01	1020.06	1308.52	1831.54	1313.05	895.03	389.1	1883.23	1250.14	165.79	1263.16	577.15	128.59	1464.69	956.39	1250.14	1739.29	1668.98	3139.29	1379.35	924.92	323.55	1429.54	1167.86	594.49	1354.79	1323.81	246.32	531.86	403.41	244.59	883.13	560.18	608.57	865.23	365.41	909.09
SGK110		NM_001199824.2	NM_001199824.2:195	Endogenous	5.54	5.4	4.41	14.27	4.54	6.13	26.9	3.12	12.55	24.79	12.5	6.9	3.76	1	5.12	1.42	3.34	1.45	1.82	1.36	1.53	3.75	2.08	1	4.38	15.98	19.77	24.63	7.97	33.7	1.02	1	1	1.04	1.22	19.71	3.82	16.66	21.74	1.16	1	7.83	1	1	1
SGK196		NM_032237.2	NM_032237.2:60	Endogenous	115.56	118.75	119.39	97.21	92.52	112.76	159.9	93.45	89.49	69.66	43.37	57.54	71.38	61.27	15.36	85.34	83.48	174.51	74.73	85.96	94.14	59.94	14.55	68.13	84.63	106.92	91.89	86.21	101.66	47.18	119.89	91.21	68.45	89.21	59.68	102.47	84.03	59.5	146.75	100.71	56.3	41.09	76.39	96.69	96.6
SGK2		NM_170693.1	NM_170693.1:1485	Endogenous	166.22	1	25.99	199.78	24.49	20.84	1.49	1	3.27	530.1	2.21	70.89	336.25	14.74	158.71	232.56	202.35	91.62	391.89	1.36	21.43	333.4	2.08	34.06	338.52	71.28	1.16	211.13	65.78	155.03	146.31	59.85	215.03	233.41	13.4	149.77	546.19	5.95	5.44	330.66	50.58	1.96	451.5	94.81	96.6
SGK223		NM_001080826.1	NM_001080826.1:2100	Endogenous	79.94	58.88	24.23	57.08	39.91	36.77	124.04	61.52	72.58	28.34	107.33	32.22	39.45	72.91	138.23	59.74	444.1	309.76	21.87	19.1	47.45	74.92	2.08	36.62	62.74	92.18	41.87	28.15	89.7	249.4	74.17	79.09	44.27	45.64	51.15	112.32	80.21	138.04	81.53	56.47	27.67	31.31	43.78	16.95	3.89
SGK3		NM_013257.3	NM_013257.3:565	Endogenous	129.81	88.33	12.78	141.81	65.76	77.22	103.11	57.63	55.66	76.74	71.31	95.74	82.65	55.84	5.12	96.01	19.37	1.45	40.1	46.39	8.42	82.41	49.9	45.13	78.79	63.91	44.2	22.87	55.81	30.33	121.92	66.27	26.41	69.5	56.02	7.88	36.29	17.85	5.44	76.84	41.03	1.96	129.61	94.81	74
SGK494		NM_001174103.1	NM_001174103.1:1186	Endogenous	67.28	25.52	33.48	69.57	26.3	20.22	47.82	1	15.82	112.16	25.73	25.32	84.53	16.29	5.12	181.35	63.44	117.8	147.64	20.47	37.5	84.29	68.61	50.24	90.47	38.1	54.67	63.34	1.99	91	94.49	33.49	74.78	114.11	34.1	63.06	219.62	54.74	27.18	228.79	35.31	1.96	115.88	21.35	36.61
SIK1		NM_173354.2	NM_173354.2:3240	Endogenous	512.12	524.07	177.55	439.69	166.9	288.65	3218.95	883.92	991.52	329.4	280.82	489.3	834.04	459.93	81.91	1333.48	1218.76	897.29	643.43	549.87	1109.05	1002.06	748.48	349.15	1607.96	607.13	1000.29	981.73	165.45	930.19	799.61	867.16	707.22	496.9	501.76	128.09	1248.02	1489.87	250.02	481.44	360.73	686.84	508.15	173.91	154.24
SIK2		NM_015191.1	NM_015191.1:945	Endogenous	659.35	423.48	467.01	741.14	382.32	382.41	896.64	315.41	374.34	1265.64	806.43	360.88	790.83	523.53	517.09	931.66	170.29	305.4	512.19	218.31	184.46	885.93	584.23	326.16	898.83	379.76	441.99	703.75	412.63	276.36	561.86	572.17	760.41	803.95	345.87	480.82	702.79	630.7	777.25	621.16	382.68	246.56	583.68	280.65	310.82
SIK3		NM_025164.3	NM_025164.3:3280	Endogenous	196.3	89.8	51.55	188.18	77.55	96.83	249.57	60.74	70.94	153.48	124.24	75.03	142.76	93.07	5.12	165.71	55.43	123.61	127.59	54.58	35.21	174.19	72.77	88.57	172.18	119.21	90.72	109.08	51.83	121.33	176.79	124.69	92.26	231.33	119.35	171.44	165.19	116.62	70.66	158.93	65.85	37.18	142.49	70.95	56.87
SLK		NM_014720.2	NM_014720.2:1185	Endogenous	463.84	268.42	178.87	380.82	211.8	236.56	434.87	285.03	256.47	397.87	326.39	133.95	315.58	289.3	189.43	290.17	209.69	94.53	275.23	139.17	84.96	342.76	257.81	258.88	299.12	219.99	191.92	351.88	189.37	117.96	329.19	384.06	144.72	380.71	216.78	177.35	191.93	253.47	70.66	234.03	154.6	88.06	383.69	158.85	179.95
SMG1		NM_015092.3	NM_015092.3:9450	Endogenous	459.09	337.11	194.29	328.2	200	242.07	348.2	236.75	236.28	295.16	378.59	254.55	418.9	253.62	133.11	401.82	342.59	187.6	379.13	293.35	125.52	331.52	272.36	309.98	388.13	283.9	354.75	374.75	308.97	97.74	426.73	345.58	159.23	459.55	259.4	252.24	123.18	193.97	402.21	254.4	168.91	162.41	396.56	210.33	227.47
SNRK		NM_017719.3	NM_017719.3:3940	Endogenous	432.18	346.44	46.7	237.23	137.42	226.75	706.85	390.95	339.96	214.87	316.84	150.98	338.12	224.15	5.12	199.84	117.53	111.98	282.52	166.46	105.62	400.82	205.83	366.19	369.16	293.73	83.75	547.17	137.54	111.22	326.14	626.32	195.68	322.62	314.21	252.24	175.7	296.31	619.62	306.21	223.31	142.85	400	137.5	109.06
SPEG		NM_005876.4	NM_005876.4:2768	Endogenous	21.37	9.32	18.06	16.05	4.08	1	83.69	1	1	1.18	1	1	5.64	1	5.12	12.8	58.77	82.89	1.82	1.36	3.83	1.87	2.08	1	2.92	11.06	11.63	1.76	1.99	3.37	11.18	1	1	4.15	1.22	1.97	47.74	2.38	5.44	20.38	1	1.96	11.16	1	1
SRC		NM_005417.3	NM_005417.3:1410	Endogenous	277.04	194.81	293.86	280.04	143.77	147.08	301.87	113.7	93.86	214.87	210.25	328.2	328.73	183.04	604.12	214.07	349.93	488.64	204.15	178.74	195.94	331.52	266.13	203.53	262.64	352.72	167.49	263.91	101.66	377.47	269.25	183.12	151.04	268.68	149.8	403.97	348.53	251.09	603.32	257.31	186.09	70.44	345.92	233.56	162.81
SRMS		NM_080823.2	NM_080823.2:560	Endogenous	1	1	1	1	1	1	1.49	1	1	1.18	1	1	1.88	1	5.12	1	1	1.45	1.82	1.36	1	1.87	2.08	1	1.46	1.23	1.16	1.76	1.99	3.37	1.02	1	1	1.04	1.22	1.97	1	1.19	5.44	1	1	1.96	1	1	1
SRPK1		NM_003137.3	NM_003137.3:1940	Endogenous	230.34	150.16	229.1	225.64	114.29	80.89	168.87	119.93	90.04	180.64	100.71	98.5	276.13	96.95	122.87	225.45	245.75	271.95	287.99	177.38	143.89	279.08	108.11	138.81	313.71	129.05	237.28	193.53	69.77	87.63	278.39	138.95	137.28	225.11	102.3	147.79	308.42	142.8	255.46	223.55	107.84	146.76	321.88	127.45	128.53
SRPK2		NM_182692.1	NM_182692.1:340	Endogenous	302.37	201.68	203.1	272.02	133.34	153.82	393.03	169.77	190.45	232.58	135.26	136.71	206.63	114.01	199.67	201.98	357.95	597.71	233.31	158.27	159.97	249.11	72.77	144.77	199.9	176.98	241.93	214.64	115.62	165.14	283.47	208.77	161.83	235.48	125.44	287.71	247.31	215.39	418.52	218.31	183.23	258.3	248.92	100.46	132.43
SRPK3		NM_014370.2	NM_014370.2:1390	Endogenous	1	1	1	1	1	1	1.49	1	1	1.18	1	1	1.88	1	5.12	1	1	1.45	1.82	1.36	1	1.87	2.08	1	1.46	1.23	1.16	1.76	1.99	3.37	1.02	1	1	1.04	1.22	1.97	1	1.19	5.44	1	1	1.96	1	1	1
STK10		NM_005990.2	NM_005990.2:3515	Endogenous	205.8	279.21	103.09	200.67	133.79	125.63	478.21	254.66	198.63	40.14	156.58	171.23	120.22	147.36	122.87	88.9	106.85	500.27	83.85	214.22	215.84	93.65	193.36	304.87	118.19	261.78	298.92	147.79	81.73	283.1	192.03	274.33	117.19	134.86	188.77	230.56	108.86	430.78	233.72	112.36	196.59	203.51	79.83	146.29	197.09
STK11		NM_000455.4	NM_000455.4:2060	Endogenous	272.29	158.01	126.44	293.42	101.14	112.15	376.59	128.5	125.51	227.86	222.01	114.15	338.12	173.73	511.97	228.29	225.05	461.01	326.27	193.75	131.65	305.3	220.39	232.48	353.11	248.26	226.81	314.93	191.36	343.77	304.81	280.74	154.39	323.66	187.55	561.62	378.13	347.48	581.58	277.69	186.09	225.03	230.04	115.52	109.06
STK16		NM_003691.2	NM_003691.2:435	Endogenous	131.39	106.97	47.58	155.18	137.87	109.09	71.73	48.28	48.57	149.94	129.38	81.01	182.21	134.95	291.82	121.61	211.03	93.07	164.05	140.54	100.27	181.68	160.09	121.78	160.5	208.93	143.06	221.68	145.52	101.11	138.18	111.87	107.89	157.68	85.25	118.24	152.78	123.76	103.27	156.6	183.23	93.93	160.51	79.11	54.53
STK17A		NM_004760.1	NM_004760.1:1105	Endogenous	175.72	241.92	281.08	165.89	106.58	141.57	576.84	247.65	196.99	75.56	100.71	207.6	167.18	69.03	220.15	105.26	104.18	482.82	58.33	196.48	133.94	121.75	91.48	119.22	163.42	226.14	194.24	124.92	57.81	185.36	111.76	71.97	94.12	97.51	80.38	110.35	51.56	142.8	173.93	140.3	138.37	152.63	144.2	175.8	120.74
STK17B		NM_004226.2	NM_004226.2:195	Endogenous	466.21	298.84	66.09	665.33	384.14	223.69	1277.72	423.66	350.88	147.58	213.19	266.98	242.32	170.63	117.75	243.23	121.54	1953.09	109.36	338.38	233.44	245.36	193.36	202.68	150.29	368.7	646.7	321.97	93.69	525.76	378.98	137.52	95.24	306.02	236.26	358.65	340.89	615.23	364.16	140.3	233.8	205.46	194.85	326.48	232.92
STK19		NM_004197.1	NM_004197.1:1255	Endogenous	318.99	139.85	101.33	213.15	93.88	107.25	1353.93	98.91	263.02	297.52	245.53	106.33	304.31	193.9	803.79	364.84	94.83	149.79	371.84	165.1	100.27	325.9	368	225.67	354.57	213.85	210.53	230.48	119.6	144.92	334.27	162.46	170.39	248.97	113.26	490.68	313.2	247.52	597.88	352.79	330.19	318.96	271.24	75.97	91.14
STK24		NM_001032296.1	NM_001032296.1:1205	Endogenous	1121.6	598.66	360.83	1143.36	641.74	381.19	1256.8	536.58	430.55	1214.87	810.84	341.54	1142.11	483.19	1413.03	896.81	581	1237.59	1133.74	609.9	548.79	1249.3	798.38	647.21	1143.96	716.51	609.48	1217.49	629.9	1631.21	938.81	691.17	351.56	1116.2	612.58	1251.33	1505.84	1017.44	2304.56	840.05	620.3	1230.83	1061.79	624.08	525.04
STK25		NM_006374.3	NM_006374.3:1430	Endogenous	242.21	195.3	166.54	272.02	158.73	140.95	277.96	119.15	128.78	239.67	217.6	112.31	291.16	221.04	814.03	205.53	319.21	315.58	209.61	161	171.45	310.92	174.64	170.32	312.25	302.33	209.36	256.87	287.05	438.14	365.77	261.5	150.3	255.19	193.64	541.91	440.2	378.42	793.55	280.02	245.26	217.21	248.92	139.38	116.85
STK3		NM_006281.1	NM_006281.1:1715	Endogenous	120.31	67.72	33.48	122.18	57.6	72.93	125.53	50.62	67.12	86.19	52.19	84.24	108.95	45.76	5.12	77.52	53.42	24.72	52.86	24.56	22.96	69.3	18.71	36.62	78.79	52.85	24.43	89.73	23.92	30.33	97.54	50.59	20.83	48.76	47.5	51.24	14.32	21.42	32.61	78.59	39.13	48.92	98.71	42.07	41.29
STK31		NM_031414.2	NM_031414.2:2300	Endogenous	1	1	1	1	1	1	1.49	1	1	1.18	1	1	1.88	1	5.12	1	1	1.45	1.82	1.36	1	1.87	2.08	1	1.46	1.23	1.16	1.76	1.99	3.37	1.02	1	1	1.04	1.22	1.97	1	1.19	5.44	1	1	1.96	1	1	1
STK32A		NM_145001.1	NM_145001.1:40	Endogenous	20.58	1	1	22.3	1	1	1.49	1	1	1.18	1	1	22.54	1	5.12	13.51	7.35	1.45	1.82	1.36	1	13.11	2.08	1	11.67	18.44	13.96	19.35	1.99	3.37	12.19	6.41	1	12.45	1.22	13.79	1	1.19	27.18	29.69	1	1.96	33.48	1	1
STK32B		NM_018401.1	NM_018401.1:925	Endogenous	86.28	47.6	13.66	57.08	108.85	102.96	1.49	34.27	65.48	54.31	86.01	5.06	127.74	161.32	225.27	126.59	1	1.45	109.36	13.64	13.78	91.78	151.77	129.44	118.19	63.91	33.73	21.11	93.69	3.37	122.94	127.55	25.67	93.36	93.78	126.12	94.53	139.23	21.74	98.38	112.61	5.87	147.64	55.25	32.72
STK32C		NM_173575.2	NM_173575.2:1390	Endogenous	3.17	13.25	28.64	9.81	4.08	1.84	1.49	1	1.09	1.18	1	1.38	1.88	1	35.84	1	30.05	5.82	1.82	1.36	54.34	1.87	2.08	1	1.46	1.23	1.16	1.76	15.95	3.37	7.11	1	2.98	1.04	1.22	1.97	1	1.19	5.44	4.66	1	1.96	6.87	19.46	20.25
STK33		NM_030906.2	NM_030906.2:2225	Endogenous	49.07	8.34	1.76	83.83	24.04	13.48	1.49	1	1	62.57	1	1	61.99	1	5.12	27.03	13.36	1.45	45.57	12.28	1	43.08	2.08	1	39.4	2.46	1.16	51.02	1.99	3.37	74.17	27.08	1.86	48.76	1.22	47.29	39.15	1.19	5.44	32.6	1	1.96	50.64	1	1
STK35		NM_080836.2	NM_080836.2:2075	Endogenous	49.87	60.85	59.48	76.7	48.53	47.8	89.66	17.91	29.47	10.63	36.02	25.32	60.11	34.13	5.12	73.96	106.18	68.35	40.1	58.67	96.44	44.95	18.71	37.47	94.84	84.8	72.11	40.47	25.91	94.37	83.31	73.39	65.1	72.62	62.11	80.79	76.39	80.92	657.67	68.11	56.3	35.22	48.93	32.02	22.59
STK36		NM_015690.2	NM_015690.2:4600	Endogenous	83.11	83.91	59.92	92.75	65.76	49.03	44.83	32.71	34.92	48.41	29.4	87.46	84.53	76.78	5.12	85.34	268.46	93.07	67.44	64.13	58.17	76.79	43.66	77.5	75.87	129.05	51.18	66.86	47.84	43.81	91.44	59.14	90.03	56.02	23.14	246.32	115.54	60.69	125.01	77.43	85.89	33.27	106.44	37.04	50.63
STK38		NM_007271.2	NM_007271.2:2480	Endogenous	307.11	223.76	141.42	284.5	187.76	194.88	445.33	144.85	154.98	122.79	152.91	130.27	195.36	187.69	5.12	218.34	97.5	125.07	215.08	191.02	89.55	191.05	218.31	253.77	211.57	231.05	177.96	195.29	65.78	87.63	335.29	275.75	231.77	208.51	146.14	252.24	115.54	124.95	190.24	189.78	166.05	103.71	173.39	160.1	142.56
STK38L		NM_015000.1	NM_015000.1:420	Endogenous	182.05	197.26	51.55	222.07	123.81	120.12	593.28	213.39	169.16	174.73	117.62	142.69	285.53	185.37	107.51	170.69	140.24	116.34	164.05	95.51	87.25	222.89	72.77	116.67	264.1	328.14	165.16	311.41	73.75	91	190	322.78	124.26	193.99	172.94	147.79	99.31	95.2	125.01	199.1	87.8	109.58	224.89	99.83	133.99
STK39		NM_013233.2	NM_013233.2:2877	Endogenous	124.27	106.48	54.63	163.21	616.79	571.78	138.98	384.72	350.88	21.25	19.85	451.56	80.77	34.13	5.12	72.54	124.21	98.89	74.73	199.21	158.44	50.57	37.42	80.9	83.17	302.33	133.76	116.12	173.42	188.74	129.03	176	347.84	108.92	74.29	53.21	37.24	48.79	5.44	94.31	118.33	64.57	82.4	365.41	352.89
STK4		NM_006282.2	NM_006282.2:3100	Endogenous	113.19	238.97	55.51	105.24	90.71	103.57	288.42	95.79	71.49	1.18	66.9	108.17	39.45	65.93	5.12	44.8	77.47	157.06	18.23	181.47	130.12	41.21	24.95	63.87	45.23	100.78	84.91	70.38	33.89	47.18	82.3	67.69	45.01	37.34	65.76	55.18	17.19	99.96	5.44	41.92	64.89	31.31	54.93	153.82	131.65
STK40		NM_032017.1	NM_032017.1:3650	Endogenous	394.97	288.04	170.06	431.66	170.53	226.75	659.03	242.98	176.26	519.48	419.02	199.31	535.36	276.89	506.85	546.91	255.77	634.06	545	233.32	271.71	653.68	438.69	349.15	643.48	320.77	344.29	337.8	175.42	832.46	416.57	264.35	216.15	449.18	367.79	492.65	670.32	684.24	962.05	429.63	228.08	295.48	430.04	196.52	257.07
STRADA		NM_001003787.1	NM_001003787.1:1965	Endogenous	235.08	145.25	167.86	212.26	118.82	83.35	231.63	93.45	98.77	108.62	96.3	85.16	176.58	90.74	61.44	108.81	118.87	509	195.03	124.16	105.62	144.22	103.96	117.52	125.49	102.01	109.33	221.68	85.71	249.4	195.08	129.68	97.47	175.31	109.61	407.91	307.47	248.71	271.76	228.2	128.83	131.11	126.18	109.87	78.68
STRADB		NM_018571.4	NM_018571.4:400	Endogenous	226.38	115.32	79.3	220.29	185.04	177.11	89.66	65.42	114.05	290.44	99.98	153.74	191.6	152.79	5.12	192.73	124.21	50.9	171.34	126.89	41.33	221.01	110.19	86.01	183.85	152.4	62.81	89.73	87.71	23.59	177.8	250.81	302.45	154.57	105.95	147.79	121.27	66.64	10.87	239.27	126.92	60.66	250.64	158.22	132.43
STYK1		NM_018423.1	NM_018423.1:1035	Endogenous	1	1	1	1	1	1	1.49	1	1	1.18	1	1	1.88	1	5.12	1	5.34	1.45	1.82	1.36	1	1.87	2.08	1	1.46	1.23	1.16	1.76	1.99	3.37	1.02	1	1	1.04	1.22	1.97	1	1.19	5.44	1	1	1.96	4.29	1	1
SYK		NM_003177.3	NM_003177.3:1685	Endogenous	255.66	221.31	38.33	237.23	155.11	133.6	242.09	131.61	76.94	122.79	53.66	168.93	180.33	68.25	5.12	125.17	58.1	283.58	138.53	163.73	37.5	147.97	62.37	82.6	141.54	227.37	225.65	228.72	61.79	37.07	198.12	178.85	324.03	133.82	105.95	35.47	69.71	59.5	92.4	133.31	101.16	78.27	179.4	80.99	82.57
TAF1		NM_004606.2	NM_004606.2:5625	Endogenous	142.48	87.84	73.13	120.4	70.3	62.51	195.77	59.97	74.76	66.12	83.07	49.25	97.68	78.33	20.48	100.28	72.79	257.41	40.1	62.76	68.12	136.73	47.82	88.57	94.84	71.28	81.42	66.86	51.83	148.29	100.59	84.79	75.89	98.55	69.42	224.65	221.53	192.78	228.28	130.98	84.93	52.83	105.58	102.97	88.03
TAF1L		NM_153809.1	NM_153809.1:6030	Endogenous	284.16	160.46	110.58	224.75	120.64	98.05	378.08	140.18	129.33	141.68	141.88	88.38	221.66	156.67	35.84	175.66	137.57	264.68	173.16	129.62	93.38	249.11	97.72	120.93	218.87	143.79	119.8	205.85	89.7	215.7	211.33	191.67	97.47	231.33	132.75	226.62	204.34	153.51	364.16	169.41	122.15	93.93	208.58	134.99	139.44
TAOK1		NM_020791.1	NM_020791.1:260	Endogenous	404.47	315.52	284.61	320.18	232.66	328.48	549.94	248.43	228.64	384.89	281.55	289.53	338.12	242.76	46.08	340.66	303.85	151.24	346.32	237.41	114.04	370.86	182.96	246.11	354.57	264.24	314.04	392.34	201.33	104.48	390.15	356.98	139.88	435.69	248.44	120.21	104.08	154.7	195.67	193.28	139.33	168.29	366.52	197.14	247.72
TAOK2		NM_004783.2	NM_004783.2:1020	Endogenous	417.14	299.82	152.88	413.82	185.04	177.72	537.99	224.29	227.55	417.94	349.92	178.6	415.14	320.32	1366.95	376.22	358.62	923.47	355.43	302.9	296.97	539.43	386.71	494.78	443.58	449.81	378.02	357.15	287.05	704.39	469.4	456.03	252.98	423.24	325.17	869.03	558.6	767.54	1532.75	372.58	299.65	318.96	340.77	204.68	158.92
TAOK3		NM_016281.2	NM_016281.2:2025	Endogenous	379.14	290.5	92.52	343.37	208.17	229.2	410.96	234.41	223.73	266.82	309.49	168.47	309.95	284.64	655.32	245.36	152.26	468.28	246.07	320.64	182.16	395.2	324.34	258.88	291.83	351.49	287.29	320.21	287.05	316.81	275.34	334.18	135.04	261.41	176.59	557.68	190.97	248.71	489.18	270.7	262.43	240.69	310.73	423.17	325.62
TBCK		NM_033115.2	NM_033115.2:1520	Endogenous	269.12	191.38	140.98	256.86	108.39	82.12	221.17	166.66	180.08	278.63	177.16	98.96	272.38	186.92	76.8	233.27	152.93	167.24	264.3	184.2	102.56	252.86	151.77	146.47	199.9	135.19	119.8	265.67	115.62	43.81	306.84	203.07	111.98	264.53	125.44	246.32	133.68	127.33	233.72	218.31	137.42	144.8	266.95	69.69	104.39
TBK1		NM_013254.2	NM_013254.2:1610	Endogenous	202.63	194.81	150.24	201.56	110.66	123.79	319.8	150.3	123.87	103.9	159.52	141.77	172.82	145.04	163.83	145.79	180.31	199.24	138.53	163.73	97.97	230.38	141.38	149.03	157.59	172.06	186.1	175.94	129.57	84.26	181.87	158.9	82.96	155.6	115.7	118.24	65.89	101.15	239.15	112.94	129.79	138.93	167.38	150.06	178.39
TBRG4		NM_004749.2	NM_004749.2:1405	Endogenous	148.81	128.56	175.79	174.8	113.38	85.18	164.38	144.07	176.8	139.31	158.79	140.85	123.98	200.1	599	171.4	327.9	340.3	140.35	126.89	149.25	198.54	189.2	184.8	163.42	213.85	164	89.73	129.57	252.77	163.58	120.42	158.48	135.89	125.44	199.03	280.73	193.97	103.27	221.22	210.9	158.5	160.51	99.83	79.46
TEC		NM_003215.1	NM_003215.1:1230	Endogenous	19	16.68	11.45	17.84	10.43	7.35	1.49	1	7.64	5.9	1.47	12.89	1.88	6.98	5.12	21.34	17.36	1.45	1.82	1.36	3.83	3.75	2.08	6.81	26.26	11.06	59.32	1.76	1.99	3.37	14.22	1	4.46	25.93	8.53	25.62	32.47	1.19	5.44	23.87	10.5	1.96	21.46	6.28	11.68
TEK		NM_000459.2	NM_000459.2:615	Endogenous	107.65	79.98	3.08	106.13	30.84	26.35	122.54	16.35	42.56	93.27	15.44	22.55	58.23	24.04	5.12	61.16	1	1.45	43.75	1.36	1.53	71.17	2.08	67.28	61.28	27.04	1.16	100.28	1.99	3.37	107.7	59.14	39.43	131.74	18.27	7.88	63.98	45.22	5.44	91.4	30.54	1.96	70.39	8.16	1
TESK1		NM_006285.2	NM_006285.2:810	Endogenous	113.19	97.16	36.57	107.02	61.68	87.64	348.2	66.98	75.85	95.63	109.53	69.97	71.38	104.71	179.19	80.36	138.9	125.07	69.26	47.76	56.64	82.41	74.85	76.64	99.22	114.3	98.87	80.93	45.85	148.29	140.21	114.72	100.45	116.18	99.86	51.24	191.93	204.68	43.48	127.49	101.16	91.97	102.14	71.57	33.5
TESK2		NM_007170.1	NM_007170.1:2415	Endogenous	23.75	14.23	1	30.32	11.34	14.1	37.36	2.34	1	1.18	1	6.44	5.64	7.76	5.12	2.84	1	1.45	1.82	1.36	1	20.6	2.08	14.48	23.35	12.29	6.98	15.83	1.99	3.37	18.29	9.26	7.44	9.34	1.22	3.94	4.77	3.57	5.44	13.97	2.86	1.96	16.31	10.67	9.35
TEX14		NM_198393.2	NM_198393.2:4040	Endogenous	1	1	1	1	1	1	1.49	1	1	1.18	1	1	1.88	1	5.12	1	1	1.45	1.82	1.36	1	1.87	2.08	1	1.46	1.23	1.16	1.76	1.99	3.37	1.02	1	1	1.04	1.22	1.97	1	1.19	5.44	1	1	1.96	1	1	1
TGFBR1		NM_004612.2	NM_004612.2:4280	Endogenous	221.63	242.9	120.28	253.29	161.91	135.44	845.83	163.54	125.51	323.49	127.91	111.85	338.12	104.71	143.35	215.49	153.6	253.04	382.77	208.76	190.58	299.68	172.57	160.95	379.37	280.21	215.18	471.51	217.28	411.17	349.51	213.05	137.65	455.4	179.03	281.79	417.28	433.16	500.05	295.73	177.5	283.74	254.93	178.94	159.69
TGFBR2		NM_001024847.1	NM_001024847.1:1760	Endogenous	907.1	595.72	392.99	843.7	367.36	289.26	1020.68	384.72	390.17	547.81	588.1	255.47	625.53	475.44	127.99	567.53	297.18	360.66	687.17	319.28	176.81	700.5	280.68	535.65	773.34	323.23	395.46	839.22	205.32	134.81	874.8	509.47	199.4	923.25	513.94	175.38	550.96	733.03	875.08	538.49	337.82	226.99	503	261.81	321.73
TIE1		NM_005424.2	NM_005424.2:2610	Endogenous	144.06	223.27	37.01	135.56	70.3	105.41	339.23	211.83	217.73	171.19	196.28	58.46	167.18	161.32	122.87	118.06	26.71	100.35	122.12	45.03	56.64	204.16	64.45	197.57	135.7	161	66.3	193.53	49.83	121.33	149.36	306.39	144.34	128.63	187.55	240.41	149.92	311.78	489.18	150.78	183.23	162.41	124.46	43.32	56.09
TLK1		NM_012290.4	NM_012290.4:4528	Endogenous	178.89	108.94	63.44	173.02	94.79	90.09	171.86	62.3	70.39	118.06	86.01	71.81	131.49	76.01	5.12	94.59	147.59	162.88	136.71	84.59	52.05	166.7	81.09	81.75	144.45	98.32	36.06	119.64	37.87	40.44	152.4	142.51	50.6	153.53	94.99	90.65	57.29	77.35	65.22	107.12	65.85	1.96	125.32	107.36	54.53
TLK2		NM_006852.2	NM_006852.2:2335	Endogenous	173.35	133.96	129.09	170.35	110.21	99.89	261.52	126.94	116.78	101.53	125.71	94.82	191.6	127.97	35.84	174.24	114.86	234.14	162.22	147.36	76.54	146.09	106.03	120.93	175.1	133.96	189.59	175.94	115.62	131.44	175.77	163.88	86.68	182.58	125.44	171.44	135.59	155.89	190.24	146.7	102.11	129.15	161.37	107.36	99.71
TNIK		NM_001161560.1	NM_001161560.1:245	Endogenous	303.16	139.36	809.33	287.18	165.54	205.3	301.87	130.84	151.16	239.67	318.31	217.26	157.79	210.19	629.72	238.25	503.53	872.57	178.63	109.15	216.61	344.63	201.67	188.2	265.56	235.97	325.68	186.49	173.42	704.39	211.33	124.69	257.07	191.91	202.16	628.62	405.82	431.97	641.36	181.63	138.37	37.18	225.75	236.7	140.22
TNK1		NM_003985.1	NM_003985.1:2575	Endogenous	24.54	3.43	13.66	21.4	19.96	34.32	1.49	1	7.64	2.36	1	1	20.66	20.17	5.12	27.03	22.04	5.82	1.82	8.19	7.65	9.37	2.08	15.33	18.97	1.23	1.16	10.56	1.99	10.11	32.51	12.11	10.42	33.2	2.44	15.76	21.01	29.75	5.44	37.84	16.22	1.96	24.89	16.32	18.7
TNK2		NM_005781.4	NM_005781.4:1050	Endogenous	265.95	213.46	79.3	247.04	122.91	123.18	373.6	161.99	166.44	129.87	163.93	93.44	197.24	184.59	563.16	128.01	101.51	990.36	145.82	218.31	147.72	221.01	135.14	322.75	99.22	186.81	328	188.25	195.35	316.81	245.88	261.5	155.51	201.25	213.13	603	297.92	396.27	1206.63	157.76	215.67	183.94	154.5	201.54	222.01
TNNI3K		NM_015978.1	NM_015978.1:1845	Endogenous	7.92	4.42	1	3.57	4.99	12.26	1.49	5.45	5.46	1.18	11.03	4.6	15.03	13.19	5.12	7.82	1	1.45	1.82	1.36	1	3.75	2.08	1	10.21	1.23	2.33	1.76	21.93	10.11	2.03	1	1	1.04	1.22	1.97	2.86	1.19	5.44	21.54	1	1.96	21.46	1	1
TP53RK		NM_033550.3	NM_033550.3:630	Endogenous	174.14	132	119.39	144.48	84.36	126.86	333.25	111.37	105.86	119.24	114.68	147.3	129.61	86.09	97.27	178.51	277.14	231.23	138.53	147.36	162.26	134.86	112.27	130.29	189.69	151.17	112.82	91.49	57.81	198.85	173.74	125.41	103.42	155.6	102.3	128.09	168.06	183.26	135.88	166.5	107.84	115.45	162.23	109.25	114.51
TRIB1		NM_025195.2	NM_025195.2:3460	Endogenous	202.63	84.4	59.92	166.78	86.62	215.11	581.32	186.91	78.03	197.17	57.34	288.61	680	125.65	5.12	941.62	223.72	245.77	344.5	113.25	86.49	440.16	112.27	93.68	890.07	320.77	396.63	237.52	99.67	448.25	276.36	43.47	264.51	318.47	107.17	134	420.14	365.33	451.13	316.11	56.3	111.54	200.86	151.94	169.04
TRIB2		NM_021643.1	NM_021643.1:1755	Endogenous	648.26	347.42	113.67	519.95	219.05	271.49	920.55	513.22	540.23	513.57	861.56	117.38	634.92	543.69	383.98	530.55	54.76	860.93	769.2	156.91	233.44	687.39	376.32	541.61	598.24	294.96	310.56	964.14	324.92	303.32	572.02	943.41	410.71	739.64	439.65	1089.74	744.8	927	1793.65	482.02	345.46	283.74	611.15	497.26	238.37
TRIB3		NM_021158.3	NM_021158.3:1830	Endogenous	1	90.78	93.84	13.38	204.99	314.39	11.96	62.3	57.84	1.18	1	33.14	1.88	94.62	56.32	1	106.18	27.63	1.82	90.05	238.04	1.87	45.74	54.5	1.46	73.74	65.14	1.76	69.77	185.36	4.06	143.22	560.64	8.3	41.41	65.03	1	20.23	5.44	1.16	73.48	1.96	3.43	80.36	45.18
TRIM24		NM_015905.2	NM_015905.2:540	Endogenous	191.55	140.34	123.8	168.56	57.14	79.67	295.89	123.05	157.16	154.66	75.72	52.01	180.33	114.79	112.63	154.33	120.21	356.3	191.39	98.24	130.12	159.21	56.14	106.45	185.31	127.82	115.15	170.66	97.68	141.55	182.88	215.9	144.34	179.46	112.04	208.88	240.63	172.55	282.64	157.18	98.29	107.62	201.71	109.25	123.86
TRIM28		NM_005762.2	NM_005762.2:865	Endogenous	863.56	693.86	680.24	800.89	566	542.36	1262.77	636.26	538.6	767.41	641.76	545.46	865.97	601.86	1428.39	715.46	936.94	1163.42	843.93	642.65	574.04	816.63	559.28	654.02	722.27	619.42	602.5	925.43	1203.99	748.2	929.66	746.03	634.67	797.73	683.22	536	707.56	648.55	891.39	773.68	585.94	729.89	860.08	496	466.62
TRIM33		NM_033020.2	NM_033020.2:2610	Endogenous	181.26	133.47	64.76	207.8	92.52	99.28	216.69	117.6	110.23	136.95	149.97	72.27	201	108.58	76.8	194.87	155.6	129.43	164.05	158.27	74.24	219.14	120.59	123.48	194.06	92.18	150.04	163.62	99.67	101.11	220.48	126.12	71.43	247.93	105.95	141.88	130.82	117.81	217.41	154.27	92.57	84.14	204.29	86.64	74
TRIO		NM_007118.2	NM_007118.2:1735	Endogenous	547.74	615.84	1214.66	600.22	509.76	447.99	907.1	423.66	494.39	459.27	931.4	450.18	522.21	530.51	1459.11	494.28	1134.61	1486.27	508.54	637.19	751.62	648.06	419.98	550.98	442.12	598.52	668.8	497.9	677.75	2355.82	522.24	552.93	555.43	556.02	931.66	1542.97	548.1	683.05	1217.51	352.79	539.18	686.84	499.57	624.08	757.18
TRPM6		NM_017662.3	NM_017662.3:6400	Endogenous	9.5	1	1	36.57	1	1	1.49	1	1	23.61	1	1	1.88	1	5.12	34.14	1	1.45	36.45	1.36	1	13.11	2.08	1	21.89	1.23	1.16	1.76	1.99	3.37	1.02	1	1	25.93	1.22	1.97	99.31	1.19	5.44	41.33	1	1.96	39.48	1	1
TRPM7		NM_017672.2	NM_017672.2:30	Endogenous	408.43	188.43	138.78	480.71	237.65	262.91	381.07	176	176.26	491.14	200.69	168.47	484.64	266.03	317.42	475.79	239.08	543.9	497.61	236.05	104.86	513.2	237.02	264.85	453.79	307.25	274.5	372.99	235.22	340.4	413.52	287.15	207.22	493.78	186.33	589.21	639.77	384.37	701.15	387.13	196.59	211.33	398.28	145.03	155.8
TRRAP		NM_003496.2	NM_003496.2:770	Endogenous	665.68	434.76	472.29	640.35	289.8	291.71	759.16	425.99	430.55	565.52	485.92	289.53	563.54	338.16	1136.57	499.97	605.04	939.46	521.3	372.49	273.25	698.63	328.5	361.93	590.95	405.57	536.2	578.84	334.89	583.06	595.39	452.46	243.3	544.61	280.11	719.27	458.34	453.39	755.51	398.78	370.27	408.97	594.84	408.73	396.51
TSSK1B		NM_032028.2	NM_032028.2:50	Endogenous	1	1	1	1	1	1	1.49	1	1	1.18	1	1	1.88	1	5.12	1	1	1.45	1.82	1.36	1	1.87	2.08	1	1.46	1.23	1.16	1.76	1.99	3.37	1.02	1	1	1.04	1.22	1.97	1	1.19	5.44	1	1	1.96	1	1	1
TSSK2		NM_053006.4	NM_053006.4:726	Endogenous	1	1	1	1	1	1	1.49	1	1	1.18	1	1	1.88	1	5.12	1	1	1.45	1.82	1.36	1	1.87	2.08	1	1.46	1.23	1.16	1.76	1.99	3.37	1.02	1	1	1.04	1.22	1.97	1	1.19	5.44	1	1	1.96	1	1	1
TSSK3		NM_052841.3	NM_052841.3:850	Endogenous	1	1	1	1	1	1	1.49	1	1	1.18	1	1	1.88	1	5.12	1	1	1.45	1.82	1.36	1	1.87	2.08	1	1.46	1.23	1.16	1.76	1.99	3.37	1.02	1	1	1.04	1.22	1.97	1	1.19	5.44	1	1	1.96	1	1	1
TSSK4		NM_174944.2	NM_174944.2:700	Endogenous	1	1	1	1	1	1	1.49	1	1	1.18	1	1	1.88	1	5.12	1	1	1.45	1.82	1.36	1	1.87	2.08	1	1.46	1.23	1.16	1.76	1.99	3.37	1.02	1	1	1.04	1.22	1.97	1	1.19	5.44	1	1	1.96	1	1	1
TSSK6		NM_032037.2	NM_032037.2:1135	Endogenous	3.96	1	1.32	2.68	6.35	1	1.49	1	1	1.18	1	1	1.88	1	87.03	1	2.67	18.91	1.82	1.36	3.06	1.87	2.08	1	1.46	1.23	1.16	1.76	1.99	3.37	3.05	1	2.23	1.04	1.22	39.41	19.1	1.19	5.44	9.9	7.63	1.96	10.3	3.77	7.79
TTBK1		NM_032538.1	NM_032538.1:515	Endogenous	1	1	1	1	1	1	1.49	1	1	1.18	1	1	1.88	1	5.12	1	1	2.91	1.82	1.36	1	1.87	2.08	1	1.46	1.23	1.16	1.76	1.99	3.37	1.02	1	1	1.04	1.22	1.97	1	1.19	5.44	1	1	1.96	1	1	1
TTBK2		NM_173500.2	NM_173500.2:2600	Endogenous	117.15	61.34	29.96	93.65	54.42	61.9	133	48.28	38.2	75.56	80.13	47.41	28.18	42.66	5.12	76.1	61.44	136.7	52.86	50.48	32.15	86.16	35.34	54.5	39.4	70.05	91.89	109.08	19.93	60.66	102.62	85.51	55.43	73.65	51.15	153.71	104.08	107.1	5.44	83.25	67.76	37.18	96.99	45.83	52.97
TTK		NM_003318.3	NM_003318.3:1200	Endogenous	1	27.97	21.15	24.08	24.94	9.81	1.49	22.58	37.65	2.36	1	20.71	1.88	1	10.24	1	4.01	13.09	1.82	1.36	16.07	1.87	2.08	4.26	1.46	2.46	19.77	1.76	1.99	26.96	1.02	4.28	8.18	1.04	1.22	7.88	1	1.19	5.44	1	1.91	31.31	1	8.16	21.81
TTN		NM_133432.1	NM_133432.1:9700	Endogenous	11.08	33.37	1	33.89	18.59	23.9	62.77	18.69	4.37	1.18	5.15	11.51	1.88	11.63	5.12	1	1.34	71.26	1.82	55.94	1	1.87	49.9	45.99	1.46	1.23	62.81	1.76	1.99	3.37	2.03	19.95	1	1.04	1.22	5.91	1	46.41	5.44	11.64	6.68	1.96	4.29	54.62	57.65
TUBB		NM_178014.2	NM_178014.2:320	Endogenous	539.82	912.22	803.16	402.23	752.85	713.96	615.7	890.15	768.88	299.88	564.57	713.47	407.63	708.12	798.67	463.7	453.44	501.73	415.58	841.85	783.76	410.19	528.09	615.7	392.51	749.69	635.07	724.86	1058.48	178.62	665.5	789.5	864.95	454.36	805.01	277.85	223.44	427.21	489.18	366.17	515.32	604.65	366.52	404.34	515.7
TXK		NM_003328.1	NM_003328.1:800	Endogenous	1	1.96	1	25.86	16.78	1	1.49	1	1	1.18	1	2.3	1.88	3.1	5.12	5.69	1	1.45	1.82	8.19	1	1.87	2.08	1	1.46	1.23	13.96	1.76	1.99	3.37	1.02	1	1	1.04	1.22	1.97	1	9.52	5.44	1.16	10.5	1.96	4.29	2.51	5.45
TYK2		NM_003331.3	NM_003331.3:485	Endogenous	180.47	156.53	107.94	164.99	131.07	124.41	197.26	127.72	110.77	63.75	188.19	144.53	105.19	141.93	209.91	134.41	182.98	362.11	58.33	182.83	112.51	110.51	116.43	166.91	90.47	136.42	157.02	84.45	111.63	117.96	133.1	157.47	121.65	116.18	154.67	238.44	148.96	222.53	179.36	125.16	126.92	97.84	167.38	140.64	169.04
TYRO3		NM_006293.2	NM_006293.2:775	Endogenous	113.98	10.8	27.76	180.16	33.11	18.39	58.28	3.89	23.46	105.08	2.21	17.49	107.07	11.63	5.12	115.92	20.03	68.35	67.44	6.82	18.37	136.73	2.08	10.22	126.94	39.33	17.45	66.86	1.99	74.15	111.76	36.34	23.07	137.97	1.22	61.09	277.87	24.99	125.01	85.58	21.95	1.96	78.97	3.77	6.23
UHMK1		NM_175866.2	NM_175866.2:520	Endogenous	352.23	256.15	74.9	336.23	256.7	255.55	318.31	193.14	194.27	332.94	260.97	233.83	347.52	293.95	40.96	307.95	279.15	232.68	287.99	317.91	167.62	320.28	264.05	199.27	304.96	250.72	198.9	330.76	189.37	87.63	298.71	272.19	225.07	415.98	222.87	122.18	207.21	232.05	43.48	352.79	199.45	207.42	316.73	200.28	241.49
ULK1		NM_003565.1	NM_003565.1:465	Endogenous	160.68	139.36	92.96	192.64	127.44	113.38	340.72	153.42	118.96	142.86	119.82	105.87	165.31	152.79	30.72	154.33	182.98	155.61	116.66	166.46	247.99	131.11	54.06	94.53	103.6	170.83	103.52	102.04	91.69	202.22	163.58	340.6	119.79	171.16	101.08	394.12	247.31	238	103.27	177.56	183.23	105.67	136.48	202.8	158.14
ULK2		NM_014683.2	NM_014683.2:2340	Endogenous	179.68	106.97	129.53	156.97	109.75	108.47	189.79	98.91	108.59	167.65	69.1	40.51	170.94	124.87	143.35	116.64	30.05	141.06	122.12	61.4	63.53	149.84	37.42	49.39	148.83	63.91	63.97	160.1	41.86	43.81	177.8	138.95	76.26	163.9	52.37	193.12	167.1	74.97	130.45	142.63	73.48	37.18	157.94	93.55	77.12
ULK3		NM_001099436.1	NM_001099436.1:195	Endogenous	515.29	222.29	105.3	649.27	230.39	223.07	409.47	151.08	171.35	851.23	424.9	215.42	556.03	213.29	1290.16	610.91	406.03	684.96	479.38	222.4	139.3	582.51	390.87	339.79	593.87	517.41	360.57	344.84	143.52	239.29	447.05	243.69	212.8	572.62	211.91	890.71	893.76	337.96	462	568.18	321.6	148.72	668.66	182.7	207.99
ULK4		NM_017886.2	NM_017886.2:1050	Endogenous	146.43	76.06	62.12	173.91	92.52	117.67	124.04	64.64	69.3	106.26	67.63	52.93	150.28	52.74	5.12	167.84	119.54	98.89	107.54	51.85	19.13	174.19	22.87	59.61	140.08	74.97	89.56	110.84	101.66	20.22	142.24	64.84	28.27	156.64	41.41	84.74	66.84	51.17	152.19	121.67	63.94	31.31	151.93	69.06	79.46
VRK1		NM_003384.2	NM_003384.2:35	Endogenous	98.94	70.17	59.92	99.89	44.9	45.35	133	56.85	56.21	70.84	66.16	48.79	75.14	50.41	107.51	76.1	39.4	314.12	30.99	72.31	59.7	86.16	8.32	57.91	58.37	40.56	88.4	84.45	25.91	50.55	64.01	54.15	47.62	90.25	19.49	100.5	108.86	77.35	108.71	64.04	51.53	19.57	86.69	60.27	66.99
VRK2		NM_006296.3	NM_006296.3:875	Endogenous	138.52	143.78	57.27	139.13	115.65	129.92	156.91	98.91	124.42	82.64	117.62	128.88	103.32	77.56	5.12	86.05	170.29	139.61	102.07	141.9	55.11	106.76	99.8	63.02	105.06	137.65	202.38	117.88	105.65	43.81	143.26	86.93	52.83	104.77	69.42	112.32	39.15	83.3	130.45	71.6	77.3	86.1	102.14	113.01	137.1
VRK3		NM_016440.3	NM_016440.3:820	Endogenous	330.07	171.75	127.33	397.77	184.13	162.4	264.51	172.11	170.8	322.31	304.34	199.31	283.65	250.52	742.35	304.39	184.32	443.55	271.59	185.56	156.14	395.2	318.1	229.93	312.25	167.14	170.98	172.42	217.28	256.14	307.86	266.49	243.3	279.05	189.99	496.59	441.15	366.52	271.76	355.7	260.52	185.9	357.08	215.98	211.89
WEE1		NM_003390.3	NM_003390.3:1225	Endogenous	179.68	99.61	68.73	214.05	239.01	140.95	213.7	147.19	88.4	125.15	141.88	136.25	356.91	133.4	5.12	423.87	34.73	20.36	120.3	136.44	85.72	222.89	133.06	84.31	335.6	301.11	155.86	241.04	213.29	3.37	224.54	238.7	441.96	254.15	191.2	9.85	91.67	138.04	5.44	158.35	84.93	46.96	212.87	122.43	299.91
WEE2		NM_001105558.1	NM_001105558.1:1530	Endogenous	1	1	1	1	1	1	1.49	1	1	1.18	1	1	1.88	1	5.12	1	1	1.45	1.82	1.36	1	1.87	2.08	1	1.46	1.23	1.16	1.76	1.99	3.37	1.02	1	1	1.04	1.22	1.97	1	1.19	5.44	1	1	1.96	1	1	1
WNK1		NM_018979.1	NM_018979.1:4530	Endogenous	1347.19	567.75	383.3	1608.91	433.57	451.66	1201.5	516.33	451.83	1072.01	426.37	540.85	1506.53	432.01	445.41	1048.29	526.9	811.49	765.55	558.05	345.19	1290.5	397.11	443.68	1238.8	550.59	304.74	758.29	432.56	343.77	1443.77	555.78	395.83	1428.44	467.66	622.71	951.05	669.96	548.96	1374.47	458.07	432.45	1120.16	547.49	352.89
WNK2		NM_006648.3	NM_006648.3:6115	Endogenous	1	1	1	1	1	1	1.49	1	1	1.18	1	1	1.88	1	5.12	1	30.05	1.45	1.82	1.36	1	1.87	2.08	1	1.46	1.23	1.16	1.76	1.99	3.37	4.06	1	7.07	1.04	1.22	1.97	4.77	1.19	5.44	4.66	1	1.96	6.01	1	1
WNK3		NM_020922.2	NM_020922.2:4375	Endogenous	37.99	6.87	10.13	31.22	1	1	56.79	1	2.18	24.79	1	1	28.18	1	5.12	34.85	1	1.45	20.05	1.36	5.36	13.11	2.08	1	27.72	1.23	1.16	17.59	1.99	3.37	13.21	8.55	5.95	18.67	1.22	1.97	41.06	1.19	5.44	37.84	3.82	1.96	25.75	1	1
WNK4		NM_032387.3	NM_032387.3:1535	Endogenous	307.91	14.72	29.96	407.58	28.12	15.93	1.49	63.86	87.86	598.58	2.94	1	559.78	53.52	51.2	467.96	210.36	27.63	603.33	10.92	4.59	475.74	2.08	1	557.39	1.23	10.47	307.89	45.85	111.22	299.73	1	23.81	569.51	1.22	7.88	621.62	30.94	5.44	550.14	16.22	1.96	631.75	71.57	159.69
YES1		NM_005433.3	NM_005433.3:265	Endogenous	532.7	355.27	240.55	515.49	334.7	368.93	536.49	327.87	319.23	439.19	390.35	180.44	527.85	398.65	184.31	412.49	312.54	302.49	439.28	260.61	167.62	593.74	390.87	367.89	497.56	479.31	354.75	416.97	173.42	320.18	508.01	617.06	415.92	498.97	272.8	329.09	359.99	411.74	527.22	458.74	229.99	289.61	516.73	175.17	162.81
YSK4		NM_025052.3	NM_025052.3:3845	Endogenous	1	1	1	1	1	1	1.49	1	1	1.18	1	1	1.88	1	5.12	1	1	1.45	1.82	1.36	1	1.87	2.08	1	1.46	1.23	1.16	1.76	1.99	3.37	1.02	1	1	1.04	1.22	1.97	1	1.19	5.44	1	1	1.96	1	1	1
ZAK		NM_016653.2	NM_016653.2:995	Endogenous	32.45	47.11	10.57	23.19	23.58	33.09	34.37	29.59	34.38	1.18	13.23	13.81	3.76	10.08	5.12	12.09	48.08	2.91	1.82	2.73	15.31	13.11	2.08	22.14	4.38	19.66	12.79	29.91	3.99	3.37	15.24	80.52	35.71	31.12	19.49	37.44	1.91	3.57	5.44	10.48	15.27	1.96	19.74	13.18	14.02
ZAP70		NM_001079.3	NM_001079.3:1175	Endogenous	115.56	82.44	10.13	132.89	62.59	38	445.33	119.93	54.02	1.18	44.84	69.05	20.66	13.19	40.96	26.31	11.35	676.24	1.82	185.56	94.14	13.11	60.29	100.49	4.38	98.32	204.71	29.91	1.99	30.33	79.25	19.24	9.67	37.34	43.84	145.82	8.59	145.18	211.98	11.64	87.8	17.61	28.33	136.87	97.37
NEG_A		ERCC_00096.1	ERCC_00096.1:230	Negative	1	1	1	1	1	1	1	1	1	1	1	1	1	1	1	1	1	1	1	1	1	1	1	1	1	1	1	1	1	1	1	1	1	1	1	1	1	1	1	1	1	1	1	1	1
NEG_B		ERCC_00041.1	ERCC_00041.1:440	Negative	1	1	1	1	1	1	1	1	1	1	1	1	1	1	1	1	1	1	1	1	1	1	1	1	1	1	1	1	1	1	1	1	1	1	1	1	1	1	1	1	1	1	1	1	1
NEG_C		ERCC_00019.1	ERCC_00019.1:140	Negative	1	1	1	1	1	1	1	1	1	1	1	1	1	1	1	1	1	1	1	1	1	1	1	1	1	1	1	1	1	1	1	1	1	1	1	1	1	1	1	1	1	1	1	1	1
NEG_D		ERCC_00076.1	ERCC_00076.1:355	Negative	1	1	1	1	1	1	1	1	1	1	1	1	1	1	1	1	1	1	1	1	1	1	1	1	1	1	1	1	1	1	1	1	1	1	1	1	1	1	1	1	1	1	1	1	1
NEG_E		ERCC_00098.1	ERCC_00098.1:785	Negative	1	1	1	1	1	1	1	1	1	1	1	1	1	1	1	1	1	1	1	1	1	1	1	1	1	1	1	1	1	1	1	1	1	1	1	1	1	1	1	1	1	1	1	1	1
NEG_F		ERCC_00126.1	ERCC_00126.1:220	Negative	1	1	1	1	1	1	1	1	1	1	1	1	1	1	1	1	1	1	1	1	1	1	1	1	1	1	1	1	1	1	1	1	1	1	1	1	1	1	1	1	1	1	1	1	1
NEG_G		ERCC_00144.1	ERCC_00144.1:15	Negative	1	1	1	1	1	1	1	1	1	1	1	1	1	1	1	1	1	1	1	1	1	1	1	1	1	1	1	1	1	1	1	1	1	1	1	1	1	1	1	1	1	1	1	1	1
NEG_H		ERCC_00154.1	ERCC_00154.1:115	Negative	1	1	1	1	1	1	1	1	1	1	1	1	1	1	1	1	1	1	1	1	1	1	1	1	1	1	1	1	1	1	1	1	1	1	1	1	1	1	1	1	1	1	1	1	1
POS_A		ERCC_00117.1	ERCC_00117.1:385	Positive	33449	35210	34378	33725	30651	31076	29099	30270	33733	29661	31379	32382	39431	43403	46679	42005	41668	40872	38624	34891	36789	36515	41266	35721	41449	40659	37728	39146	42639	37474	23857	27762	29315	35096	31347	30097	33866	32816	35745	32130	32209	27701	22449	20364	20971
POS_B		ERCC_00112.1	ERCC_00112.1:695	Positive	11029	12034	11603	11604	10525	10956	10334	10719	11666	10286	10976	11173	11604	12845	13737	12361	12421	12094	11566	10187	10851	10891	12528	10749	12157	11585	10987	11715	12755	10646	7340	8411	8695	10603	9307	8859	9662	9155	10139	9532	9503	7926	7565	6970	7294
POS_C		ERCC_00002.1	ERCC_00002.1:850	Positive	3047	3411	3174	3214	3027	3080	2778	3043	3179	2835	3128	3180	3033	3360	3617	3213	3290	3120	3043	2735	2863	2869	3314	3011	2910	3073	2888	2978	3205	2710	1876	2260	2319	2859	2414	2309	2493	2551	2716	2540	2432	2057	2103	2002	2020
POS_D		ERCC_00092.1	ERCC_00092.1:540	Positive	645	701	685	647	686	658	565	630	687	598	650	688	763	824	898	812	792	813	773	643	700	691	776	654	766	775	736	710	826	694	439	551	560	659	512	584	649	658	708	681	643	570	463	460	485
POS_E		ERCC_00035.1	ERCC_00035.1:485	Positive	81	98	98	112	99	77	61	68	69	67	73	91	103	101	124	144	126	112	123	91	109	113	139	90	139	137	108	117	122	123	70	104	92	93	81	96	108	100	124	96	95	73	47	60	66
POS_F		ERCC_00034.1	ERCC_00034.1:195	Positive	40	52	44	53	40	34	32	1	20	18	12	24	54	57	49	55	43	34	37	40	39	52	27	29	47	43	52	50	42	37	36	29	53	58	47	48	62	39	55	56	49	29	45	32	39
[truncated: 60 more columns]
